# Supplementary material for: A single-cell transcriptomic landscape of primate arterial aging
Source: Nat Commun. 2020 May 5;11:2202. doi: 10.1038/s41467-020-15997-0 (PMC7200799; doi:10.1038/s41467-020-15997-0)
Supplement: Supplementary file 7 — Supplementary Data 1 [file 41467_2020_15997_MOESM7_ESM.xlsx]

## Sheet: DEGsAllCellTypes
Differentially expressed genes (DEGs) of each cell type were identified by function"FindAllMarkers" of Seurat R package using 'wIMMox' method.
The column name annotation： p_val(p_value) ; avg_logFC (average log fold change); pct.1(ratio of cells in this cluster that expressed the gene); pct.2(ratio of cells in the rest of clusters that expressed the gene); p_val_adj(Bonferroni corrected p_value);aveLevel_cluster(average log normalized gene expression level in this cluster).
	p_val	avg_logFC	pct.1	pct.2	p_val_adj	cluster	gene	aveLevel_cluster
WIF1	0	3.03993	0.989	0.419	0	AA_EC	WIF1	5.02174
IL13RA2	0	3.0177	0.808	0.128	0	AA_EC	IL13RA2	2.58458
CD244	0	2.68978	0.683	0.102	0	AA_EC	CD244	1.91655
NRG1	0	2.44075	0.714	0.133	0	AA_EC	NRG1	2.15414
ADCYAP1	0	2.38692	0.843	0.188	0	AA_EC	ADCYAP1	2.63378
CLEC4G	0	2.09502	0.714	0.155	0	AA_EC	CLEC4G	1.97232
ESM1	0	2.02858	0.682	0.104	0	AA_EC	ESM1	1.68699
FXYD6	0	1.87218	0.938	0.369	0	AA_EC	FXYD6	3.46376
EDN1	0	1.83056	0.985	0.504	0	AA_EC	EDN1	4.81884
FCN3	0	1.75768	1	0.59	0	AA_EC	FCN3	6.24082
RTKN2	0	1.73046	0.5	0.086	0	AA_EC	RTKN2	1.33863
BMP4	0	1.66863	0.955	0.55	0	AA_EC	BMP4	4.08209
PKHD1L1	0	1.65466	0.887	0.307	0	AA_EC	PKHD1L1	2.8293
SLC36A4	0	1.57153	0.667	0.193	0	AA_EC	SLC36A4	1.73133
BMX	0	1.54563	0.948	0.353	0	AA_EC	BMX	3.66915
LXN	0	1.49213	0.791	0.354	0	AA_EC	LXN	2.32634
SPP1	3.50109e-137	1.48813	0.486	0.218	6.21198e-133	AA_EC	SPP1	1.207
INMT	0	1.44209	0.874	0.338	0	AA_EC	INMT	3.00576
BMPER	0	1.39661	0.652	0.161	0	AA_EC	BMPER	1.47351
BAALC	0	1.37589	0.494	0.091	0	AA_EC	BAALC	1.07479
TSPAN8	0	1.36784	0.717	0.202	0	AA_EC	TSPAN8	2.00066
MPZL2	0	1.36751	0.829	0.245	0	AA_EC	MPZL2	2.25774
WWP1	0	1.33263	0.952	0.577	0	AA_EC	WWP1	3.45829
SH3RF2	0	1.32018	0.617	0.162	0	AA_EC	SH3RF2	1.36025
SAT1	0	1.31678	0.996	0.971	0	AA_EC	SAT1	5.57618
ST6GAL1	0	1.29197	0.883	0.415	0	AA_EC	ST6GAL1	2.81769
SOST	3.85941e-212	1.2873	0.638	0.276	6.84775e-208	AA_EC	SOST	1.69093
SIPA1L1	0	1.28452	0.762	0.312	0	AA_EC	SIPA1L1	2.06046
MFNG	0	1.22197	0.888	0.354	0	AA_EC	MFNG	2.80046
TXNDC5	0	1.21034	0.965	0.694	0	AA_EC	TXNDC5	3.8905
HAPLN3	5.65573e-252	1.19859	0.575	0.209	1.0035e-247	AA_EC	HAPLN3	1.39895
EGFLAM	1.35022e-208	1.19549	0.467	0.149	2.39569e-204	AA_EC	EGFLAM	1.12658
EFEMP1	4.10364e-273	1.18412	0.857	0.577	7.28108e-269	AA_EC	EFEMP1	3.27863
CLU	0	1.15814	1	0.992	0	AA_EC	CLU	6.90802
CTNNAL1	0	1.13925	0.955	0.657	0	AA_EC	CTNNAL1	4.17542
ITGA10	0	1.12832	0.915	0.522	0	AA_EC	ITGA10	2.84309
KLHL13	1.11451e-262	1.12602	0.546	0.178	1.97747e-258	AA_EC	KLHL13	1.2558
HMCN1	0	1.12444	0.789	0.373	0	AA_EC	HMCN1	2.20241
TMEM120A	0	1.11514	0.912	0.533	0	AA_EC	TMEM120A	2.86137
CXCL16	1.08754e-214	1.09795	0.531	0.197	1.92962e-210	AA_EC	CXCL16	1.25073
FADS3	0	1.09795	0.919	0.556	0	AA_EC	FADS3	2.89663
KCNN4	0	1.09488	0.763	0.29	0	AA_EC	KCNN4	2.05621
CRHBP	2.57598e-226	1.08968	0.582	0.23	4.57056e-222	AA_EC	CRHBP	1.50172
ACKR4	3.99459e-162	1.08272	0.454	0.175	7.0876e-158	AA_EC	ACKR4	1.08925
GALNT15	0	1.06823	0.823	0.438	0	AA_EC	GALNT15	2.56432
SELP	0	1.05148	0.975	0.424	0	AA_EC	SELP	3.92988
NOS3	0	1.03885	0.878	0.367	0	AA_EC	NOS3	2.78358
CRIM1	0	1.03046	0.999	0.896	0	AA_EC	CRIM1	5.00228
DOK5	2.91591e-240	1.02617	0.554	0.195	5.1737e-236	AA_EC	DOK5	1.18975
SSFA2	0	1.01921	0.982	0.709	0	AA_EC	SSFA2	3.99995
HLA-DPB1	0	1.01355	0.912	0.407	0	AA_EC	HLA-DPB1	3.22177
AFAP1L2	0	1.00861	0.735	0.302	0	AA_EC	AFAP1L2	1.86178
HHIP	4.07632e-146	1.0041	0.421	0.164	7.23261e-142	AA_EC	HHIP	1.05265
CDH11	4.72097e-267	1.0018	0.735	0.349	8.37642e-263	AA_EC	CDH11	1.93407
CLIC2	0	0.996086	0.917	0.459	0	AA_EC	CLIC2	3.03543
DKK2	0	0.992633	0.678	0.201	0	AA_EC	DKK2	2.12395
LTC4S	0	0.981519	0.99	0.665	0	AA_EC	LTC4S	4.73
USP53	1.49049e-226	0.980329	0.75	0.398	2.64458e-222	AA_EC	USP53	1.95898
LYZ	0	0.980187	0.937	0.561	0	AA_EC	LYZ	3.47729
BTC	4.21006e-272	0.979335	0.59	0.201	7.46991e-268	AA_EC	BTC	1.39587
FAM198B	0	0.978966	0.97	0.72	0	AA_EC	FAM198B	3.50364
COL8A1	0	0.971984	0.99	0.776	0	AA_EC	COL8A1	4.52223
MTUS1	3.44837e-299	0.971828	0.879	0.517	6.11844e-295	AA_EC	MTUS1	3.18207
PRKACB	4.94443e-187	0.967389	0.717	0.408	8.7729e-183	AA_EC	PRKACB	1.83816
LMO2	0	0.959618	0.825	0.362	0	AA_EC	LMO2	2.30752
ATP2A3	3.00945e-306	0.95691	0.737	0.306	5.33966e-302	AA_EC	ATP2A3	1.66489
LIMCH1	0	0.954393	0.944	0.646	0	AA_EC	LIMCH1	3.54325
QPCT	1.0425e-210	0.93823	0.594	0.252	1.84971e-206	AA_EC	QPCT	1.4091
CD74	0	0.935581	1	0.901	0	AA_EC	CD74	6.9924
BST1	2.81573e-302	0.911288	0.794	0.367	4.99596e-298	AA_EC	BST1	2.11464
IL33	8.55618e-170	0.904668	0.53	0.223	1.51812e-165	AA_EC	IL33	1.43224
CPE	0	0.897188	0.998	0.94	0	AA_EC	CPE	5.12342
PROCR	0	0.894977	0.956	0.694	0	AA_EC	PROCR	3.61426
FLNB	0	0.893136	0.98	0.698	0	AA_EC	FLNB	3.66685
NBEA	6.13189e-267	0.888808	0.671	0.264	1.08798e-262	AA_EC	NBEA	1.58592
TM9SF2	0	0.888369	0.949	0.708	0	AA_EC	TM9SF2	3.10506
POR	9.23617e-205	0.884289	0.666	0.318	1.63877e-200	AA_EC	POR	1.62943
RAB11FIP1	6.73009e-191	0.884054	0.552	0.222	1.19412e-186	AA_EC	RAB11FIP1	1.3258
CHST12	9.25769e-242	0.882674	0.758	0.385	1.64259e-237	AA_EC	CHST12	2.08566
ENSMFAG00000000676	0	0.877098	0.966	0.561	0	AA_EC	ENSMFAG00000000676	3.99802
SYNDIG1	2.01867e-136	0.872973	0.514	0.248	3.58172e-132	AA_EC	SYNDIG1	1.2356
SMCO3	8.18114e-213	0.869239	0.491	0.16	1.45158e-208	AA_EC	SMCO3	1.07008
FZD6	1.67506e-287	0.868181	0.731	0.296	2.97205e-283	AA_EC	FZD6	1.71173
LRRC8C	8.75846e-252	0.864687	0.636	0.247	1.55401e-247	AA_EC	LRRC8C	1.37266
TNFSF10	5.72697e-248	0.864203	0.894	0.541	1.01614e-243	AA_EC	TNFSF10	3.55794
PODXL	0	0.863691	0.942	0.476	0	AA_EC	PODXL	3.36443
ENSMFAG00000045474	0	0.861597	0.985	0.554	0	AA_EC	ENSMFAG00000045474	4.1415
LIFR	5.94331e-176	0.855501	0.484	0.177	1.05452e-171	AA_EC	LIFR	1.24016
SLC9A3R2	6.69396e-203	0.853277	0.634	0.276	1.18771e-198	AA_EC	SLC9A3R2	1.37995
RMDN1	2.36431e-183	0.834224	0.646	0.312	4.195e-179	AA_EC	RMDN1	1.53855
ENSMFAG00000031680	1.03055e-177	0.831492	0.546	0.228	1.8285e-173	AA_EC	ENSMFAG00000031680	1.20719
VMO1	1.2987e-128	0.830249	0.399	0.165	2.30428e-124	AA_EC	VMO1	1.05664
ATP2B1	1.88628e-150	0.829371	0.813	0.596	3.34683e-146	AA_EC	ATP2B1	2.60391
FAM69B	3.64606e-269	0.82713	0.575	0.178	6.4692e-265	AA_EC	FAM69B	1.35403
ASS1	3.11311e-244	0.825195	0.625	0.236	5.52358e-240	AA_EC	ASS1	1.50312
ENSMFAG00000044231	2.09506e-290	0.823	0.72	0.271	3.71727e-286	AA_EC	ENSMFAG00000044231	1.37758
AMOTL2	3.00814e-214	0.817753	0.832	0.532	5.33734e-210	AA_EC	AMOTL2	2.3428
ENSMFAG00000044185	0	0.81592	0.675	0.207	0	AA_EC	ENSMFAG00000044185	1.24198
ERG	0	0.814738	0.907	0.507	0	AA_EC	ERG	2.91142
FAM171A1	1.51963e-291	0.811833	0.871	0.473	2.69628e-287	AA_EC	FAM171A1	2.573
NPY1R	5.6025e-173	0.811403	0.631	0.321	9.94052e-169	AA_EC	NPY1R	1.52707
NT5E	1.95755e-281	0.810557	0.903	0.532	3.47327e-277	AA_EC	NT5E	2.76719
RAMP2	0	0.808033	1	0.846	0	AA_EC	RAMP2	6.17057
TSPAN6	9.27747e-215	0.80679	0.672	0.311	1.6461e-210	AA_EC	TSPAN6	1.69545
Mafa-DRA	0	0.805634	0.995	0.806	0	AA_EC	Mafa-DRA	5.14262
HTRA1	1.5819e-235	0.803254	0.646	0.284	2.80676e-231	AA_EC	HTRA1	1.2672
LMCD1	1.20248e-177	0.797988	0.805	0.51	2.13356e-173	AA_EC	LMCD1	2.26858
EGFL7	0	0.796742	0.999	0.637	0	AA_EC	EGFL7	4.53886
DHRS3	0	0.791033	0.96	0.722	0	AA_EC	DHRS3	3.95403
PLXDC2	1.02104e-135	0.789159	0.485	0.215	1.81163e-131	AA_EC	PLXDC2	1.16952
CYR61	3.76721e-178	0.783187	0.949	0.828	6.68416e-174	AA_EC	CYR61	3.61001
HLA-DPA1	2.75934e-297	0.778951	0.942	0.612	4.8959e-293	AA_EC	HLA-DPA1	3.83075
GPRC5B	5.74929e-164	0.777712	0.701	0.396	1.0201e-159	AA_EC	GPRC5B	1.77329
SCARA3	2.12216e-149	0.775082	0.693	0.397	3.76535e-145	AA_EC	SCARA3	1.7274
C15orf61	2.69743e-136	0.773459	0.557	0.277	4.78605e-132	AA_EC	C15orf61	1.25054
RHBDD2	1.09606e-136	0.772902	0.587	0.314	1.94475e-132	AA_EC	RHBDD2	1.32735
F5	0	0.767204	0.918	0.372	0	AA_EC	F5	2.94669
VWF	0	0.765525	0.998	0.626	0	AA_EC	VWF	5.54888
TGFBR2	4.83794e-237	0.765118	0.948	0.746	8.58395e-233	AA_EC	TGFBR2	3.19775
ACVR1	7.65129e-137	0.750854	0.583	0.302	1.35757e-132	AA_EC	ACVR1	1.31463
FN1	1.93046e-285	0.748564	0.998	0.976	3.42521e-281	AA_EC	FN1	5.342
GAS6	3.90272e-272	0.745805	0.931	0.652	6.92459e-268	AA_EC	GAS6	3.21054
ECE1	0	0.74413	0.981	0.754	0	AA_EC	ECE1	3.87159
B2M	0	0.742019	0.997	0.956	0	AA_EC	B2M	5.48417
CD34	0	0.739478	0.995	0.885	0	AA_EC	CD34	4.62454
BEX1	6.55153e-104	0.738711	0.452	0.222	1.16244e-99	AA_EC	BEX1	1.04144
IQCK	3.00036e-157	0.73262	0.823	0.568	5.32354e-153	AA_EC	IQCK	2.25034
ATL2	2.63736e-130	0.725501	0.527	0.255	4.67947e-126	AA_EC	ATL2	1.39332
ENSMFAG00000030105	4.98648e-270	0.723935	0.827	0.392	8.84752e-266	AA_EC	ENSMFAG00000030105	2.41981
S100A16	7.65987e-254	0.723846	0.941	0.703	1.35909e-249	AA_EC	S100A16	3.51172
GATA2	3.58967e-256	0.721884	0.795	0.388	6.36915e-252	AA_EC	GATA2	2.14463
ALDH1A3	0	0.716273	0.922	0.483	0	AA_EC	ALDH1A3	3.10067
MMP28	0	0.713288	0.876	0.388	0	AA_EC	MMP28	2.62755
MGST2	4.35234e-212	0.711298	0.902	0.649	7.72235e-208	AA_EC	MGST2	2.94176
CDH13	2.49277e-112	0.708202	0.379	0.152	4.42292e-108	AA_EC	CDH13	1.00119
LFNG	4.3336e-151	0.703647	0.748	0.471	7.68911e-147	AA_EC	LFNG	1.60001
CPQ	3.12671e-120	0.69331	0.579	0.318	5.54771e-116	AA_EC	CPQ	1.34175
EXT1	6.70283e-173	0.691186	0.64	0.315	1.18928e-168	AA_EC	EXT1	1.76313
FRMD4B	2.93676e-172	0.690293	0.575	0.254	5.21069e-168	AA_EC	FRMD4B	1.31019
PECAM1	1.16349e-302	0.681079	1	0.592	2.06439e-298	AA_EC	PECAM1	5.37015
CD151	0	0.680565	0.995	0.945	0	AA_EC	CD151	4.69035
MEDAG	1.9885e-148	0.679442	0.745	0.451	3.52819e-144	AA_EC	MEDAG	1.92149
EMP2	7.61657e-209	0.677065	0.957	0.811	1.35141e-204	AA_EC	EMP2	3.8008
IGFBP3	1.32138e-296	0.676963	0.98	0.716	2.34453e-292	AA_EC	IGFBP3	3.94505
RGS3	7.00941e-110	0.671105	0.694	0.446	1.24368e-105	AA_EC	RGS3	1.64139
PDCD4	5.87847e-170	0.668473	0.805	0.502	1.04302e-165	AA_EC	PDCD4	2.33867
ASAP2	5.90954e-202	0.667566	0.842	0.532	1.04853e-197	AA_EC	ASAP2	2.28305
CFLAR	1.83674e-190	0.662365	0.658	0.304	3.25893e-186	AA_EC	CFLAR	1.62591
JAM2	1.27184e-287	0.662197	0.965	0.615	2.25662e-283	AA_EC	JAM2	3.50333
HLTF	2.10731e-102	0.654216	0.576	0.334	3.73899e-98	AA_EC	HLTF	1.3957
HHEX	1.14059e-176	0.653444	0.534	0.211	2.02375e-172	AA_EC	HHEX	1.27926
ENSMFAG00000044951	7.82527e-260	0.652664	0.736	0.297	1.38844e-255	AA_EC	ENSMFAG00000044951	1.72469
PDZK1IP1	1.72867e-101	0.651799	0.432	0.199	3.06719e-97	AA_EC	PDZK1IP1	1.05218
ANXA3	6.92529e-239	0.649322	0.924	0.622	1.22875e-234	AA_EC	ANXA3	3.04423
BCL6B	1.93688e-167	0.64913	0.52	0.198	3.43662e-163	AA_EC	BCL6B	1.09435
PLTP	2.24246e-242	0.645179	0.969	0.747	3.97879e-238	AA_EC	PLTP	4.02087
SELL	3.53592e-189	0.64104	0.524	0.192	6.27379e-185	AA_EC	SELL	1.24725
ENSMFAG00000038015	6.2359e-163	0.64058	0.787	0.497	1.10643e-158	AA_EC	ENSMFAG00000038015	2.16368
MET	2.98014e-151	0.635546	0.581	0.273	5.28765e-147	AA_EC	MET	1.29434
CD2AP	8.92883e-216	0.632901	0.8	0.415	1.58424e-211	AA_EC	CD2AP	2.25723
TMEM176B	1.25344e-50	0.629998	0.412	0.258	2.22398e-46	AA_EC	TMEM176B	1.00578
HLA-DMA	2.22895e-251	0.629846	0.87	0.469	3.95483e-247	AA_EC	HLA-DMA	2.58117
HBEGF	5.6316e-103	0.629767	0.781	0.545	9.99214e-99	AA_EC	HBEGF	2.21678
CDH5	8.7596e-288	0.624876	0.93	0.459	1.55422e-283	AA_EC	CDH5	2.93871
RBMS3	3.27695e-169	0.6245	0.906	0.678	5.81429e-165	AA_EC	RBMS3	3.25243
NPR1	7.14466e-225	0.622906	0.922	0.582	1.26768e-220	AA_EC	NPR1	3.0825
IFI6	1.43949e-158	0.622035	0.879	0.667	2.55409e-154	AA_EC	IFI6	3.01025
PTPRG	3.24666e-218	0.616181	0.929	0.656	5.76055e-214	AA_EC	PTPRG	3.03904
TMEM205	1.46476e-172	0.61534	0.915	0.714	2.59893e-168	AA_EC	TMEM205	3.15578
IL1R1	1.99462e-191	0.614814	0.899	0.635	3.53905e-187	AA_EC	IL1R1	2.85033
NQO1	1.64409e-97	0.613027	0.551	0.306	2.91711e-93	AA_EC	NQO1	1.27624
MANSC1	3.72215e-107	0.611752	0.548	0.298	6.60421e-103	AA_EC	MANSC1	1.20884
HLA-E	0	0.610843	0.998	0.938	0	AA_EC	HLA-E	4.76253
AFF1	3.61882e-112	0.605671	0.834	0.625	6.42087e-108	AA_EC	AFF1	2.39704
ARHGDIB	3.54238e-244	0.604057	0.956	0.681	6.28525e-240	AA_EC	ARHGDIB	3.56083
GNG5	3.3779e-179	0.60376	0.917	0.762	5.99341e-175	AA_EC	GNG5	3.15541
ENSMFAG00000037649	2.41382e-151	0.594263	0.787	0.505	4.28283e-147	AA_EC	ENSMFAG00000037649	1.69695
ENSMFAG00000000927	8.93311e-146	0.593107	0.84	0.599	1.585e-141	AA_EC	ENSMFAG00000000927	2.64345
MCTP1	1.96318e-134	0.588837	0.485	0.202	3.48328e-130	AA_EC	MCTP1	1.0865
VAMP8	3.38601e-86	0.584926	0.466	0.247	6.00779e-82	AA_EC	VAMP8	1.07608
STAB1	6.64916e-183	0.584366	0.562	0.23	1.17976e-178	AA_EC	STAB1	1.35517
ENSMFAG00000004018	1.54246e-160	0.581724	0.629	0.306	2.73679e-156	AA_EC	ENSMFAG00000004018	1.53319
PGM5	2.22442e-118	0.58022	0.743	0.484	3.9468e-114	AA_EC	PGM5	1.92156
CHN1	5.52279e-109	0.577716	0.496	0.242	9.79908e-105	AA_EC	CHN1	1.01708
ENSMFAG00000044548	9.52077e-113	0.577625	0.917	0.779	1.68927e-108	AA_EC	ENSMFAG00000044548	3.0198
ENSMFAG00000000984	2.78184e-220	0.575891	0.959	0.799	4.93583e-216	AA_EC	ENSMFAG00000000984	3.52978
MX1	1.29003e-67	0.575599	0.466	0.269	2.2889e-63	AA_EC	MX1	1.11354
AAK1	2.79469e-159	0.574674	0.743	0.43	4.95861e-155	AA_EC	AAK1	1.95516
CRIP2	1.71577e-220	0.573367	0.985	0.82	3.04428e-216	AA_EC	CRIP2	4.18792
PAPSS2	6.82728e-107	0.571337	0.668	0.423	1.21137e-102	AA_EC	PAPSS2	1.67075
EXOSC10	5.01982e-75	0.569848	0.537	0.329	8.90667e-71	AA_EC	EXOSC10	1.22036
ITPR2	8.57875e-119	0.566734	0.596	0.32	1.52213e-114	AA_EC	ITPR2	1.63156
ENSMFAG00000043602	2.09893e-84	0.562431	0.569	0.346	3.72413e-80	AA_EC	ENSMFAG00000043602	1.34421
PON2	1.83201e-107	0.561084	0.642	0.388	3.25054e-103	AA_EC	PON2	1.53439
SERPINE1	1.88447e-87	0.560868	0.728	0.508	3.34362e-83	AA_EC	SERPINE1	1.75192
ICA1	1.16289e-163	0.554149	0.575	0.249	2.06331e-159	AA_EC	ICA1	1.41748
MYCT1	1.09446e-252	0.552542	0.814	0.365	1.94189e-248	AA_EC	MYCT1	2.24522
ANGPTL4	9.70725e-85	0.550554	0.598	0.375	1.72236e-80	AA_EC	ANGPTL4	1.47364
ENSMFAG00000045870	1.55318e-123	0.550327	0.62	0.346	2.75581e-119	AA_EC	ENSMFAG00000045870	1.31551
GIMAP7	1.10045e-112	0.550286	0.428	0.182	1.95253e-108	AA_EC	GIMAP7	1.09469
SNX5	7.16805e-108	0.549986	0.712	0.469	1.27183e-103	AA_EC	SNX5	1.83113
ESAM	5.47297e-242	0.545309	0.994	0.824	9.7107e-238	AA_EC	ESAM	4.35764
MMRN2	5.0444e-248	0.542931	0.881	0.421	8.95029e-244	AA_EC	MMRN2	2.6106
MEIS2	1.06664e-114	0.542633	0.659	0.39	1.89254e-110	AA_EC	MEIS2	1.60257
CTGF	2.398e-80	0.542036	0.958	0.94	4.25478e-76	AA_EC	CTGF	4.19979
PROS1	8.58468e-118	0.541589	0.841	0.625	1.52318e-113	AA_EC	PROS1	2.41284
RUNX1T1	1.73129e-125	0.541587	0.578	0.288	3.07183e-121	AA_EC	RUNX1T1	1.36853
TAL1	7.01566e-138	0.540658	0.524	0.226	1.24479e-133	AA_EC	TAL1	1.03797
EHD4	5.55023e-111	0.539721	0.671	0.415	9.84777e-107	AA_EC	EHD4	1.57717
LDHB	2.36635e-112	0.538524	0.831	0.636	4.19861e-108	AA_EC	LDHB	2.65793
BMPR2	1.92507e-123	0.538139	0.735	0.467	3.41566e-119	AA_EC	BMPR2	2.17332
PSMB9	1.64519e-180	0.537343	0.791	0.441	2.91906e-176	AA_EC	PSMB9	2.40827
CPNE2	8.72731e-122	0.535713	0.692	0.41	1.54849e-117	AA_EC	CPNE2	1.53244
SRGN	3.75309e-263	0.535315	0.997	0.866	6.6591e-259	AA_EC	SRGN	4.57469
GJA5	1.66425e-257	0.535019	0.823	0.417	2.95288e-253	AA_EC	GJA5	2.38315
CPNE8	2.19281e-100	0.534512	0.579	0.324	3.89071e-96	AA_EC	CPNE8	1.33606
ENSMFAG00000000589	1.56843e-194	0.531629	0.778	0.41	2.78286e-190	AA_EC	ENSMFAG00000000589	1.65695
HMBOX1	9.13811e-98	0.53086	0.55	0.307	1.62137e-93	AA_EC	HMBOX1	1.22324
ENSMFAG00000036681	4.95271e-98	0.529044	0.774	0.551	8.78759e-94	AA_EC	ENSMFAG00000036681	2.19642
HPCAL1	3.40549e-109	0.528537	0.669	0.404	6.04236e-105	AA_EC	HPCAL1	1.60983
ID1	1.21029e-152	0.52553	0.985	0.917	2.14741e-148	AA_EC	ID1	4.24148
CD93	4.64594e-175	0.525424	0.821	0.478	8.24329e-171	AA_EC	CD93	2.29731
H2AFJ	5.84744e-102	0.524084	0.836	0.654	1.03751e-97	AA_EC	H2AFJ	2.77678
CREG1	4.46823e-138	0.523427	0.881	0.656	7.92798e-134	AA_EC	CREG1	2.60806
MKL2	3.79829e-139	0.518263	0.536	0.239	6.73931e-135	AA_EC	MKL2	1.39735
MAP3K6	4.77477e-135	0.516582	0.562	0.268	8.47187e-131	AA_EC	MAP3K6	1.33705
CTBP2	1.27034e-90	0.514246	0.694	0.464	2.25397e-86	AA_EC	CTBP2	1.758
ENSMFAG00000011609	1.04368e-48	0.513416	0.884	0.813	1.8518e-44	AA_EC	ENSMFAG00000011609	2.60613
SOX7	1.9761e-207	0.513346	0.633	0.25	3.5062e-203	AA_EC	SOX7	1.45615
PGRMC2	1.03208e-74	0.513177	0.713	0.528	1.83123e-70	AA_EC	PGRMC2	1.76222
TSPO	2.0393e-203	0.513081	0.985	0.895	3.61834e-199	AA_EC	TSPO	4.11542
TSPAN9	2.93932e-111	0.512824	0.659	0.391	5.21523e-107	AA_EC	TSPAN9	1.56774
CTSO	9.88012e-81	0.511274	0.631	0.416	1.75303e-76	AA_EC	CTSO	1.42896
TSPAN13	5.54716e-167	0.510336	0.708	0.358	9.84232e-163	AA_EC	TSPAN13	1.67666
TM2D1	8.17408e-112	0.508694	0.835	0.606	1.45033e-107	AA_EC	TM2D1	2.19693
GCHFR	6.60057e-64	0.501299	0.448	0.258	1.17114e-59	AA_EC	GCHFR	1.03522
WLS	6.98574e-71	0.500231	0.649	0.453	1.23948e-66	AA_EC	WLS	1.52349
RGS51	0	3.41579	0.985	0.222	0	AA_SMC	RGS5	5.13453
ITGA81	0	2.97096	0.987	0.324	0	AA_SMC	ITGA8	4.73887
ENSMFAG000000390641	0	2.37148	0.646	0.079	0	AA_SMC	ENSMFAG00000039064	1.86968
POSTN1	0	2.30343	0.724	0.124	0	AA_SMC	POSTN	1.96218
SEMA3D1	0	2.20391	0.855	0.189	0	AA_SMC	SEMA3D	2.84473
SUSD51	0	2.1851	0.969	0.316	0	AA_SMC	SUSD5	3.92017
MAP1B1	0	2.16932	1	0.638	0	AA_SMC	MAP1B	5.77083
2018-11-01	0	1.95385	0.985	0.367	0	AA_SMC	NOV	4.57708
CNTN11	0	1.95286	0.693	0.093	0	AA_SMC	CNTN1	1.60088
MYH101	0	1.93459	1	0.845	0	AA_SMC	MYH10	5.8948
MYOZ21	0	1.93277	0.781	0.176	0	AA_SMC	MYOZ2	2.19422
IGFBP21	0	1.92629	0.939	0.285	0	AA_SMC	IGFBP2	3.27621
TNNC11	0	1.92286	0.94	0.292	0	AA_SMC	TNNC1	3.73995
VCAN1	0	1.91157	0.952	0.267	0	AA_SMC	VCAN	3.66777
PPP1R14A1	0	1.90964	0.999	0.533	0	AA_SMC	PPP1R14A	5.72697
CCDC31	0	1.9062	0.916	0.229	0	AA_SMC	CCDC3	3.06212
OSR11	0	1.89835	0.856	0.175	0	AA_SMC	OSR1	2.69478
PLP11	0	1.87379	0.814	0.176	0	AA_SMC	PLP1	2.41568
S100A41	9.91216e-304	1.86419	0.997	0.662	1.75871e-299	AA_SMC	S100A4	5.63286
HAPLN11	9.96273e-295	1.86252	0.607	0.102	1.76769e-290	AA_SMC	HAPLN1	1.5743
NPNT1	0	1.82953	0.828	0.21	0	AA_SMC	NPNT	2.3605
MAP21	0	1.81853	0.798	0.175	0	AA_SMC	MAP2	2.2073
MAP3K7CL1	0	1.81662	0.63	0.095	0	AA_SMC	MAP3K7CL	1.44444
ITM2C1	0	1.80164	0.882	0.232	0	AA_SMC	ITM2C	2.63581
SMTN1	0	1.7975	0.97	0.343	0	AA_SMC	SMTN	3.81298
PRUNE21	0	1.77915	0.792	0.145	0	AA_SMC	PRUNE2	2.02548
LMOD11	0	1.7742	0.997	0.361	0	AA_SMC	LMOD1	5.41969
ENSMFAG000000328871	2.77557e-290	1.77127	0.808	0.218	4.9247e-286	AA_SMC	ENSMFAG00000032887	2.25884
ANO11	0	1.76812	0.547	0.057	0	AA_SMC	ANO1	1.14954
PDZRN31	0	1.74417	0.745	0.135	0	AA_SMC	PDZRN3	1.8268
ENSMFAG000000014491	0	1.72569	0.727	0.116	0	AA_SMC	ENSMFAG00000001449	1.77467
SLMAP1	8.11212e-249	1.70553	0.952	0.469	1.43933e-244	AA_SMC	SLMAP	3.5777
DUSP261	5.10702e-241	1.69703	0.559	0.108	9.06138e-237	AA_SMC	DUSP26	1.26867
SCUBE3	0	1.6836	0.535	0.058	0	AA_SMC	SCUBE3	1.13727
ENSMFAG000000033621	2.10816e-264	1.68332	0.924	0.388	3.7405e-260	AA_SMC	ENSMFAG00000003362	3.14253
ACTA21	8.57188e-293	1.68215	0.997	0.562	1.52091e-288	AA_SMC	ACTA2	7.00711
CD2001	4.53082e-298	1.67161	0.784	0.191	8.03903e-294	AA_SMC	CD200	2.09604
ETV41	0	1.67023	0.502	0.047	0	AA_SMC	ETV4	1.00425
RGCC1	3.06996e-296	1.66586	0.922	0.342	5.44703e-292	AA_SMC	RGCC	2.94493
GCNT21	3.86862e-298	1.66357	0.616	0.104	6.8641e-294	AA_SMC	GCNT2	1.40242
ITGAE	2.34526e-238	1.66211	0.786	0.242	4.16119e-234	AA_SMC	ITGAE	2.32222
FSTL31	5.11132e-289	1.65378	0.783	0.191	9.06902e-285	AA_SMC	FSTL3	2.07658
CSPG41	0	1.64677	0.775	0.159	0	AA_SMC	CSPG4	2.06297
NEXN1	4.31632e-285	1.645	0.984	0.534	7.65845e-281	AA_SMC	NEXN	4.75719
OCIAD21	4.06983e-214	1.63883	0.751	0.241	7.22109e-210	AA_SMC	OCIAD2	2.24999
SGCA1	0	1.61581	0.741	0.152	0	AA_SMC	SGCA	2.08027
ENSMFAG000000450821	3.86242e-88	1.59519	0.594	0.264	6.8531e-84	AA_SMC	ENSMFAG00000045082	1.33772
SPEG1	0	1.58191	0.802	0.183	0	AA_SMC	SPEG	2.10155
GEM1	0	1.58177	0.949	0.309	0	AA_SMC	GEM	3.22199
SORBS1	3.40061e-242	1.57027	0.948	0.49	6.0337e-238	AA_SMC	SORBS1	3.16811
SMOC21	6.21751e-246	1.55971	0.49	0.072	1.10317e-241	AA_SMC	SMOC2	1.24427
TMEM611	3.26517e-304	1.55305	0.67	0.121	5.79339e-300	AA_SMC	TMEM61	1.50706
ATP1A41	8.19173e-280	1.54876	0.685	0.143	1.45346e-275	AA_SMC	ATP1A4	1.67686
AEBP11	1.29732e-306	1.54801	0.975	0.375	2.30183e-302	AA_SMC	AEBP1	3.93099
IL17B1	5.46253e-242	1.54743	0.63	0.132	9.69216e-238	AA_SMC	IL17B	1.76194
SVIL1	1.57488e-253	1.54505	0.99	0.687	2.79431e-249	AA_SMC	SVIL	4.37821
TAGLN1	1.7627e-274	1.53795	1	0.802	3.12757e-270	AA_SMC	TAGLN	6.82564
ENSMFAG000000409721	6.96024e-220	1.53578	0.435	0.066	1.23495e-215	AA_SMC	ENSMFAG00000040972	1.08549
MYH111	1.88725e-297	1.52854	0.999	0.458	3.34854e-293	AA_SMC	MYH11	5.71181
CPED11	2.52638e-288	1.52382	0.949	0.343	4.48256e-284	AA_SMC	CPED1	3.45053
MRVI11	0	1.50724	0.831	0.186	0	AA_SMC	MRVI1	2.37036
SMAD91	1.17515e-226	1.50302	0.672	0.169	2.08507e-222	AA_SMC	SMAD9	1.67476
MYL91	1.55871e-267	1.5019	1	0.712	2.76561e-263	AA_SMC	MYL9	5.90506
ENSMFAG000000456481	2.28179e-203	1.50141	0.922	0.499	4.04859e-199	AA_SMC	ENSMFAG00000045648	3.49708
SLC2A11	1.53988e-172	1.49695	0.576	0.158	2.73221e-168	AA_SMC	SLC2A1	1.37769
FMOD1	1.42782e-270	1.48877	0.886	0.276	2.53338e-266	AA_SMC	FMOD	3.06046
MYLK1	0	1.48822	0.991	0.374	0	AA_SMC	MYLK	4.52831
CRYAB1	3.80281e-307	1.48683	0.996	0.431	6.74732e-303	AA_SMC	CRYAB	5.13266
PDLIM71	2.58449e-253	1.48555	0.988	0.627	4.58567e-249	AA_SMC	PDLIM7	3.96958
PPP1R12B1	2.80857e-298	1.47448	0.967	0.364	4.98325e-294	AA_SMC	PPP1R12B	3.68699
SPON11	1.97569e-214	1.47352	0.67	0.177	3.50547e-210	AA_SMC	SPON1	1.72081
PLXNB11	5.59595e-181	1.47094	0.568	0.139	9.92889e-177	AA_SMC	PLXNB1	1.27264
POPDC21	6.13675e-199	1.46705	0.484	0.091	1.08884e-194	AA_SMC	POPDC2	1.07661
ENSMFAG000000369851	3.42392e-292	1.466	1	0.79	6.07506e-288	AA_SMC	ENSMFAG00000036985	5.77279
MRGPRF1	8.37655e-275	1.45962	0.684	0.136	1.48625e-270	AA_SMC	MRGPRF	1.88285
CSRP11	3.19519e-268	1.45631	0.997	0.821	5.66922e-264	AA_SMC	CSRP1	5.22838
FAM129A1	0	1.45258	0.973	0.322	0	AA_SMC	FAM129A	3.95713
ENPP11	1.63629e-236	1.45154	0.568	0.108	2.90326e-232	AA_SMC	ENPP1	1.22227
LGR61	1.04615e-269	1.44704	0.699	0.152	1.85619e-265	AA_SMC	LGR6	1.64936
CDO11	3.60845e-265	1.43985	0.823	0.224	6.40247e-261	AA_SMC	CDO1	2.31374
ITGAV1	2.18292e-212	1.43646	0.901	0.425	3.87315e-208	AA_SMC	ITGAV	2.80127
1951-09-01	2.11845e-250	1.43087	0.718	0.174	3.75877e-246	AA_SMC	2018-09-05	1.80806
ENSMFAG000000357901	6.72612e-264	1.4305	1	0.869	1.19341e-259	AA_SMC	ENSMFAG00000035790	5.55418
JPH21	4.83048e-242	1.42353	0.627	0.129	8.57071e-238	AA_SMC	JPH2	1.54035
TPM21	4.16395e-257	1.42301	1	0.797	7.3881e-253	AA_SMC	TPM2	6.67063
TNFRSF11B	6.42792e-169	1.41879	0.802	0.334	1.14051e-164	AA_SMC	TNFRSF11B	2.13964
KCNMB11	5.57066e-245	1.41389	0.766	0.207	9.88402e-241	AA_SMC	KCNMB1	2.0603
PFKFB31	5.07578e-191	1.40482	0.811	0.308	9.00595e-187	AA_SMC	PFKFB3	2.18959
LGI21	3.16421e-222	1.4006	0.519	0.094	5.61426e-218	AA_SMC	LGI2	1.11483
CNN11	0	1.39374	0.994	0.345	0	AA_SMC	CNN1	4.62716
TFPI21	6.84524e-170	1.38519	0.487	0.107	1.21455e-165	AA_SMC	TFPI2	1.06326
RAMP1	3.66853e-225	1.38162	0.982	0.601	6.50907e-221	AA_SMC	RAMP1	4.28271
FBXO321	2.00102e-240	1.3806	0.865	0.292	3.5504e-236	AA_SMC	FBXO32	2.76724
RCAN21	1.54482e-268	1.37432	0.823	0.22	2.74098e-264	AA_SMC	RCAN2	2.38286
ACTN21	5.04377e-225	1.36795	0.745	0.215	8.94916e-221	AA_SMC	ACTN2	1.98344
ANGPT11	2.31943e-184	1.35785	0.568	0.135	4.11537e-180	AA_SMC	ANGPT1	1.48775
RAB311	1.40696e-170	1.34682	0.586	0.154	2.49637e-166	AA_SMC	RAB31	1.58693
ENSMFAG000000038121	2.48047e-188	1.34583	0.613	0.161	4.40109e-184	AA_SMC	ENSMFAG00000003812	1.31979
TGFBR11	1.3546e-170	1.34554	0.738	0.263	2.40347e-166	AA_SMC	TGFBR1	1.8069
SLC22A31	3.68037e-273	1.33751	0.832	0.221	6.53007e-269	AA_SMC	SLC22A3	2.17435
PDLIM31	5.66309e-254	1.3368	0.957	0.385	1.0048e-249	AA_SMC	PDLIM3	3.24334
ENSMFAG000000396571	1.41761e-183	1.30094	0.81	0.317	2.51526e-179	AA_SMC	ENSMFAG00000039657	2.11061
MRAP2	1.9082e-148	1.29152	0.64	0.212	3.38573e-144	AA_SMC	MRAP2	1.50677
CLIP3	8.6664e-165	1.29032	0.495	0.113	1.53768e-160	AA_SMC	CLIP3	1.10133
PCSK71	6.66351e-225	1.28759	0.771	0.222	1.18231e-220	AA_SMC	PCSK7	1.96378
DZIP11	1.20169e-207	1.28607	0.595	0.133	2.13215e-203	AA_SMC	DZIP1	1.37297
TTLL71	1.422e-187	1.28131	0.526	0.113	2.52305e-183	AA_SMC	TTLL7	1.23274
SOST1	2.9327e-220	1.28041	0.876	0.344	5.20348e-216	AA_SMC	SOST	2.86988
PTN1	3.09152e-153	1.2763	0.498	0.119	5.48529e-149	AA_SMC	PTN	1.20869
DESI2	1.10447e-158	1.27498	0.756	0.299	1.95966e-154	AA_SMC	DESI2	1.88889
TCEA31	5.4295e-184	1.27277	0.453	0.083	9.63356e-180	AA_SMC	TCEA3	1.08104
TNS11	2.35015e-167	1.27237	0.538	0.132	4.16988e-163	AA_SMC	TNS1	1.33841
CAVIN31	5.44725e-203	1.27218	0.978	0.653	9.66506e-199	AA_SMC	CAVIN3	4.31483
LTBP11	1.85261e-216	1.27188	0.969	0.505	3.28708e-212	AA_SMC	LTBP1	3.7782
ARHGEF10L1	1.22552e-181	1.27059	0.745	0.254	2.17445e-177	AA_SMC	ARHGEF10L	1.82139
NTF31	7.14853e-163	1.26793	0.487	0.11	1.26836e-158	AA_SMC	NTF3	1.03769
DMD1	8.6513e-190	1.26744	0.889	0.405	1.535e-185	AA_SMC	DMD	2.83365
ADH1B1	3.61882e-290	1.26008	0.879	0.232	6.42086e-286	AA_SMC	ADH1B	2.71999
CALD11	5.76853e-263	1.25319	1	0.97	1.02351e-258	AA_SMC	CALD1	6.60653
ARHGEF171	5.07984e-158	1.24829	0.693	0.248	9.01316e-154	AA_SMC	ARHGEF17	1.61378
GLIPR1	4.68607e-162	1.24521	0.813	0.342	8.31449e-158	AA_SMC	GLIPR1	2.23644
SYNPO21	4.19777e-173	1.24212	0.436	0.082	7.4481e-169	AA_SMC	SYNPO2	1.02783
FRZB	2.3349e-196	1.23641	0.988	0.75	4.14282e-192	AA_SMC	FRZB	4.28384
HSPB81	6.00538e-235	1.2171	0.864	0.282	1.06554e-230	AA_SMC	HSPB8	2.39538
CASK1	4.45323e-174	1.21692	0.607	0.167	7.90137e-170	AA_SMC	CASK	1.44326
FXYD11	4.55448e-252	1.21666	0.859	0.242	8.08102e-248	AA_SMC	FXYD1	2.0928
RASSF31	1.64338e-134	1.21227	0.873	0.486	2.91584e-130	AA_SMC	RASSF3	3.03161
ACTG21	0	1.20991	0.972	0.326	0	AA_SMC	ACTG2	4.44245
TAX1BP31	2.3577e-162	1.20409	0.961	0.698	4.18327e-158	AA_SMC	TAX1BP3	3.71955
RASL121	4.66578e-221	1.20002	0.565	0.109	8.2785e-217	AA_SMC	RASL12	1.29071
BGN1	1.1557e-224	1.19928	0.997	0.867	2.05055e-220	AA_SMC	BGN	5.3032
MFAP41	1.1448e-274	1.19835	0.996	0.368	2.03122e-270	AA_SMC	MFAP4	4.45126
DPYSL31	2.08943e-174	1.17933	0.964	0.642	3.70727e-170	AA_SMC	DPYSL3	3.46622
FEZ11	5.51243e-161	1.17877	0.831	0.368	9.78071e-157	AA_SMC	FEZ1	2.27719
AKAP61	7.36992e-103	1.17195	0.793	0.506	1.30764e-98	AA_SMC	AKAP6	2.00827
PDE5A1	4.96323e-181	1.16934	0.63	0.167	8.80627e-177	AA_SMC	PDE5A	1.45088
A2M1	1.37099e-205	1.16618	0.997	0.635	2.43254e-201	AA_SMC	A2M	4.60822
ENSMFAG000000025411	6.22611e-181	1.16562	0.669	0.19	1.1047e-176	AA_SMC	ENSMFAG00000002541	1.59931
MFGE81	1.1041e-188	1.16375	0.979	0.662	1.95901e-184	AA_SMC	MFGE8	3.52738
PRELP1	2.79276e-232	1.1598	0.987	0.428	4.95519e-228	AA_SMC	PRELP	4.02063
MXRA51	1.88013e-152	1.14698	0.496	0.119	3.33592e-148	AA_SMC	MXRA5	1.06814
ENSMFAG000000338431	5.61567e-260	1.14544	1	0.997	9.96389e-256	AA_SMC	ENSMFAG00000033843	6.82707
SH3BGR1	3.05762e-203	1.14082	0.534	0.105	5.42513e-199	AA_SMC	SH3BGR	1.13703
KANK1	3.94504e-151	1.13316	0.948	0.661	6.99968e-147	AA_SMC	KANK1	3.31143
PMEPA1	4.61527e-156	1.1257	0.897	0.467	8.18887e-152	AA_SMC	PMEPA1	2.812
TPD52L11	3.8531e-120	1.1141	0.631	0.241	6.83655e-116	AA_SMC	TPD52L1	1.51235
LDB31	2.50182e-148	1.11029	0.531	0.143	4.43898e-144	AA_SMC	LDB3	1.15185
GULP11	3.03564e-140	1.10771	0.706	0.27	5.38613e-136	AA_SMC	GULP1	1.59317
RBPMS21	1.72539e-217	1.10711	0.765	0.218	3.06135e-213	AA_SMC	RBPMS2	1.87067
MYOM11	9.73563e-141	1.10656	0.624	0.201	1.72739e-136	AA_SMC	MYOM1	1.44246
TMEM45A	2.32753e-116	1.1014	0.696	0.295	4.12973e-112	AA_SMC	TMEM45A	1.78054
ZBTB471	1.54802e-130	1.08788	0.646	0.236	2.74664e-126	AA_SMC	ZBTB47	1.47527
FILIP1L1	7.84165e-147	1.08106	0.931	0.564	1.39134e-142	AA_SMC	FILIP1L	3.87104
MYOCD1	3.10471e-198	1.07929	0.555	0.116	5.50868e-194	AA_SMC	MYOCD	1.34657
FBLN51	9.72375e-166	1.07367	0.976	0.679	1.72528e-161	AA_SMC	FBLN5	3.88989
ENSMFAG000000309431	6.66925e-210	1.07169	0.997	0.873	1.18333e-205	AA_SMC	ENSMFAG00000030943	5.15785
ANXA61	4.73837e-133	1.0697	0.655	0.236	8.40729e-129	AA_SMC	ANXA6	1.47098
RBPMS1	6.39702e-167	1.0651	0.928	0.49	1.13502e-162	AA_SMC	RBPMS	2.89401
HSPB61	4.56093e-192	1.05887	0.732	0.213	8.09246e-188	AA_SMC	HSPB6	1.76421
LMO71	2.94884e-160	1.05559	0.781	0.292	5.23214e-156	AA_SMC	LMO7	2.12987
IGFBP71	2.07449e-188	1.05129	0.999	0.819	3.68077e-184	AA_SMC	IGFBP7	5.26607
LRP31	2.63084e-129	1.04905	0.514	0.141	4.6679e-125	AA_SMC	LRP3	1.05601
ADGRE51	2.25835e-181	1.04613	0.822	0.315	4.007e-177	AA_SMC	ADGRE5	2.07242
MAP1A1	4.18012e-143	1.04268	0.624	0.19	7.41679e-139	AA_SMC	MAP1A	1.66922
TGFB1I11	1.6403e-148	1.03995	0.927	0.543	2.91039e-144	AA_SMC	TGFB1I1	3.16186
CNST1	1.83162e-106	1.03979	0.603	0.232	3.24984e-102	AA_SMC	CNST	1.42329
OGN1	4.84336e-211	1.03549	0.972	0.392	8.59357e-207	AA_SMC	OGN	3.7241
KANK21	3.36036e-161	1.0223	0.945	0.556	5.96228e-157	AA_SMC	KANK2	3.2808
MMP23B1	4.91928e-189	1.01529	0.579	0.131	8.72828e-185	AA_SMC	MMP23B	1.15654
MICAL21	3.37769e-121	1.01497	0.777	0.362	5.99304e-117	AA_SMC	MICAL2	2.04586
PHTF21	6.55613e-126	1.01056	0.54	0.165	1.16325e-121	AA_SMC	PHTF2	1.08253
SYNM1	1.23239e-140	1.0101	0.804	0.359	2.18663e-136	AA_SMC	SYNM	2.31329
UCHL11	1.46786e-84	1.00686	0.606	0.266	2.60442e-80	AA_SMC	UCHL1	1.34482
DIXDC11	1.75056e-133	1.00408	0.826	0.388	3.10603e-129	AA_SMC	DIXDC1	2.37484
PDGFRB1	3.56934e-134	0.999205	0.781	0.342	6.33308e-130	AA_SMC	PDGFRB	2.04556
FBLIM1	4.60974e-137	0.99732	0.948	0.669	8.17907e-133	AA_SMC	FBLIM1	3.39412
SSPN1	6.52441e-120	0.983113	0.643	0.235	1.15763e-115	AA_SMC	SSPN	1.52096
THRB	2.04203e-105	0.980056	0.735	0.354	3.62317e-101	AA_SMC	THRB	1.89209
PARM1	7.55168e-109	0.979387	0.706	0.321	1.33989e-104	AA_SMC	PARM1	1.65658
HCFC1R11	1.72687e-127	0.976315	0.918	0.577	3.06398e-123	AA_SMC	HCFC1R1	2.95694
DDR21	1.35608e-132	0.97527	0.753	0.297	2.40609e-128	AA_SMC	DDR2	2.16685
RRAD1	1.83114e-132	0.973944	0.63	0.204	3.249e-128	AA_SMC	RRAD	1.44526
HEYL1	2.70911e-136	0.967667	0.525	0.142	4.80677e-132	AA_SMC	HEYL	1.09321
PLS3	1.30991e-145	0.966572	0.976	0.742	2.32417e-141	AA_SMC	PLS3	3.52971
GNG12	4.98752e-104	0.96638	0.87	0.546	8.84936e-100	AA_SMC	GNG12	2.48534
DMPK1	2.62825e-169	0.96487	0.669	0.195	4.66331e-165	AA_SMC	DMPK	1.58109
MYBPHL1	7.74814e-135	0.957653	0.721	0.279	1.37475e-130	AA_SMC	MYBPHL	1.79571
TES	2.07799e-93	0.956288	0.789	0.452	3.68698e-89	AA_SMC	TES	2.13898
C3orf581	3.89948e-104	0.956158	0.693	0.303	6.91884e-100	AA_SMC	C3orf58	1.51769
ENSMFAG00000044084	6.20798e-120	0.952362	0.783	0.361	1.10148e-115	AA_SMC	ENSMFAG00000044084	1.92476
PALLD1	5.04327e-209	0.952278	0.961	0.448	8.94828e-205	AA_SMC	PALLD	3.71919
CFL21	8.32786e-126	0.951301	0.853	0.463	1.47761e-121	AA_SMC	CFL2	2.43138
COL4A21	2.25873e-132	0.95015	0.927	0.592	4.00766e-128	AA_SMC	COL4A2	3.06802
CAMK2G1	2.32156e-82	0.947233	0.595	0.26	4.11915e-78	AA_SMC	CAMK2G	1.45359
EGR31	8.28066e-81	0.946004	0.618	0.283	1.46924e-76	AA_SMC	EGR3	1.36564
THBS21	4.17601e-186	0.944828	0.774	0.237	7.40949e-182	AA_SMC	THBS2	1.82566
INPP5A	2.24396e-86	0.928631	0.603	0.256	3.98146e-82	AA_SMC	INPP5A	1.21912
CCND2	1.26611e-112	0.923038	0.903	0.553	2.24647e-108	AA_SMC	CCND2	2.75056
ACTN4	7.99237e-121	0.92269	0.958	0.677	1.41809e-116	AA_SMC	ACTN4	3.36501
NEDD91	4.95011e-101	0.91934	0.732	0.342	8.78298e-97	AA_SMC	NEDD9	1.92023
PRRX11	5.78429e-199	0.918142	0.823	0.254	1.02631e-194	AA_SMC	PRRX1	2.19326
INHBA1	6.82454e-163	0.917162	0.78	0.294	1.21088e-158	AA_SMC	INHBA	2.11654
TCEAL4	3.73016e-116	0.915634	0.924	0.62	6.61842e-112	AA_SMC	TCEAL4	3.08652
MYL6B	3.1271e-88	0.915625	0.568	0.229	5.54841e-84	AA_SMC	MYL6B	1.36539
CHPF1	4.45079e-161	0.915357	0.751	0.259	7.89704e-157	AA_SMC	CHPF	1.74629
EMC10	4.32572e-80	0.914634	0.534	0.219	7.67513e-76	AA_SMC	EMC10	1.20071
FAM13B	1.71795e-92	0.914586	0.574	0.227	3.04815e-88	AA_SMC	FAM13B	1.24994
ARID5A1	6.62422e-109	0.91439	0.798	0.406	1.17534e-104	AA_SMC	ARID5A	2.15346
SDC21	7.07308e-153	0.908583	0.945	0.545	1.25498e-148	AA_SMC	SDC2	3.13952
ITSN11	4.01749e-98	0.905909	0.669	0.295	7.12823e-94	AA_SMC	ITSN1	1.78791
PGM11	7.81857e-107	0.90559	0.531	0.174	1.38725e-102	AA_SMC	PGM1	1.14199
ATP6V0A11	2.69833e-92	0.90041	0.744	0.387	4.78765e-88	AA_SMC	ATP6V0A1	1.99798
RYR21	1.08265e-148	0.898353	0.487	0.112	1.92095e-144	AA_SMC	RYR2	1.16192
CCDC6	3.72965e-96	0.896192	0.766	0.391	6.61751e-92	AA_SMC	CCDC6	1.91031
PYGB	4.84265e-94	0.887123	0.748	0.372	8.59231e-90	AA_SMC	PYGB	1.8652
ENSMFAG00000043758	2.34229e-56	0.886583	0.456	0.194	4.15593e-52	AA_SMC	ENSMFAG00000043758	1.07082
PLEKHA5	2.65169e-100	0.885935	0.496	0.163	4.7049e-96	AA_SMC	PLEKHA5	1.12172
SRF1	1.06528e-100	0.883599	0.648	0.277	1.89013e-96	AA_SMC	SRF	1.42725
STK38L	6.091e-104	0.882633	0.945	0.758	1.08073e-99	AA_SMC	STK38L	3.38636
RAB341	2.04787e-121	0.88004	0.678	0.253	3.63353e-117	AA_SMC	RAB34	1.6332
RNF115	5.35661e-79	0.879612	0.756	0.43	9.50423e-75	AA_SMC	RNF115	2.14024
PCDH7	4.46889e-82	0.871726	0.751	0.415	7.92915e-78	AA_SMC	PCDH7	2.34333
PAM	1.46315e-124	0.870203	0.97	0.782	2.59607e-120	AA_SMC	PAM	3.55306
MSC1	1.50356e-111	0.869286	0.511	0.154	2.66776e-107	AA_SMC	MSC	1.0265
EFEMP21	3.1773e-142	0.869091	0.85	0.364	5.63749e-138	AA_SMC	EFEMP2	2.32685
ZEB1	1.28026e-108	0.868387	0.945	0.689	2.27156e-104	AA_SMC	ZEB1	3.44013
PTGR11	1.1887e-198	0.867629	0.636	0.149	2.10911e-194	AA_SMC	PTGR1	1.31869
HMG20B	3.92835e-88	0.859076	0.786	0.451	6.97007e-84	AA_SMC	HMG20B	2.08533
VEGFB1	4.53967e-87	0.856312	0.64	0.281	8.05474e-83	AA_SMC	VEGFB	1.3854
RERGL1	1.15843e-191	0.852086	0.868	0.345	2.0554e-187	AA_SMC	RERGL	2.64074
MAMDC21	2.75327e-157	0.84832	0.537	0.135	4.88512e-153	AA_SMC	MAMDC2	1.0574
EFHD1	6.03575e-114	0.847627	0.91	0.663	1.07092e-109	AA_SMC	EFHD1	2.93505
GADD45A1	3.06228e-83	0.847068	0.802	0.491	5.4334e-79	AA_SMC	GADD45A	2.26689
CAP2	1.41291e-79	0.846663	0.565	0.242	2.50693e-75	AA_SMC	CAP2	1.2107
CD441	6.72214e-183	0.845504	0.868	0.359	1.19271e-178	AA_SMC	CD44	2.63323
ITGB1	1.0168e-175	0.845379	0.999	0.966	1.8041e-171	AA_SMC	ITGB1	4.73061
ADAMTSL41	5.58115e-148	0.841954	0.783	0.295	9.90264e-144	AA_SMC	ADAMTSL4	1.75665
POLE41	9.53263e-96	0.839383	0.831	0.463	1.69137e-91	AA_SMC	POLE4	2.41704
ATP2A21	2.77509e-91	0.832244	0.765	0.407	4.92384e-87	AA_SMC	ATP2A2	1.86242
COMTD1	5.40901e-74	0.83208	0.546	0.231	9.5972e-70	AA_SMC	COMTD1	1.21878
NBEAL11	2.20325e-74	0.831024	0.723	0.396	3.90923e-70	AA_SMC	NBEAL1	1.95492
ZYX	1.41105e-105	0.829497	0.967	0.791	2.50363e-101	AA_SMC	ZYX	3.65966
1991-09-01	4.75564e-87	0.828077	0.682	0.328	8.43794e-83	AA_SMC	2018-09-09	1.61473
FERMT2	8.93992e-112	0.826384	0.945	0.701	1.58621e-107	AA_SMC	FERMT2	3.2718
ENSMFAG000000040251	3.7535e-137	0.824804	0.913	0.59	6.65984e-133	AA_SMC	ENSMFAG00000004025	2.54933
SERPINE11	1.37419e-85	0.820744	0.858	0.551	2.43823e-81	AA_SMC	SERPINE1	2.34762
ACTN11	1.0541e-141	0.819448	0.99	0.861	1.8703e-137	AA_SMC	ACTN1	4.55694
ITIH31	8.0531e-95	0.815527	0.528	0.182	1.42886e-90	AA_SMC	ITIH3	1.18855
SORT11	1.17964e-92	0.814854	0.498	0.173	2.09304e-88	AA_SMC	SORT1	1.08585
DBNDD21	8.79537e-128	0.81349	0.85	0.414	1.56056e-123	AA_SMC	DBNDD2	2.28732
SOD1	8.29565e-120	0.813312	0.981	0.827	1.4719e-115	AA_SMC	SOD1	4.06035
DAG1	1.41846e-93	0.812654	0.769	0.406	2.51677e-89	AA_SMC	DAG1	1.89182
CKB1	4.45448e-176	0.812582	0.885	0.357	7.90358e-172	AA_SMC	CKB	2.98929
RUSC2	6.42148e-68	0.811018	0.673	0.354	1.13936e-63	AA_SMC	RUSC2	1.54577
AFAP11	1.40475e-69	0.805331	0.586	0.268	2.49245e-65	AA_SMC	AFAP1	1.31603
USP11	4.35484e-73	0.804746	0.657	0.324	7.72679e-69	AA_SMC	USP11	1.58485
ENSMFAG00000003353	2.71938e-69	0.80243	0.738	0.429	4.82499e-65	AA_SMC	ENSMFAG00000003353	1.8328
PCBP4	2.7817e-59	0.798379	0.523	0.243	4.93557e-55	AA_SMC	PCBP4	1.09239
ENSMFAG00000004020	4.53226e-72	0.795398	0.709	0.365	8.04159e-68	AA_SMC	ENSMFAG00000004020	1.85128
SEMA3B1	7.0675e-126	0.794298	0.697	0.253	1.25399e-121	AA_SMC	SEMA3B	1.45372
DAPK3	3.11497e-72	0.786291	0.573	0.259	5.52689e-68	AA_SMC	DAPK3	1.17337
TGFB31	1.13912e-128	0.783557	0.607	0.195	2.02114e-124	AA_SMC	TGFB3	1.34011
C5orf24	4.31414e-81	0.782304	0.825	0.493	7.65458e-77	AA_SMC	C5orf24	2.28329
AXL1	2.87467e-118	0.779381	0.799	0.352	5.10053e-114	AA_SMC	AXL	1.88006
DSTN	1.57568e-189	0.777568	1	0.978	2.79574e-185	AA_SMC	DSTN	5.44763
DACT11	4.34292e-107	0.777004	0.621	0.229	7.70564e-103	AA_SMC	DACT1	1.24935
SPARC	6.60388e-169	0.775866	1	0.993	1.17173e-164	AA_SMC	SPARC	5.89751
ENSMFAG000000377631	1.43684e-107	0.774022	0.73	0.312	2.54939e-103	AA_SMC	ENSMFAG00000037763	1.84052
FUOM1	9.09033e-93	0.773972	0.466	0.15	1.6129e-88	AA_SMC	FUOM	1.02456
FAM114A1	8.88099e-85	0.772889	0.801	0.453	1.57575e-80	AA_SMC	FAM114A1	2.33464
PIP4K2A1	4.22887e-74	0.772557	0.652	0.316	7.50328e-70	AA_SMC	PIP4K2A	1.46038
FBXW5	2.47811e-39	0.764965	0.55	0.308	4.39691e-35	AA_SMC	FBXW5	1.27761
PRPSAP1	1.7356e-76	0.763599	0.823	0.501	3.07948e-72	AA_SMC	PRPSAP1	2.25771
PPP1CB1	1.22379e-93	0.760307	0.954	0.777	2.17136e-89	AA_SMC	PPP1CB	3.31173
COL5A21	6.16944e-89	0.754703	0.739	0.369	1.09464e-84	AA_SMC	COL5A2	1.82462
FYCO11	6.71014e-94	0.754035	0.636	0.267	1.19058e-89	AA_SMC	FYCO1	1.36812
ITGB5	1.19223e-77	0.752957	0.843	0.522	2.11537e-73	AA_SMC	ITGB5	2.31611
ENSMFAG000000376891	4.29843e-83	0.75227	0.784	0.432	7.6267e-79	AA_SMC	ENSMFAG00000037689	1.94007
CBX6	1.60631e-95	0.739252	0.772	0.391	2.85007e-91	AA_SMC	CBX6	1.86278
COL6A21	1.72826e-150	0.738347	0.948	0.447	3.06645e-146	AA_SMC	COL6A2	3.12925
ACADM	2.9947e-65	0.735889	0.663	0.341	5.3135e-61	AA_SMC	ACADM	1.53169
PPP1R12A1	6.1443e-101	0.735686	0.93	0.637	1.09018e-96	AA_SMC	PPP1R12A	3.46631
SCRN1	2.2569e-72	0.735065	0.633	0.307	4.00442e-68	AA_SMC	SCRN1	1.41115
CYTH3	7.55584e-82	0.733205	0.744	0.388	1.34063e-77	AA_SMC	CYTH3	1.65291
RHOQ1	5.70356e-71	0.731761	0.672	0.336	1.01198e-66	AA_SMC	RHOQ	1.50926
PLIN3	1.33809e-68	0.730603	0.496	0.205	2.37418e-64	AA_SMC	PLIN3	1.08481
TMEM245	1.67205e-53	0.726693	0.504	0.239	2.96672e-49	AA_SMC	TMEM245	1.20007
CAVIN11	8.00515e-138	0.726628	1	0.967	1.42035e-133	AA_SMC	CAVIN1	4.88046
ERRFI11	1.45883e-86	0.72197	0.577	0.228	2.5884e-82	AA_SMC	ERRFI1	1.14254
ATP13A3	1.0022e-77	0.717226	0.804	0.51	1.77821e-73	AA_SMC	ATP13A3	2.11896
STK17B1	1.40704e-108	0.713861	0.546	0.184	2.49651e-104	AA_SMC	STK17B	1.06502
RGS161	4.072e-118	0.713019	0.874	0.442	7.22495e-114	AA_SMC	RGS16	2.61586
ENSMFAG00000034529	2.37438e-65	0.706935	0.742	0.423	4.21287e-61	AA_SMC	ENSMFAG00000034529	1.89312
PPM1B1	9.73758e-76	0.705435	0.622	0.283	1.72774e-71	AA_SMC	PPM1B	1.23311
SEMA3C1	9.07559e-212	0.704393	0.711	0.175	1.61028e-207	AA_SMC	SEMA3C	1.46343
DIAPH21	1.42008e-65	0.703968	0.465	0.186	2.51965e-61	AA_SMC	DIAPH2	1.1189
PKD2	1.54488e-80	0.703348	0.777	0.429	2.74107e-76	AA_SMC	PKD2	1.8218
PHC2	1.62442e-63	0.702136	0.741	0.438	2.8822e-59	AA_SMC	PHC2	1.85906
WFDC11	1.02454e-103	0.697694	0.825	0.425	1.81784e-99	AA_SMC	WFDC1	2.17336
FBN11	4.0497e-120	0.696508	0.931	0.547	7.18539e-116	AA_SMC	FBN1	2.86661
PPP1R12C1	1.57453e-54	0.695615	0.583	0.302	2.79369e-50	AA_SMC	PPP1R12C	1.20019
ENSMFAG00000045478	7.99004e-80	0.694265	0.61	0.266	1.41767e-75	AA_SMC	ENSMFAG00000045478	1.25156
KDSR	2.95457e-69	0.694038	0.847	0.6	5.24229e-65	AA_SMC	KDSR	2.59063
NOC2L	4.71629e-48	0.691202	0.603	0.329	8.36812e-44	AA_SMC	NOC2L	1.27896
MSRB3	3.72567e-88	0.687944	0.957	0.789	6.61045e-84	AA_SMC	MSRB3	3.52954
ENSMFAG00000038789	2.27617e-114	0.684048	0.985	0.914	4.03861e-110	AA_SMC	ENSMFAG00000038789	4.00812
PLP21	2.14858e-73	0.677815	0.631	0.301	3.81223e-69	AA_SMC	PLP2	1.29697
IL11RA	1.19208e-49	0.677716	0.675	0.403	2.11511e-45	AA_SMC	IL11RA	1.73875
ENSMFAG000000300421	2.99266e-114	0.675519	0.928	0.619	5.30988e-110	AA_SMC	ENSMFAG00000030042	3.19276
LAPTM4B	5.70151e-60	0.673701	0.66	0.357	1.01162e-55	AA_SMC	LAPTM4B	1.53602
ROGDI	3.27355e-39	0.671771	0.478	0.25	5.80826e-35	AA_SMC	ROGDI	1.04071
DYNC1LI1	5.56095e-58	0.671071	0.523	0.24	9.86679e-54	AA_SMC	DYNC1LI1	1.04023
LTBP3	3.18014e-62	0.669528	0.87	0.591	5.64252e-58	AA_SMC	LTBP3	2.37547
LZTS2	7.53496e-66	0.669057	0.645	0.323	1.33693e-61	AA_SMC	LZTS2	1.37534
ENSMFAG00000030673	2.47617e-62	0.668844	0.54	0.25	4.39346e-58	AA_SMC	ENSMFAG00000030673	1.05931
CSRP21	2.10345e-129	0.668152	0.897	0.452	3.73216e-125	AA_SMC	CSRP2	2.80679
ITGA11	1.56009e-85	0.666841	0.799	0.427	2.76807e-81	AA_SMC	ITGA1	2.46197
TKT1	4.23827e-56	0.665434	0.64	0.338	7.51996e-52	AA_SMC	TKT	1.51497
NACC2	4.80461e-61	0.665253	0.535	0.241	8.52481e-57	AA_SMC	NACC2	1.03819
ENSMFAG000000392911	8.70779e-91	0.664034	0.531	0.187	1.54502e-86	AA_SMC	ENSMFAG00000039291	1.0149
HADH	1.40395e-33	0.663219	0.516	0.29	2.49103e-29	AA_SMC	HADH	1.11384
2018-09-08	6.91546e-81	0.659528	0.697	0.337	1.22701e-76	AA_SMC	2018-09-08	1.48547
NOTCH21	4.45189e-88	0.658985	0.702	0.317	7.89898e-84	AA_SMC	NOTCH2	1.56813
ZNF358	9.01819e-57	0.658087	0.526	0.244	1.6001e-52	AA_SMC	ZNF358	1.13523
ACTB1	1.16018e-176	0.655595	1	0.998	2.05851e-172	AA_SMC	ACTB	6.22503
MRPL55	2.00695e-40	0.651638	0.573	0.318	3.56094e-36	AA_SMC	MRPL55	1.33653
APBB1	3.61837e-41	0.651077	0.532	0.286	6.42007e-37	AA_SMC	APBB1	1.05611
THOC61	2.53785e-40	0.650735	0.528	0.286	4.50291e-36	AA_SMC	THOC6	1.17406
FAM168B	2.87004e-42	0.646694	0.642	0.377	5.09231e-38	AA_SMC	FAM168B	1.44104
RAPGEF2	3.11158e-51	0.646092	0.67	0.401	5.52087e-47	AA_SMC	RAPGEF2	1.59304
SAMD4A	3.8156e-47	0.645252	0.786	0.554	6.77003e-43	AA_SMC	SAMD4A	2.10173
NME4	5.86731e-53	0.64405	0.867	0.621	1.04104e-48	AA_SMC	NME4	2.57495
NOP14	2.54728e-87	0.641449	0.768	0.391	4.51964e-83	AA_SMC	NOP14	1.9722
DDAH21	9.33575e-73	0.64119	0.885	0.581	1.65644e-68	AA_SMC	DDAH2	2.56681
HSD17B12	1.75037e-39	0.639818	0.547	0.306	3.10567e-35	AA_SMC	HSD17B12	1.18396
SLC25A4	7.61492e-73	0.638822	0.912	0.667	1.35111e-68	AA_SMC	SLC25A4	2.95121
ADH5	2.37993e-64	0.637847	0.885	0.625	4.22271e-60	AA_SMC	ADH5	2.68607
HDAC5	1.38654e-55	0.636834	0.73	0.449	2.46014e-51	AA_SMC	HDAC5	1.82629
MAPKAPK21	3.88336e-63	0.635737	0.669	0.352	6.89025e-59	AA_SMC	MAPKAPK2	1.43271
ENSMFAG00000009138	2.4992e-66	0.634128	0.672	0.349	4.43433e-62	AA_SMC	ENSMFAG00000009138	1.56658
FGFR11	4.71113e-82	0.633825	0.879	0.518	8.35896e-78	AA_SMC	FGFR1	2.46945
PPP1R15A1	7.77614e-86	0.631883	0.954	0.776	1.37972e-81	AA_SMC	PPP1R15A	3.80547
SUN2	5.15002e-55	0.629014	0.576	0.293	9.13768e-51	AA_SMC	SUN2	1.23752
TRAK2	8.46527e-59	0.62803	0.655	0.353	1.50199e-54	AA_SMC	TRAK2	1.53024
COL15A11	7.14631e-93	0.626434	0.636	0.265	1.26797e-88	AA_SMC	COL15A1	1.45064
ANXA4	2.7906e-72	0.624629	0.922	0.659	4.95137e-68	AA_SMC	ANXA4	2.68459
AP1S2	5.63754e-56	0.623907	0.735	0.445	1.00027e-51	AA_SMC	AP1S2	1.91299
MAGED2	7.38655e-63	0.620793	0.883	0.615	1.31059e-58	AA_SMC	MAGED2	2.78727
WDR11	3.38146e-70	0.619008	0.879	0.609	5.99973e-66	AA_SMC	WDR1	2.55632
GLT8D21	6.04132e-73	0.618746	0.58	0.244	1.07191e-68	AA_SMC	GLT8D2	1.20413
APOPT1	1.75034e-50	0.615529	0.52	0.252	3.10562e-46	AA_SMC	APOPT1	1.11795
IVNS1ABP	7.37665e-51	0.611484	0.774	0.526	1.30884e-46	AA_SMC	IVNS1ABP	1.93256
ID2	1.49289e-75	0.611202	0.99	0.89	2.64884e-71	AA_SMC	ID2	4.24902
DOCK71	2.99594e-82	0.608389	0.57	0.223	5.31569e-78	AA_SMC	DOCK7	1.11394
GSTM4	5.7122e-47	0.607403	0.462	0.215	1.01352e-42	AA_SMC	GSTM4	1.03048
OXCT11	1.52762e-55	0.605227	0.52	0.24	2.71045e-51	AA_SMC	OXCT1	1.07193
VGLL41	2.56191e-51	0.605046	0.69	0.416	4.54561e-47	AA_SMC	VGLL4	1.73684
MAFF1	6.13463e-68	0.604057	0.922	0.721	1.08847e-63	AA_SMC	MAFF	2.79569
WWC3	3.53147e-52	0.601373	0.618	0.34	6.26589e-48	AA_SMC	WWC3	1.29786
BICD2	7.41307e-56	0.598372	0.66	0.362	1.3153e-51	AA_SMC	BICD2	1.55223
DUSP31	6.33098e-75	0.596789	0.711	0.364	1.12331e-70	AA_SMC	DUSP3	1.64455
FEM1B	1.03847e-49	0.594591	0.588	0.314	1.84255e-45	AA_SMC	FEM1B	1.26586
TLN1	1.10191e-76	0.593788	0.954	0.745	1.95511e-72	AA_SMC	TLN1	3.3434
COL4A11	4.87077e-63	0.590828	0.576	0.261	8.6422e-59	AA_SMC	COL4A1	1.46239
KIF1C	3.83831e-41	0.590532	0.624	0.369	6.81031e-37	AA_SMC	KIF1C	1.32471
FRMD6	6.80697e-57	0.590055	0.537	0.254	1.20776e-52	AA_SMC	FRMD6	1.11635
ENSMFAG00000041871	1.40732e-57	0.588758	0.663	0.359	2.49701e-53	AA_SMC	ENSMFAG00000041871	1.29265
TNC1	7.84514e-108	0.588014	0.58	0.206	1.39196e-103	AA_SMC	TNC	1.36734
ENSMFAG00000032148	6.32473e-58	0.586111	0.783	0.494	1.1222e-53	AA_SMC	ENSMFAG00000032148	2.04227
CCNI	1.69867e-55	0.586011	0.916	0.729	3.01396e-51	AA_SMC	CCNI	3.24587
FOXN3	1.36551e-42	0.585594	0.511	0.263	2.42282e-38	AA_SMC	FOXN3	1.23503
ARHGAP5	4.71389e-49	0.581624	0.622	0.346	8.36385e-45	AA_SMC	ARHGAP5	1.54603
MFAP51	6.92387e-183	0.581047	0.888	0.299	1.2285e-178	AA_SMC	MFAP5	2.6056
NIT2	3.07917e-50	0.580385	0.502	0.233	5.46336e-46	AA_SMC	NIT2	1.10724
DBN11	1.57293e-65	0.579625	0.681	0.345	2.79085e-61	AA_SMC	DBN1	1.54372
OLFML11	7.04902e-97	0.579575	0.547	0.181	1.25071e-92	AA_SMC	OLFML1	1.08809
PEBP1	1.36302e-93	0.579469	0.99	0.849	2.4184e-89	AA_SMC	PEBP1	4.04572
ENSMFAG00000044507	1.36629e-55	0.579364	0.942	0.795	2.4242e-51	AA_SMC	ENSMFAG00000044507	3.18695
COL1A21	1.57049e-166	0.578246	0.943	0.433	2.78651e-162	AA_SMC	COL1A2	3.51308
NAV11	9.92476e-52	0.574765	0.585	0.297	1.76095e-47	AA_SMC	NAV1	1.28105
SLC25A1	4.45369e-42	0.574108	0.558	0.301	7.90219e-38	AA_SMC	SLC25A1	1.25671
HSPA4L	1.0983e-42	0.573521	0.523	0.269	1.94871e-38	AA_SMC	HSPA4L	1.14857
MAP7D31	1.20781e-52	0.572445	0.672	0.381	2.14302e-48	AA_SMC	MAP7D3	1.74823
PKIG	1.07577e-53	0.566651	0.774	0.475	1.90874e-49	AA_SMC	PKIG	2.06681
ENSMFAG00000034225	3.32538e-55	0.566348	0.732	0.428	5.90021e-51	AA_SMC	ENSMFAG00000034225	1.76572
TMEM47	2.42287e-48	0.566059	0.811	0.568	4.29891e-44	AA_SMC	TMEM47	2.28269
PFN1	2.14062e-56	0.564529	0.918	0.705	3.79809e-52	AA_SMC	PFN1	2.96193
ADCY6	1.81926e-52	0.561005	0.636	0.352	3.22791e-48	AA_SMC	ADCY6	1.30526
DCXR	2.06778e-34	0.56094	0.708	0.457	3.66886e-30	AA_SMC	DCXR	1.83236
ADAM9	2.83084e-53	0.558378	0.76	0.479	5.02276e-49	AA_SMC	ADAM9	1.7912
NEK7	1.75241e-47	0.558304	0.792	0.547	3.10931e-43	AA_SMC	NEK7	1.98062
VASP1	1.71762e-55	0.558137	0.613	0.321	3.04756e-51	AA_SMC	VASP	1.15337
RPS27L	1.85768e-45	0.556778	0.928	0.765	3.29608e-41	AA_SMC	RPS27L	2.98437
KIF5B	7.16465e-64	0.548899	0.972	0.875	1.27122e-59	AA_SMC	KIF5B	4.09505
LIMS1	4.49443e-46	0.546004	0.85	0.647	7.97446e-42	AA_SMC	LIMS1	2.52858
VIM	1.02725e-141	0.54595	1	1	1.82265e-137	AA_SMC	VIM	6.08826
ARPC2	2.64614e-74	0.545735	0.991	0.926	4.69504e-70	AA_SMC	ARPC2	4.25224
ARHGAP1	1.25289e-38	0.544188	0.742	0.513	2.223e-34	AA_SMC	ARHGAP1	1.79758
MXI1	2.33525e-54	0.541526	0.592	0.297	4.14344e-50	AA_SMC	MXI1	1.28849
HSPA4	1.58466e-56	0.539193	0.676	0.369	2.81166e-52	AA_SMC	HSPA4	1.58945
ROCK21	3.92966e-51	0.538196	0.679	0.382	6.9724e-47	AA_SMC	ROCK2	1.90441
SLC43A31	4.45501e-57	0.535207	0.561	0.256	7.90452e-53	AA_SMC	SLC43A3	1.16458
MERTK	9.82e-51	0.533366	0.585	0.31	1.74236e-46	AA_SMC	MERTK	1.21828
TMED3	1.61313e-67	0.53331	0.726	0.377	2.86218e-63	AA_SMC	TMED3	1.80616
COX17	3.56504e-36	0.5323	0.871	0.724	6.32544e-32	AA_SMC	COX17	2.803
ARHGAP101	5.46472e-60	0.531341	0.574	0.262	9.69606e-56	AA_SMC	ARHGAP10	1.31219
MBNL1	3.06664e-64	0.527839	0.97	0.893	5.44114e-60	AA_SMC	MBNL1	3.77151
BCAP29	7.5294e-46	0.527408	0.831	0.61	1.33594e-41	AA_SMC	BCAP29	2.43208
PELO1	2.85283e-46	0.527397	0.636	0.357	5.06178e-42	AA_SMC	PELO	1.47008
FHL1	1.37456e-72	0.526307	0.991	0.888	2.43888e-68	AA_SMC	FHL1	4.0863
SH3BGRL	2.75497e-55	0.525275	0.936	0.767	4.88815e-51	AA_SMC	SH3BGRL	3.09878
ENSMFAG00000039120	2.05915e-36	0.524156	0.45	0.228	3.65355e-32	AA_SMC	ENSMFAG00000039120	1.00229
MXRA81	3.64822e-124	0.523248	0.843	0.344	6.47304e-120	AA_SMC	MXRA8	2.11796
SCAMP1	2.29419e-48	0.522517	0.658	0.383	4.07058e-44	AA_SMC	SCAMP1	1.49402
ANKRD13A	1.29886e-43	0.519018	0.55	0.295	2.30456e-39	AA_SMC	ANKRD13A	1.08877
ENSMFAG00000041214	2.43297e-48	0.518558	0.615	0.336	4.31683e-44	AA_SMC	ENSMFAG00000041214	1.21507
MEF2C1	1.29881e-62	0.516092	0.766	0.442	2.30448e-58	AA_SMC	MEF2C	1.88143
DRAP1	4.37978e-44	0.515683	0.705	0.436	7.77105e-40	AA_SMC	DRAP1	1.34634
HACD2	2.74173e-36	0.51458	0.64	0.417	4.86465e-32	AA_SMC	HACD2	1.37032
FAM50A	6.16954e-25	0.514226	0.54	0.344	1.09466e-20	AA_SMC	FAM50A	1.28504
PER2	5.31289e-40	0.511354	0.628	0.382	9.42666e-36	AA_SMC	PER2	1.39405
OAT1	5.16944e-53	0.510234	0.816	0.545	9.17214e-49	AA_SMC	OAT	2.2139
NENF	1.40622e-39	0.509614	0.601	0.35	2.49505e-35	AA_SMC	NENF	1.44568
SREBF2	4.98442e-42	0.508257	0.576	0.318	8.84385e-38	AA_SMC	SREBF2	1.22403
NTN4	3.45094e-39	0.508032	0.78	0.56	6.123e-35	AA_SMC	NTN4	2.04879
CRTC31	1.87084e-52	0.506767	0.663	0.361	3.31943e-48	AA_SMC	CRTC3	1.41031
IFRD11	2.25195e-51	0.506657	0.865	0.618	3.99564e-47	AA_SMC	IFRD1	2.56893
PPFIBP11	1.15709e-64	0.506636	0.805	0.509	2.05303e-60	AA_SMC	PPFIBP1	2.12286
ATPIF1	2.07545e-54	0.505381	0.97	0.813	3.68247e-50	AA_SMC	ATPIF1	3.4679
HBEGF1	5.41049e-30	0.505325	0.772	0.604	9.59984e-26	AA_SMC	HBEGF	2.36046
SCYL1	3.27873e-35	0.503397	0.618	0.374	5.81745e-31	AA_SMC	SCYL1	1.42501
PRMT2	8.8242e-33	0.502847	0.709	0.481	1.56568e-28	AA_SMC	PRMT2	1.70608
TGM21	3.33707e-46	0.502577	0.868	0.687	5.92095e-42	AA_SMC	TGM2	2.72949
SLC22A17	6.15993e-41	0.502467	0.753	0.522	1.09296e-36	AA_SMC	SLC22A17	1.88414
FN11	5.00172e-65	0.501953	1	0.981	8.87454e-61	AA_SMC	FN1	5.36707
CFD2	0	3.71517	0.985	0.392	0	AF	CFD	5.66983
LUM1	0	3.47874	0.972	0.28	0	AF	LUM	4.48862
DCN1	0	3.44471	1	0.51	0	AF	DCN	7.29673
PCOLCE3	0	3.43149	0.92	0.179	0	AF	PCOLCE	3.72202
SERPINF11	0	3.40455	0.992	0.269	0	AF	SERPINF1	4.90493
DPT1	0	3.36152	0.977	0.273	0	AF	DPT	4.47965
SCARA51	0	3.3363	0.929	0.208	0	AF	SCARA5	3.89631
PEBP41	0	3.22538	0.91	0.215	0	AF	PEBP4	3.75721
PTGDS1	0	3.1535	0.931	0.329	0	AF	PTGDS	4.65238
FBLN11	0	3.14172	0.961	0.251	0	AF	FBLN1	4.04221
SFRP21	0	3.11874	0.833	0.183	0	AF	SFRP2	3.03248
MFAP52	0	3.05208	0.966	0.243	0	AF	MFAP5	4.29789
CHRDL11	0	3.02189	0.924	0.209	0	AF	CHRDL1	3.4987
SLPI1	0	2.97713	0.849	0.245	0	AF	SLPI	3.42277
OLFML31	0	2.93261	0.939	0.234	0	AF	OLFML3	3.75845
PODN1	0	2.9312	0.866	0.151	0	AF	PODN	2.96338
ABCA81	0	2.8822	0.913	0.217	0	AF	ABCA8	3.35668
PCOLCE21	0	2.86041	0.885	0.22	0	AF	PCOLCE2	3.15649
COL1A11	0	2.85388	0.95	0.298	0	AF	COL1A1	4.36576
MYOC1	0	2.83326	0.721	0.228	0	AF	MYOC	2.3164
PLA2G2A2	0	2.81783	0.802	0.25	0	AF	PLA2G2A	2.94557
CPZ1	0	2.79421	0.569	0.07	0	AF	CPZ	1.72076
WISP21	0	2.76213	0.69	0.11	0	AF	WISP2	2.10767
AOX11	0	2.75876	0.702	0.119	0	AF	AOX1	2.07132
ENSMFAG000000029481	0	2.7544	0.636	0.094	0	AF	ENSMFAG00000002948	1.83604
HTRA31	0	2.71389	0.733	0.135	0	AF	HTRA3	2.16793
PI161	0	2.70607	0.941	0.322	0	AF	PI16	3.9336
FAM180B1	0	2.67878	0.665	0.086	0	AF	FAM180B	2.00862
RBP41	0	2.64414	0.577	0.111	0	AF	RBP4	1.64149
ANGPTL51	0	2.63125	0.565	0.074	0	AF	ANGPTL5	1.59612
F31	0	2.58396	0.727	0.147	0	AF	F3	2.04692
SRPX1	0	2.58296	0.799	0.225	0	AF	SRPX	2.73193
LAMA21	0	2.54946	0.716	0.128	0	AF	LAMA2	2.05347
COL1A22	0	2.53741	0.963	0.392	0	AF	COL1A2	4.44944
C31	0	2.51126	0.756	0.179	0	AF	C3	2.57811
THY11	0	2.49621	0.902	0.318	0	AF	THY1	3.59267
C2orf401	0	2.47951	0.963	0.409	0	AF	C2orf40	4.08767
ENSMFAG000000449781	0	2.47766	0.971	0.558	0	AF	ENSMFAG00000044978	4.60365
COL14A11	0	2.45943	0.929	0.287	0	AF	COL14A1	3.64298
FAP1	0	2.45912	0.699	0.108	0	AF	FAP	1.9288
GFPT21	0	2.41873	0.693	0.12	0	AF	GFPT2	1.92632
ABCA61	0	2.40397	0.685	0.093	0	AF	ABCA6	1.98188
ADH1B2	0	2.40315	0.793	0.199	0	AF	ADH1B	2.84558
ADM1	0	2.39542	0.731	0.212	0	AF	ADM	2.23477
ECM12	0	2.33345	0.813	0.244	0	AF	ECM1	2.86019
FST1	0	2.32187	0.491	0.056	0	AF	FST	1.27908
MGST11	0	2.31594	0.736	0.149	0	AF	MGST1	2.08541
SEMA3C2	0	2.27827	0.67	0.143	0	AF	SEMA3C	1.83666
ITGBL11	0	2.27602	0.517	0.058	0	AF	ITGBL1	1.37794
CCDC801	0	2.24705	0.988	0.577	0	AF	CCDC80	4.8997
OSR21	0	2.22788	0.457	0.065	0	AF	OSR2	1.23206
C72	0	2.19495	0.996	0.791	0	AF	C7	5.22203
TNFAIP61	1.13688e-247	2.18983	0.4	0.069	2.01717e-243	AF	TNFAIP6	1.02092
PDGFRA1	0	2.18827	0.578	0.038	0	AF	PDGFRA	1.40824
XG1	0	2.15976	0.765	0.22	0	AF	XG	2.33955
ANO41	0	2.13204	0.462	0.054	0	AF	ANO4	1.17327
ENSMFAG000000359751	0	2.13118	0.648	0.159	0	AF	ENSMFAG00000035975	1.80162
ENSMFAG000000406411	0	2.12404	0.984	0.642	0	AF	ENSMFAG00000040641	4.74906
CYP1B12	0	2.11942	0.772	0.253	0	AF	CYP1B1	2.47737
MFAP42	0	2.11857	0.992	0.323	0	AF	MFAP4	4.72158
CTSK1	0	2.11331	0.964	0.547	0	AF	CTSK	3.99929
PTGR12	0	2.11035	0.579	0.123	0	AF	PTGR1	1.57469
SLC29A11	0	2.10515	0.765	0.234	0	AF	SLC29A1	2.314
PMP221	0	2.07968	0.969	0.535	0	AF	PMP22	4.45666
COL3A11	0	2.0548	0.949	0.531	0	AF	COL3A1	3.90503
GPNMB1	0	2.04902	0.832	0.211	0	AF	GPNMB	2.51008
F101	0	2.04719	0.459	0.067	0	AF	F10	1.22368
ALOX151	1.10796e-247	2.04156	0.438	0.086	1.96585e-243	AF	ALOX15	1.1207
IGFBP51	1.25811e-284	2.03731	0.862	0.442	2.23226e-280	AF	IGFBP5	3.62971
PRRX12	0	2.03055	0.819	0.213	0	AF	PRRX1	2.70328
ENSMFAG000000033451	3.29638e-257	2.03034	0.595	0.17	5.84877e-253	AF	ENSMFAG00000003345	1.65922
ABCA91	0	2.02963	0.492	0.057	0	AF	ABCA9	1.17124
PID12	0	2.02487	0.526	0.072	0	AF	PID1	1.40345
CRISPLD21	3.34148e-304	2.01078	0.808	0.344	5.92878e-300	AF	CRISPLD2	2.58089
HSD17B51	0	1.98977	0.784	0.327	0	AF	HSD17B5	2.35495
SPHKAP2	0	1.96594	0.421	0.055	0	AF	SPHKAP	1.06446
CYGB1	0	1.91416	0.475	0.078	0	AF	CYGB	1.19361
PRELP2	0	1.89761	0.983	0.389	0	AF	PRELP	4.29306
COL6A31	0	1.89512	0.551	0.085	0	AF	COL6A3	1.51907
LRRC172	2.59574e-230	1.88629	0.39	0.07	4.60562e-226	AF	LRRC17	1.02979
FKBP71	0	1.88374	0.593	0.143	0	AF	FKBP7	1.63641
ADAMTS21	1.81447e-253	1.8611	0.419	0.075	3.21941e-249	AF	ADAMTS2	1.03544
FGF71	0	1.85678	0.698	0.161	0	AF	FGF7	2.09171
MXRA82	0	1.85354	0.897	0.298	0	AF	MXRA8	2.94675
OLFML12	0	1.84631	0.687	0.131	0	AF	OLFML1	1.81466
ENSMFAG000000024952	0	1.80879	0.658	0.171	0	AF	ENSMFAG00000002495	1.84352
COLEC11	4.77221e-308	1.77402	0.724	0.244	8.46734e-304	AF	COLEC11	2.19619
LSP11	0	1.75841	0.744	0.157	0	AF	LSP1	2.16384
COL6A11	0	1.74519	0.585	0.124	0	AF	COL6A1	1.60864
COL16A11	0	1.72589	0.512	0.076	0	AF	COL16A1	1.20121
NTRK22	0	1.72036	0.55	0.095	0	AF	NTRK2	1.51203
RASSF21	2.24764e-250	1.70706	0.457	0.094	3.98798e-246	AF	RASSF2	1.08981
RHOBTB31	3.90591e-271	1.68226	0.535	0.124	6.93025e-267	AF	RHOBTB3	1.36925
APOE2	3.37949e-165	1.67424	0.718	0.354	5.99624e-161	AF	APOE	2.16636
GLT8D22	0	1.67304	0.701	0.199	0	AF	GLT8D2	1.86393
COL6A22	0	1.66341	0.961	0.409	0	AF	COL6A2	3.66017
ABI3BP1	0	1.6571	0.941	0.514	0	AF	ABI3BP	3.46462
OGN2	0	1.65649	0.969	0.35	0	AF	OGN	4.01116
UAP11	1.81857e-230	1.65042	0.791	0.373	3.2267e-226	AF	UAP1	2.3873
APOD1	1.00241e-161	1.64582	0.986	0.772	1.77858e-157	AF	APOD	4.92843
TPPP32	1.1746e-198	1.63528	0.494	0.138	2.0841e-194	AF	TPPP3	1.30405
CTSH1	5.27684e-253	1.60324	0.841	0.447	9.3627e-249	AF	CTSH	2.90555
CLEC3B1	3.2917e-138	1.59909	0.68	0.375	5.84047e-134	AF	CLEC3B	2.07926
PTN2	3.72318e-257	1.58237	0.476	0.096	6.60603e-253	AF	PTN	1.21941
ADD31	0	1.58086	0.806	0.302	0	AF	ADD3	2.35843
PCDH181	4.01284e-254	1.57952	0.485	0.105	7.11999e-250	AF	PCDH18	1.12374
IGFBP61	0	1.57162	1	0.98	0	AF	IGFBP6	6.4392
MMP2	0	1.55814	0.96	0.697	0	AF	MMP2	3.8363
SFRP41	2.79209e-141	1.55452	0.806	0.543	4.954e-137	AF	SFRP4	2.35729
CCL22	2.90953e-199	1.55311	0.55	0.171	5.16237e-195	AF	CCL2	1.58953
ENSMFAG000000023511	8.9178e-295	1.54466	0.672	0.202	1.58228e-290	AF	ENSMFAG00000002351	1.77268
FBN12	5.05301e-262	1.54446	0.912	0.523	8.96555e-258	AF	FBN1	3.11142
CHPF2	7.36316e-304	1.54309	0.729	0.227	1.30644e-299	AF	CHPF	1.88696
OSR12	0	1.52273	0.717	0.15	0	AF	OSR1	1.99016
PIK3R11	4.09923e-199	1.4969	0.597	0.204	7.27325e-195	AF	PIK3R1	1.66766
ITM2A1	0	1.4919	0.983	0.86	0	AF	ITM2A	4.66894
VCAN2	0	1.48384	0.803	0.243	0	AF	VCAN	2.61287
LRP1	0	1.47162	0.976	0.711	0	AF	LRP1	4.08692
CLEC11A	1.56559e-167	1.46972	0.438	0.127	2.77783e-163	AF	CLEC11A	1.06307
DDR22	9.00833e-251	1.46004	0.727	0.268	1.59835e-246	AF	DDR2	2.29326
CD552	1.09369e-173	1.44704	0.622	0.25	1.94053e-169	AF	CD55	1.67738
HPS31	6.53087e-209	1.44274	0.451	0.107	1.15877e-204	AF	HPS3	1.13756
SERPINE22	1.57143e-82	1.4376	0.717	0.526	2.78819e-78	AF	SERPINE2	2.32932
KIF221	2.76423e-172	1.43621	0.518	0.176	4.90457e-168	AF	KIF22	1.34918
CYP21A21	2.52681e-268	1.42922	0.854	0.479	4.48332e-264	AF	CYP21A2	2.49913
TGFBI1	3.9247e-242	1.42823	0.631	0.196	6.9636e-238	AF	TGFBI	1.69688
MMP23B2	1.37717e-181	1.42054	0.45	0.12	2.44352e-177	AF	MMP23B	1.06868
FMO3	1.29321e-150	1.40468	0.587	0.257	2.29455e-146	AF	FMO3	1.68713
ADAMTSL42	4.32657e-253	1.39602	0.736	0.267	7.67664e-249	AF	ADAMTSL4	1.84505
FUOM2	4.75224e-265	1.38152	0.525	0.117	8.4319e-261	AF	FUOM	1.26367
TMEM981	3.67455e-220	1.37906	0.603	0.198	6.51976e-216	AF	TMEM98	1.50695
IGSF101	1.87046e-148	1.37359	0.427	0.131	3.31875e-144	AF	IGSF10	1.03967
MAP1A2	8.13427e-199	1.3615	0.554	0.171	1.44326e-194	AF	MAP1A	1.62903
SDC22	0	1.35436	0.948	0.515	0	AF	SDC2	3.24152
IP6K2	1.24658e-174	1.34386	0.651	0.286	2.21181e-170	AF	IP6K2	1.75979
TMED31	3.11573e-211	1.34058	0.748	0.348	5.52824e-207	AF	TMED3	2.26117
CST31	0	1.34012	1	0.998	0	AF	CST3	7.11537
EFEMP22	1.44359e-281	1.33447	0.819	0.334	2.56137e-277	AF	EFEMP2	2.48058
SELENBP11	9.81209e-171	1.33397	0.514	0.17	1.74096e-166	AF	SELENBP1	1.4106
CYBRD1	0	1.32906	0.97	0.764	0	AF	CYBRD1	3.922
CISH1	1.56407e-107	1.3185	0.475	0.2	2.77512e-103	AF	CISH	1.16277
HSPB62	8.13355e-271	1.31156	0.662	0.187	1.44314e-266	AF	HSPB6	1.65804
LOX1	7.28028e-178	1.30276	0.586	0.219	1.29174e-173	AF	LOX	1.51829
CELF21	8.64828e-231	1.30059	0.66	0.229	1.53446e-226	AF	CELF2	1.70251
FAM13A1	4.23788e-167	1.29945	0.501	0.162	7.51926e-163	AF	FAM13A	1.22837
ENSMFAG000000266681	6.14922e-246	1.29068	0.966	0.824	1.09106e-241	AF	ENSMFAG00000026668	3.91795
AXL2	1.40902e-231	1.28806	0.772	0.324	2.50002e-227	AF	AXL	2.03665
SERPING1	0	1.28524	0.993	0.927	0	AF	SERPING1	5.17856
CXCL121	4.4322e-240	1.28036	0.856	0.447	7.86405e-236	AF	CXCL12	2.86807
COL5A22	1.71817e-195	1.27533	0.747	0.341	3.04855e-191	AF	COL5A2	2.00067
PPL1	5.21915e-98	1.27513	0.66	0.416	9.26033e-94	AF	PPL	1.65035
RARRES11	1.41317e-69	1.26983	0.547	0.311	2.50739e-65	AF	RARRES1	1.62455
SLIT3	6.5792e-188	1.25947	0.813	0.442	1.16735e-183	AF	SLIT3	2.52546
MRC2	1.18374e-167	1.25915	0.621	0.26	2.10031e-163	AF	MRC2	1.55674
ECM21	4.39514e-215	1.25124	0.689	0.254	7.7983e-211	AF	ECM2	1.78878
AEBP12	8.60029e-286	1.24931	0.879	0.348	1.52595e-281	AF	AEBP1	3.07547
RBP11	2.06013e-209	1.24288	0.755	0.344	3.65528e-205	AF	RBP1	2.43749
UGDH1	2.41591e-170	1.23952	0.713	0.358	4.28655e-166	AF	UGDH	1.84487
ENSMFAG000000377022	6.0394e-138	1.23818	0.416	0.132	1.07157e-133	AF	ENSMFAG00000037702	1.0158
CTTNBP21	8.27961e-110	1.23286	0.431	0.162	1.46905e-105	AF	CTTNBP2	1.12174
RAB342	3.23285e-180	1.22439	0.618	0.232	5.73605e-176	AF	RAB34	1.61904
MCUB1	1.89025e-129	1.2134	0.469	0.171	3.35387e-125	AF	MCUB	1.10267
SSPN2	8.86674e-191	1.20819	0.609	0.211	1.57323e-186	AF	SSPN	1.49142
GEM2	6.58621e-288	1.20374	0.832	0.282	1.16859e-283	AF	GEM	2.35274
GSN	0	1.19994	1	0.998	0	AF	GSN	7.00484
FBLN52	1.1581e-267	1.1882	0.955	0.662	2.05481e-263	AF	FBLN5	3.77152
PPIC	3.81321e-247	1.17395	0.935	0.698	6.76578e-243	AF	PPIC	3.43318
OMD1	5.03309e-162	1.15683	0.839	0.589	8.93021e-158	AF	OMD	2.92065
GSTM5	1.30817e-222	1.1525	0.958	0.78	2.32109e-218	AF	GSTM5	4.10471
CMTM31	3.47813e-161	1.13215	0.586	0.225	6.17125e-157	AF	CMTM3	1.41246
PLAGL1	6.46854e-105	1.12875	0.492	0.216	1.14771e-100	AF	PLAGL1	1.1451
PLAC91	7.11894e-284	1.12208	0.995	0.886	1.26311e-279	AF	PLAC9	5.04862
CTSF	2.01821e-221	1.11769	0.658	0.241	3.58091e-217	AF	CTSF	1.40481
SEMA3B2	4.40653e-167	1.11258	0.612	0.235	7.8185e-163	AF	SEMA3B	1.43772
CP1	2.32504e-125	1.11029	0.742	0.473	4.12532e-121	AF	CP	2.43507
CSF11	1.75426e-126	1.10427	0.61	0.292	3.11258e-122	AF	CSF1	1.58123
P4HA21	3.66988e-143	1.09402	0.525	0.197	6.51148e-139	AF	P4HA2	1.24543
CEBPD1	3.35626e-169	1.0917	0.523	0.173	5.95501e-165	AF	CEBPD	1.24648
ARHGAP211	6.11324e-147	1.08736	0.787	0.464	1.08467e-142	AF	ARHGAP21	2.38184
OLFML2B	6.70602e-161	1.07624	0.812	0.51	1.18985e-156	AF	OLFML2B	2.42418
GSTM41	1.89399e-119	1.07109	0.491	0.192	3.3605e-115	AF	GSTM4	1.19235
GLUL1	8.30589e-153	1.07093	0.938	0.778	1.47371e-148	AF	GLUL	3.3962
MEIS11	1.72236e-137	1.06757	0.485	0.17	3.05598e-133	AF	MEIS1	1.03123
ENSMFAG000000377632	2.92064e-163	1.06259	0.674	0.291	5.18209e-159	AF	ENSMFAG00000037763	1.81463
AKAP121	4.10537e-174	1.04954	0.902	0.652	7.28416e-170	AF	AKAP12	3.85418
TIMP1	1.51192e-214	1.01113	1	0.992	2.6826e-210	AF	TIMP1	6.18971
ECHDC2	8.24999e-92	0.999724	0.469	0.209	1.4638e-87	AF	ECHDC2	1.03266
C1QTNF2	6.37402e-84	0.997286	0.44	0.198	1.13094e-79	AF	C1QTNF2	1.0856
FMOD2	1.57699e-120	0.996998	0.64	0.274	2.79805e-116	AF	FMOD	1.78533
ENSMFAG00000030228	9.93597e-103	0.995609	0.865	0.709	1.76294e-98	AF	ENSMFAG00000030228	2.98077
OAT2	2.90891e-169	0.995382	0.843	0.52	5.16128e-165	AF	OAT	2.53477
IER31	2.27938e-121	0.99104	0.913	0.64	4.0443e-117	AF	IER3	3.12545
SLC43A32	3.45876e-138	0.983503	0.568	0.233	6.13688e-134	AF	SLC43A3	1.41018
PRPS21	3.28464e-86	0.980447	0.479	0.221	5.82793e-82	AF	PRPS2	1.08327
GGH	6.97277e-79	0.975105	0.528	0.283	1.23718e-74	AF	GGH	1.25093
BNIP3	9.63254e-78	0.974521	0.444	0.206	1.7091e-73	AF	BNIP3	1.01401
GSTM3	2.50532e-87	0.974145	0.628	0.368	4.44519e-83	AF	GSTM3	1.74097
CD1641	4.52172e-168	0.9728	0.854	0.536	8.02288e-164	AF	CD164	2.41837
NKIRAS11	5.63991e-100	0.969168	0.475	0.199	1.00069e-95	AF	NKIRAS1	1.02186
SELENOM1	8.32652e-254	0.96655	0.982	0.784	1.47737e-249	AF	SELENOM	4.26658
ENSMFAG000000369852	6.04208e-251	0.962169	0.993	0.776	1.07205e-246	AF	ENSMFAG00000036985	5.06381
DBN12	8.98633e-117	0.947475	0.638	0.327	1.59444e-112	AF	DBN1	1.64691
CDA1	5.3328e-110	0.946415	0.875	0.731	9.46199e-106	AF	CDA	3.34351
SOD21	1.81667e-126	0.942122	0.893	0.664	3.22332e-122	AF	SOD2	2.87341
LAMB1	5.56225e-103	0.941015	0.829	0.604	9.8691e-99	AF	LAMB1	2.65949
ERRFI12	1.37602e-120	0.937556	0.52	0.212	2.44147e-116	AF	ERRFI1	1.1322
EGR21	2.65459e-63	0.931743	0.512	0.283	4.71003e-59	AF	EGR2	1.21026
UGP21	1.52498e-123	0.931713	0.755	0.453	2.70578e-119	AF	UGP2	2.10085
FBLN22	2.07561e-212	0.929446	0.977	0.845	3.68275e-208	AF	FBLN2	4.45813
GPX7	2.36228e-62	0.921306	0.432	0.225	4.19139e-58	AF	GPX7	1.10742
ANXA1	1.31164e-268	0.919905	0.997	0.933	2.32724e-264	AF	ANXA1	4.64228
ENSMFAG000000025412	1.0576e-81	0.918773	0.441	0.194	1.87651e-77	AF	ENSMFAG00000002541	1.06794
Ndrg11	7.01018e-128	0.917636	0.868	0.626	1.24382e-123	AF	Ndrg1	2.68096
DSE	7.2773e-99	0.914301	0.481	0.21	1.29121e-94	AF	DSE	1.05248
FGL2	2.35667e-144	0.911573	0.938	0.747	4.18145e-140	AF	FGL2	3.53114
CFH1	2.19124e-127	0.910041	0.811	0.517	3.88791e-123	AF	CFH	2.4074
MT22	3.00098e-81	0.907529	0.967	0.894	5.32463e-77	AF	MT2	3.93985
LAMC11	6.54931e-155	0.907378	0.888	0.597	1.16204e-150	AF	LAMC1	2.80543
EPHX11	9.9623e-121	0.89241	0.828	0.587	1.76761e-116	AF	EPHX1	2.76554
CTSD1	7.06846e-68	0.877819	0.948	0.855	1.25416e-63	AF	CTSD	3.616
ENSMFAG00000033676	1.40522e-79	0.873851	0.659	0.42	2.49329e-75	AF	ENSMFAG00000033676	1.93966
THBS22	1.87524e-194	0.862694	0.655	0.218	3.32723e-190	AF	THBS2	1.51409
COL15A12	1.36605e-50	0.858264	0.469	0.267	2.42379e-46	AF	COL15A1	1.14327
KAZALD1	2.21844e-39	0.857883	0.428	0.264	3.93618e-35	AF	KAZALD1	1.09577
SH3D19	1.86257e-58	0.856447	0.464	0.26	3.30476e-54	AF	SH3D19	1.10963
ALDH1A11	8.80346e-108	0.855967	0.847	0.609	1.562e-103	AF	ALDH1A1	2.76598
PIK3IP1	5.10333e-91	0.849233	0.495	0.228	9.05484e-87	AF	PIK3IP1	1.18709
ENSMFAG000000423141	5.33732e-93	0.84724	0.915	0.769	9.47001e-89	AF	ENSMFAG00000042314	3.23382
CPXM2	8.01593e-101	0.841036	0.866	0.644	1.42227e-96	AF	CPXM2	2.71026
C6H5orf15	1.52388e-102	0.840174	0.607	0.317	2.70381e-98	AF	C6H5orf15	1.41773
HHIP1	5.27762e-46	0.833734	0.399	0.217	9.36409e-42	AF	HHIP	1.03471
SEPT111	1.18598e-102	0.829983	0.74	0.458	2.10429e-98	AF	2018-09-11	2.16267
DDAH22	5.54921e-152	0.829015	0.879	0.56	9.84597e-148	AF	DDAH2	2.63896
CD302	1.39244e-105	0.828063	0.793	0.533	2.47061e-101	AF	CD302	2.27847
FSTL1	5.47643e-175	0.826181	0.98	0.926	9.71682e-171	AF	FSTL1	4.28205
GYPC1	3.88993e-81	0.824037	0.458	0.21	6.9019e-77	AF	GYPC	1.15144
SERPINH1	2.77437e-116	0.82195	0.91	0.751	4.92256e-112	AF	SERPINH1	3.24065
CKS1B	3.85997e-86	0.812166	0.72	0.47	6.84874e-82	AF	CKS1B	1.98684
DDIT31	6.08927e-62	0.81019	0.48	0.254	1.08042e-57	AF	DDIT3	1.26819
NAV12	1.29807e-67	0.800974	0.526	0.287	2.30317e-63	AF	NAV1	1.25813
BLVRB	9.76824e-80	0.798038	0.717	0.468	1.73318e-75	AF	BLVRB	2.07318
PRDX4	4.36839e-95	0.794237	0.849	0.652	7.75084e-91	AF	PRDX4	2.79538
ZEB21	3.66891e-94	0.782201	0.669	0.371	6.50974e-90	AF	ZEB2	1.73707
TNFRSF11B1	1.22673e-31	0.773154	0.528	0.346	2.17659e-27	AF	TNFRSF11B	1.15303
PDGFRL1	5.13232e-59	0.753763	0.856	0.815	9.10628e-55	AF	PDGFRL	2.92328
PDGFRB2	6.14796e-113	0.75349	0.656	0.332	1.09083e-108	AF	PDGFRB	1.62189
VEGFB2	3.9396e-70	0.749722	0.518	0.276	6.99004e-66	AF	VEGFB	1.16335
CCDC1521	1.7027e-97	0.749331	0.9	0.772	3.0211e-93	AF	CCDC152	3.15877
PEBP11	1.94866e-170	0.743907	0.97	0.842	3.45751e-166	AF	PEBP1	4.02104
FSTL32	1.07181e-137	0.743058	0.53	0.192	1.90171e-133	AF	FSTL3	1.20975
ADH51	1.25521e-87	0.742808	0.835	0.614	2.22712e-83	AF	ADH5	2.55626
ENSMFAG00000034501	2.05487e-67	0.742493	0.466	0.242	3.64596e-63	AF	ENSMFAG00000034501	1.00943
NCK1	2.09631e-52	0.738041	0.599	0.402	3.71949e-48	AF	NCK1	1.53644
ASPH	5.07205e-99	0.73529	0.802	0.565	8.99933e-95	AF	ASPH	2.34299
TSC22D3	4.89919e-102	0.731592	0.953	0.9	8.69263e-98	AF	TSC22D3	3.71251
HEXA	2.76549e-78	0.730172	0.727	0.504	4.9068e-74	AF	HEXA	2.00093
JUNB	1.53797e-74	0.725737	0.831	0.667	2.72883e-70	AF	JUNB	2.45383
SFRP1	4.18759e-44	0.71886	0.549	0.363	7.43004e-40	AF	SFRP1	1.50271
FAM46A	5.91459e-77	0.71583	0.582	0.316	1.04943e-72	AF	FAM46A	1.4621
CBR1	1.71243e-55	0.714634	0.55	0.337	3.03837e-51	AF	CBR1	1.43804
ENSMFAG00000039608	1.6814e-56	0.714542	0.527	0.308	2.9833e-52	AF	ENSMFAG00000039608	1.20759
ENSMFAG00000030038	5.57189e-112	0.710191	0.845	0.607	9.8862e-108	AF	ENSMFAG00000030038	2.5427
PCSK51	2.06264e-65	0.709936	0.507	0.269	3.65973e-61	AF	PCSK5	1.16333
FYN1	4.1144e-33	0.695795	0.477	0.324	7.30017e-29	AF	FYN	1.16457
CDKN1C	1.04434e-56	0.694287	0.642	0.439	1.85296e-52	AF	CDKN1C	1.72451
ANXA5	5.46442e-159	0.692836	0.985	0.947	9.69552e-155	AF	ANXA5	4.34805
SLC11A1	3.41254e-55	0.691944	0.542	0.334	6.05487e-51	AF	SLC11A1	1.38744
CD99	9.85554e-206	0.691232	0.992	0.969	1.74867e-201	AF	CD99	4.72122
IGFBP72	2.50708e-127	0.69066	0.979	0.809	4.44832e-123	AF	IGFBP7	4.59814
ICK	1.37897e-44	0.688925	0.459	0.279	2.44671e-40	AF	ICK	1.02046
IFRD12	5.80936e-86	0.687045	0.842	0.604	1.03075e-81	AF	IFRD1	2.54213
IDH1	1.51559e-56	0.680512	0.577	0.366	2.68911e-52	AF	IDH1	1.30748
ABCA1	4.96815e-75	0.679293	0.654	0.396	8.815e-71	AF	ABCA1	1.54989
NUPR1	2.5751e-148	0.677489	0.991	0.816	4.56899e-144	AF	NUPR1	4.7247
SMIM14	1.22981e-44	0.672751	0.528	0.343	2.18206e-40	AF	SMIM14	1.2574
NIT21	6.62365e-50	0.671071	0.426	0.226	1.17523e-45	AF	NIT2	1.01266
ADAM91	6.78744e-73	0.667814	0.699	0.469	1.20429e-68	AF	ADAM9	1.73176
SLC40A1	7.22623e-71	0.666867	0.716	0.494	1.28215e-66	AF	SLC40A1	1.82276
SERTAD11	4.36163e-56	0.664843	0.661	0.443	7.73884e-52	AF	SERTAD1	1.87531
FHL11	7.00009e-121	0.661003	0.979	0.882	1.24203e-116	AF	FHL1	4.03711
TGFBR31	3.52795e-37	0.660617	0.701	0.588	6.25965e-33	AF	TGFBR3	1.98451
FEZ12	1.31105e-92	0.659558	0.665	0.362	2.32619e-88	AF	FEZ1	1.60824
RGS21	4.1038e-131	0.659434	0.76	0.389	7.28137e-127	AF	RGS2	1.88598
LRPAP1	1.59172e-102	0.65838	0.904	0.745	2.82419e-98	AF	LRPAP1	3.02705
TMED4	3.14333e-64	0.656665	0.714	0.491	5.57722e-60	AF	TMED4	1.83292
EDEM2	3.41495e-45	0.655854	0.454	0.271	6.05914e-41	AF	EDEM2	1.06924
NID11	1.5935e-62	0.653353	0.812	0.665	2.82735e-58	AF	NID1	2.34969
TMEM45A1	6.78808e-62	0.650646	0.532	0.294	1.20441e-57	AF	TMEM45A	1.24046
ENSMFAG000000417221	1.13657e-58	0.649545	0.734	0.543	2.01661e-54	AF	ENSMFAG00000041722	2.19696
FGFR12	4.07452e-95	0.638915	0.784	0.508	7.22942e-91	AF	FGFR1	2.26004
P4HA1	1.97613e-54	0.637737	0.518	0.308	3.50625e-50	AF	P4HA1	1.1225
FGFR1OP2	1.14756e-48	0.634706	0.68	0.51	2.03612e-44	AF	FGFR1OP2	1.70775
GLIPR2	1.86849e-50	0.633485	0.696	0.513	3.31527e-46	AF	GLIPR2	1.95441
TKT2	1.04353e-52	0.627702	0.549	0.332	1.85153e-48	AF	TKT	1.34232
NOTCH22	5.74717e-83	0.627255	0.6	0.306	1.01972e-78	AF	NOTCH2	1.33534
FXYD12	1.81331e-242	0.625631	0.75	0.216	3.21735e-238	AF	FXYD1	1.55036
THBS31	3.39845e-43	0.625105	0.478	0.293	6.02987e-39	AF	THBS3	1.02073
EGR11	1.5118e-143	0.623367	0.995	0.959	2.68238e-139	AF	EGR1	4.75988
FTL	1.13438e-254	0.618241	1	0.993	2.01272e-250	AF	FTL	6.0168
PGD	1.03724e-55	0.617758	0.529	0.307	1.84038e-51	AF	PGD	1.23407
SLC39A141	3.53266e-52	0.617277	0.571	0.359	6.26801e-48	AF	SLC39A14	1.29997
RCL1	5.79875e-40	0.611733	0.444	0.267	1.02887e-35	AF	RCL1	1.01399
ENSMFAG000000390681	1.04364e-66	0.611274	0.702	0.468	1.85174e-62	AF	ENSMFAG00000039068	1.79084
LTBP12	1.15251e-142	0.607815	0.881	0.486	2.0449e-138	AF	LTBP1	2.78448
CTGF1	8.04e-47	0.603906	0.991	0.938	1.42654e-42	AF	CTGF	4.38688
ITM2C2	2.66378e-147	0.59562	0.62	0.229	4.72635e-143	AF	ITM2C	1.37377
ENSMFAG000000413831	5.74871e-48	0.591963	0.729	0.579	1.01999e-43	AF	ENSMFAG00000041383	1.97729
CAT	4.01915e-45	0.59135	0.695	0.528	7.13117e-41	AF	CAT	1.74608
CDON	2.24115e-65	0.590876	0.629	0.387	3.97648e-61	AF	CDON	1.47601
ITGB51	6.30821e-59	0.590471	0.724	0.519	1.11927e-54	AF	ITGB5	1.95506
NFKBIZ1	1.2466e-72	0.59039	0.898	0.749	2.21184e-68	AF	NFKBIZ	2.64063
ARL3	3.59624e-42	0.589697	0.551	0.364	6.38081e-38	AF	ARL3	1.46367
TIMP3	1.68812e-86	0.589572	0.962	0.877	2.99523e-82	AF	TIMP3	3.75794
LGALS3	5.49384e-76	0.588486	0.907	0.79	9.74773e-72	AF	LGALS3	3.19787
CLTB	1.81964e-35	0.580669	0.499	0.331	3.22858e-31	AF	CLTB	1.19125
DAAM11	4.50145e-41	0.577464	0.563	0.367	7.98692e-37	AF	DAAM1	1.4867
BGN2	3.5988e-44	0.575536	0.956	0.864	6.38534e-40	AF	BGN	3.95112
PLBD11	2.40363e-69	0.574294	0.817	0.636	4.26475e-65	AF	PLBD1	2.56169
LAMA4	2.28645e-56	0.574136	0.781	0.601	4.05685e-52	AF	LAMA4	2.34577
BSG	8.78192e-34	0.572066	0.587	0.429	1.55818e-29	AF	BSG	1.42919
MYC1	1.08278e-35	0.570392	0.866	0.763	1.92117e-31	AF	MYC	2.66789
ARHGAP102	8.64494e-30	0.567579	0.424	0.265	1.53387e-25	AF	ARHGAP10	1.05171
RBPJ	1.21137e-56	0.56537	0.681	0.468	2.14934e-52	AF	RBPJ	1.83087
NPC21	7.19136e-80	0.565162	0.929	0.801	1.27596e-75	AF	NPC2	3.41688
EPB41L21	5.42679e-70	0.562393	0.812	0.617	9.62875e-66	AF	EPB41L2	2.487
ENSMFAG000000004551	1.27626e-45	0.558583	0.724	0.529	2.26446e-41	AF	ENSMFAG00000000455	2.02657
BLOC1S2	1.97803e-22	0.556557	0.533	0.408	3.50962e-18	AF	BLOC1S2	1.23176
PGLS	8.89854e-29	0.552684	0.487	0.336	1.57887e-24	AF	PGLS	1.19015
IGFBP42	5.73513e-58	0.546435	0.885	0.759	1.01758e-53	AF	IGFBP4	2.85874
ALDH2	3.27997e-64	0.546153	0.91	0.81	5.81964e-60	AF	ALDH2	3.18888
ENSMFAG00000045668	7.51743e-56	0.545819	0.92	0.856	1.33382e-51	AF	ENSMFAG00000045668	2.98273
MAP1LC3B	7.89798e-65	0.540418	0.873	0.719	1.40134e-60	AF	MAP1LC3B	2.76324
CNRIP1	5.0844e-27	0.540216	0.576	0.434	9.02125e-23	AF	CNRIP1	1.39713
TUBA1C1	3.96985e-55	0.539796	0.537	0.304	7.04371e-51	AF	TUBA1C	1.14779
SGCE	8.32096e-65	0.535247	0.897	0.8	1.47639e-60	AF	SGCE	2.91287
ENSMFAG00000033704	3.2742e-67	0.534322	0.759	0.534	5.80941e-63	AF	ENSMFAG00000033704	2.04904
DTWD1	3.1552e-37	0.53071	0.487	0.308	5.59828e-33	AF	DTWD1	1.12106
BDH2	1.3476e-26	0.530468	0.599	0.456	2.39104e-22	AF	BDH2	1.44653
2018-11-02	6.90566e-166	0.5264	0.828	0.349	1.22527e-161	AF	NOV	2.62045
GLIS2	6.67697e-37	0.521564	0.498	0.32	1.18469e-32	AF	GLIS2	1.0171
EIF1B	1.28799e-44	0.520284	0.814	0.675	2.28529e-40	AF	EIF1B	2.42243
PLTP2	1.01836e-84	0.518211	0.93	0.796	1.80688e-80	AF	PLTP	3.9042
GPX8	5.54853e-37	0.516117	0.58	0.406	9.84477e-33	AF	GPX8	1.40159
DKK3	6.97031e-30	0.515335	0.672	0.518	1.23674e-25	AF	DKK3	1.83603
BSCL2	5.63032e-37	0.511853	0.494	0.316	9.98988e-33	AF	BSCL2	1.20406
1981-09-01	3.45705e-48	0.511631	0.544	0.336	6.13385e-44	AF	2018-09-08	1.17747
S100A42	9.69442e-171	0.510518	0.976	0.641	1.72008e-166	AF	S100A4	4.00757
R3HDM2	5.27668e-40	0.509033	0.745	0.581	9.36242e-36	AF	R3HDM2	2.17244
FOXO3	9.97342e-56	0.503865	0.826	0.639	1.76958e-51	AF	FOXO3	2.69991
ENSMFAG00000044115	1.40592e-56	0.501781	0.868	0.712	2.49452e-52	AF	ENSMFAG00000044115	2.7736
RNASE13	0	1.99835	0.876	0.333	0	CA_EC1	RNASE1	3.77556
JAG23	1.78347e-163	1.71716	0.442	0.14	3.16441e-159	CA_EC1	JAG2	1.23188
PTGS12	7.98116e-113	1.67924	0.483	0.222	1.4161e-108	CA_EC1	PTGS1	1.4637
SOX173	2.45723e-189	1.46959	0.53	0.175	4.35986e-185	CA_EC1	SOX17	1.36109
GJA53	1.10266e-198	1.41115	0.809	0.493	1.95644e-194	CA_EC1	GJA5	2.8648
NES2	1.99576e-74	1.31616	0.446	0.238	3.54108e-70	CA_EC1	NES	1.31914
F53	7.37835e-224	1.30576	0.863	0.481	1.30914e-219	CA_EC1	F5	3.17713
FMO22	7.48622e-88	1.30257	0.368	0.15	1.32828e-83	CA_EC1	FMO2	1.17874
ARHGAP42	3.38056e-67	1.28567	0.414	0.213	5.99813e-63	CA_EC1	ARHGAP4	1.05731
CLDN52	4.75115e-200	1.27981	0.674	0.29	8.42997e-196	CA_EC1	CLDN5	1.81
IGFBP33	3.04071e-185	1.24331	0.95	0.77	5.39513e-181	CA_EC1	IGFBP3	4.27428
MALL2	6.63588e-149	1.2197	0.53	0.209	1.17741e-144	CA_EC1	MALL	1.33627
SELL3	7.58821e-83	1.20226	0.496	0.257	1.34638e-78	CA_EC1	SELL	1.4223
VASH12	3.55763e-89	1.14036	0.56	0.318	6.31231e-85	CA_EC1	VASH1	1.38822
ITSN22	6.09675e-143	1.11787	0.85	0.667	1.08175e-138	CA_EC1	ITSN2	3.31196
FAM107A2	1.43004e-169	1.116	0.769	0.421	2.53732e-165	CA_EC1	FAM107A	2.41542
ALDH1A33	1.29567e-192	1.11104	0.895	0.567	2.2989e-188	CA_EC1	ALDH1A3	3.35964
AGRN2	1.57744e-128	1.10615	0.742	0.473	2.79886e-124	CA_EC1	AGRN	2.22476
DKK23	2.79027e-102	1.09672	0.578	0.306	4.95078e-98	CA_EC1	DKK2	2.04608
MECOM2	5.40968e-123	1.06104	0.796	0.546	9.59839e-119	CA_EC1	MECOM	2.46101
F2R1	4.02224e-71	1.06078	0.551	0.339	7.13666e-67	CA_EC1	F2R	1.44925
USHBP12	2.16937e-77	1.04217	0.544	0.312	3.84911e-73	CA_EC1	USHBP1	1.47103
SYNE22	3.1339e-183	1.03831	0.949	0.78	5.56048e-179	CA_EC1	SYNE2	4.30415
NSG12	5.2024e-48	1.0145	0.38	0.214	9.23063e-44	CA_EC1	NSG1	1.01586
CYYR12	1.15651e-155	1.01064	0.834	0.501	2.05199e-151	CA_EC1	CYYR1	2.67984
SEMA3F2	1.21134e-89	1.00049	0.704	0.466	2.14928e-85	CA_EC1	SEMA3F	2.04793
MMP283	1.17822e-147	0.997572	0.809	0.489	2.09051e-143	CA_EC1	MMP28	2.725
FAM69B3	7.97772e-49	0.980641	0.452	0.273	1.41549e-44	CA_EC1	FAM69B	1.25627
MFSD4A2	9.36019e-57	0.975233	0.522	0.335	1.66078e-52	CA_EC1	MFSD4A	1.33723
JAG11	2.34736e-74	0.971982	0.755	0.625	4.16492e-70	CA_EC1	JAG1	2.23373
PTPRB2	9.68826e-99	0.967083	0.677	0.399	1.71899e-94	CA_EC1	PTPRB	2.18096
ARAP32	7.42058e-103	0.964245	0.705	0.434	1.31663e-98	CA_EC1	ARAP3	1.95843
PCSK52	8.09938e-27	0.952907	0.401	0.285	1.43707e-22	CA_EC1	PCSK5	1.07349
MGP1	1.48156e-302	0.950022	1	1	2.62873e-298	CA_EC1	MGP	7.85302
AIF1L2	1.4616e-76	0.940937	0.618	0.399	2.59331e-72	CA_EC1	AIF1L	1.60693
PLAT2	3.05572e-81	0.937648	0.773	0.567	5.42177e-77	CA_EC1	PLAT	2.50857
PTPRG3	1.2877e-146	0.930956	0.889	0.712	2.28476e-142	CA_EC1	PTPRG	3.25266
SULF1	2.3321e-95	0.920443	0.878	0.766	4.13784e-91	CA_EC1	SULF1	3.21616
ASS13	1.54613e-54	0.910923	0.516	0.327	2.7433e-50	CA_EC1	ASS1	1.42971
SELP3	4.61109e-168	0.90485	0.899	0.537	8.18147e-164	CA_EC1	SELP	3.61943
FNBP12	6.84191e-65	0.89901	0.724	0.575	1.21396e-60	CA_EC1	FNBP1	2.17165
DOCK92	2.69516e-147	0.890779	0.891	0.614	4.78202e-143	CA_EC1	DOCK9	3.09392
ITPR32	1.93342e-62	0.889761	0.599	0.392	3.43047e-58	CA_EC1	ITPR3	1.57547
STMN12	1.60757e-61	0.885229	0.715	0.579	2.85231e-57	CA_EC1	STMN1	2.28706
PDZK1IP13	7.65037e-37	0.884067	0.394	0.249	1.35741e-32	CA_EC1	PDZK1IP1	1.15748
PIK3C2B2	6.04975e-47	0.882402	0.496	0.325	1.07341e-42	CA_EC1	PIK3C2B	1.10959
LYST2	2.22749e-38	0.875847	0.526	0.377	3.95223e-34	CA_EC1	LYST	1.46235
MAP3K63	1.23616e-47	0.871006	0.507	0.332	2.19332e-43	CA_EC1	MAP3K6	1.40919
DGKE2	1.8799e-18	0.860877	0.398	0.302	3.33551e-14	CA_EC1	DGKE	1.01859
SOX182	1.88283e-78	0.860266	0.625	0.37	3.3407e-74	CA_EC1	SOX18	1.72893
ENSMFAG000000301053	1.47613e-123	0.857243	0.789	0.477	2.6191e-119	CA_EC1	ENSMFAG00000030105	2.51974
CDC42BPA1	1.2822e-38	0.855739	0.665	0.561	2.27501e-34	CA_EC1	CDC42BPA	2.05288
EXT13	2.1791e-37	0.855292	0.533	0.394	3.86638e-33	CA_EC1	EXT1	1.65941
FBLN23	1.41516e-160	0.855279	0.953	0.847	2.51092e-156	CA_EC1	FBLN2	4.21752
MFAP2	1.00712e-23	0.837925	0.404	0.295	1.78693e-19	CA_EC1	MFAP2	1.02873
HSPA12B2	3.10777e-53	0.830973	0.531	0.334	5.51412e-49	CA_EC1	HSPA12B	1.34009
DDIT42	7.7647e-111	0.825229	0.875	0.675	1.37769e-106	CA_EC1	DDIT4	2.95695
MMRN23	7.84759e-142	0.819789	0.847	0.511	1.3924e-137	CA_EC1	MMRN2	2.79332
TCIRG12	6.40735e-52	0.816534	0.719	0.581	1.13686e-47	CA_EC1	TCIRG1	2.12785
ENSMFAG000000448661	1.91976e-19	0.814268	0.515	0.436	3.40622e-15	CA_EC1	ENSMFAG00000044866	1.42965
ND31	3.77738e-41	0.811042	0.979	0.963	6.7022e-37	CA_EC1	ND3	4.98705
TEK2	6.68894e-101	0.809446	0.769	0.488	1.18682e-96	CA_EC1	TEK	2.28513
NUAK12	2.79402e-49	0.808946	0.497	0.314	4.95743e-45	CA_EC1	NUAK1	1.43461
FGD52	2.90727e-50	0.807403	0.578	0.39	5.15836e-46	CA_EC1	FGD5	1.49512
CD2AP3	1.64807e-65	0.803357	0.697	0.503	2.92417e-61	CA_EC1	CD2AP	2.20669
TM6SF12	6.71532e-32	0.796772	0.424	0.285	1.1915e-27	CA_EC1	TM6SF1	1.12688
ENSMFAG000000355922	6.48932e-48	0.794891	0.56	0.384	1.1514e-43	CA_EC1	ENSMFAG00000035592	1.46633
NOS33	3.66883e-116	0.794477	0.788	0.476	6.5096e-112	CA_EC1	NOS3	2.61549
ACVRL12	2.88368e-39	0.793466	0.532	0.377	5.11652e-35	CA_EC1	ACVRL1	1.32917
ENSMFAG000000210082	1.57366e-33	0.777402	0.551	0.421	2.79214e-29	CA_EC1	ENSMFAG00000021008	1.5516
RUNX1T13	1.20092e-45	0.773024	0.524	0.35	2.13079e-41	CA_EC1	RUNX1T1	1.44243
ENSMFAG000000380153	2.87005e-48	0.769591	0.689	0.568	5.09233e-44	CA_EC1	ENSMFAG00000038015	2.12966
COL8A13	3.52602e-155	0.767865	0.962	0.82	6.25622e-151	CA_EC1	COL8A1	4.38929
HID12	1.63896e-52	0.764812	0.494	0.303	2.90801e-48	CA_EC1	HID1	1.07362
EGFR1	1.00157e-22	0.76122	0.6	0.541	1.77709e-18	CA_EC1	EGFR	2.74034
AFDN2	3.24282e-91	0.752154	0.855	0.667	5.75373e-87	CA_EC1	AFDN	2.84296
PECAM13	1.08189e-197	0.750017	0.995	0.667	1.91959e-193	CA_EC1	PECAM1	5.44119
EVA1C2	2.55777e-25	0.740937	0.672	0.607	4.53825e-21	CA_EC1	EVA1C	1.77794
TIE12	9.29977e-87	0.739871	0.744	0.463	1.65006e-82	CA_EC1	TIE1	2.17652
FNBP1L2	6.75329e-61	0.738469	0.729	0.548	1.19824e-56	CA_EC1	FNBP1L	2.33904
CPNE23	6.50179e-46	0.726543	0.627	0.473	1.15361e-41	CA_EC1	CPNE2	1.5972
GATA23	9.2515e-55	0.720663	0.673	0.485	1.64149e-50	CA_EC1	GATA2	1.96633
FLT12	1.38874e-126	0.720004	0.755	0.419	2.46404e-122	CA_EC1	FLT1	2.18172
EPAS12	3.4239e-109	0.715861	0.966	0.907	6.07503e-105	CA_EC1	EPAS1	3.96215
ASAP22	9.80819e-42	0.713793	0.72	0.611	1.74027e-37	CA_EC1	ASAP2	2.1109
SH3BP42	2.88785e-13	0.712121	0.445	0.373	5.12391e-09	CA_EC1	SH3BP4	1.12018
LTC4S3	2.21307e-152	0.709604	0.959	0.729	3.92665e-148	CA_EC1	LTC4S	4.54639
ADAM152	1.35457e-49	0.705637	0.65	0.473	2.40341e-45	CA_EC1	ADAM15	1.82881
TSPAN63	1.33574e-32	0.7027	0.548	0.4	2.37e-28	CA_EC1	TSPAN6	1.46814
ANXA33	1.38157e-73	0.702484	0.851	0.69	2.45132e-69	CA_EC1	ANXA3	2.90134
ATL23	8.4413e-24	0.702206	0.437	0.321	1.49774e-19	CA_EC1	ATL2	1.28358
KIAA03551	1.72087e-21	0.701887	0.456	0.345	3.05334e-17	CA_EC1	KIAA0355	1.13173
IARS1	6.40061e-13	0.701344	0.473	0.414	1.13566e-08	CA_EC1	IARS	1.20975
SSFA23	4.72862e-121	0.697451	0.939	0.767	8.38999e-117	CA_EC1	SSFA2	3.72878
MDK1	7.36781e-45	0.687399	0.659	0.517	1.30727e-40	CA_EC1	MDK	2.10174
LTBP4	4.32702e-121	0.687367	0.98	0.967	7.67743e-117	CA_EC1	LTBP4	4.66318
ECE13	2.34995e-118	0.682965	0.946	0.801	4.16951e-114	CA_EC1	ECE1	3.765
MEIS23	1.14418e-16	0.682512	0.529	0.463	2.03012e-12	CA_EC1	MEIS2	1.48348
EMP11	6.89937e-112	0.680745	0.95	0.904	1.22415e-107	CA_EC1	EMP1	3.87273
KCNN43	2.32365e-63	0.680637	0.621	0.403	4.12285e-59	CA_EC1	KCNN4	1.7967
NPR13	2.10935e-85	0.669419	0.853	0.656	3.74262e-81	CA_EC1	NPR1	3.00743
ATP81	1.62903e-11	0.66919	0.611	0.558	2.89039e-07	CA_EC1	ATP8	1.52555
SYNPO1	1.07371e-62	0.668222	0.85	0.774	1.90509e-58	CA_EC1	SYNPO	2.95726
PLCB42	2.55263e-32	0.665738	0.653	0.534	4.52914e-28	CA_EC1	PLCB4	1.99277
RAPGEF32	8.49405e-20	0.654966	0.456	0.344	1.5071e-15	CA_EC1	RAPGEF3	1.07892
MYH91	6.36463e-131	0.65306	0.98	0.929	1.12928e-126	CA_EC1	MYH9	4.29577
B4GALT11	1.51293e-25	0.651323	0.685	0.636	2.6844e-21	CA_EC1	B4GALT1	2.01389
PEAR12	1.8726e-22	0.64733	0.507	0.402	3.32256e-18	CA_EC1	PEAR1	1.15829
MKL23	5.31329e-25	0.646621	0.442	0.31	9.42737e-21	CA_EC1	MKL2	1.28335
FLNB3	1.52754e-97	0.64336	0.916	0.761	2.71032e-93	CA_EC1	FLNB	3.37929
KCTD101	3.46863e-21	0.639995	0.675	0.633	6.15439e-17	CA_EC1	KCTD10	1.90623
LRRC322	6.46462e-39	0.634536	0.67	0.514	1.14702e-34	CA_EC1	LRRC32	1.91513
ESAM3	8.00777e-135	0.63188	0.987	0.855	1.42082e-130	CA_EC1	ESAM	4.40784
ND51	3.0359e-74	0.630295	0.998	0.995	5.3866e-70	CA_EC1	ND5	5.22392
TSPAN83	1.59662e-17	0.628452	0.447	0.346	2.83288e-13	CA_EC1	TSPAN8	1.30703
RASD11	3.40257e-14	0.627646	0.464	0.394	6.03719e-10	CA_EC1	RASD1	1.08514
PIEZO12	1.42743e-22	0.618739	0.445	0.323	2.53268e-18	CA_EC1	PIEZO1	1.2026
BTC3	9.46987e-13	0.618617	0.389	0.309	1.68024e-08	CA_EC1	BTC	1.00739
PODXL3	7.62951e-109	0.613711	0.884	0.571	1.3537e-104	CA_EC1	PODXL	3.14312
RALGAPA12	8.11674e-15	0.60766	0.547	0.482	1.44015e-10	CA_EC1	RALGAPA1	1.47728
GIT12	8.36542e-32	0.600375	0.617	0.486	1.48428e-27	CA_EC1	GIT1	1.60102
MYOF2	1.34727e-25	0.596144	0.71	0.635	2.39047e-21	CA_EC1	MYOF	1.98996
GIMAP42	4.78224e-53	0.592803	0.666	0.443	8.48513e-49	CA_EC1	GIMAP4	2.09653
GNAS1	3.16728e-153	0.591384	0.995	0.992	5.61971e-149	CA_EC1	GNAS	5.27697
LIMA1	4.39486e-27	0.582447	0.804	0.757	7.79779e-23	CA_EC1	LIMA1	2.77592
CDH53	2.25701e-84	0.5807	0.85	0.559	4.00461e-80	CA_EC1	CDH5	2.75031
ARHGEF21	2.04347e-07	0.58024	0.426	0.383	0.00362572	CA_EC1	ARHGEF2	1.0616
AAK13	3.50814e-24	0.579531	0.612	0.511	6.22449e-20	CA_EC1	AAK1	1.73262
RASIP12	4.74056e-54	0.577782	0.655	0.431	8.41117e-50	CA_EC1	RASIP1	1.75833
NPDC11	1.8459e-44	0.574356	0.871	0.814	3.27518e-40	CA_EC1	NPDC1	3.0643
EGFL73	1.30004e-119	0.571301	0.994	0.703	2.30666e-115	CA_EC1	EGFL7	4.39398
CDK172	8.86135e-17	0.569897	0.482	0.388	1.57227e-12	CA_EC1	CDK17	1.11525
ENSMFAG00000003608	1.05554e-14	0.569577	0.639	0.594	1.87285e-10	CA_EC1	ENSMFAG00000003608	1.80758
ITPR23	2.09598e-16	0.569506	0.485	0.391	3.71889e-12	CA_EC1	ITPR2	1.44831
SKIL1	1.67866e-37	0.564714	0.832	0.781	2.97845e-33	CA_EC1	SKIL	2.73027
HDGFL31	4.4473e-15	0.564184	0.601	0.547	7.89084e-11	CA_EC1	HDGFL3	1.64264
FAM171A13	3.94117e-32	0.561351	0.704	0.577	6.99282e-28	CA_EC1	FAM171A1	2.12213
ADCY42	3.75847e-47	0.560297	0.482	0.277	6.66865e-43	CA_EC1	ADCY4	1.06566
CHD91	1.24701e-26	0.553203	0.799	0.762	2.21257e-22	CA_EC1	CHD9	2.75312
PREX22	9.48346e-19	0.549061	0.389	0.276	1.68265e-14	CA_EC1	PREX2	1.07144
APBB21	8.22635e-18	0.548425	0.637	0.565	1.4596e-13	CA_EC1	APBB2	1.71316
SVIP2	4.6581e-15	0.540686	0.407	0.307	8.26486e-11	CA_EC1	SVIP	1.05127
UTRN2	1.65699e-19	0.536365	0.762	0.705	2.94e-15	CA_EC1	UTRN	2.54524
ERG3	1.6683e-42	0.535465	0.766	0.606	2.96007e-38	CA_EC1	ERG	2.44374
APP1	1.77743e-27	0.535158	0.729	0.653	3.1537e-23	CA_EC1	APP	1.96096
CRIM13	1.05201e-78	0.534905	0.974	0.919	1.86657e-74	CA_EC1	CRIM1	4.51449
ENSMFAG00000046143	3.91018e-07	0.534473	0.435	0.396	0.00693784	CA_EC1	ENSMFAG00000046143	1.07592
CD342	3.54424e-103	0.532489	0.986	0.906	6.28855e-99	CA_EC1	CD34	4.44488
ATP2A32	8.52607e-21	0.531513	0.532	0.422	1.51278e-16	CA_EC1	ATP2A3	1.26328
ID13	2.37538e-78	0.530406	0.976	0.931	4.21463e-74	CA_EC1	ID1	4.28581
LMO23	3.08349e-38	0.530144	0.658	0.477	5.47103e-34	CA_EC1	LMO2	1.8338
RALGAPA22	1.52038e-18	0.529715	0.659	0.55	2.69761e-14	CA_EC1	RALGAPA2	1.85497
FXYD51	2.16345e-67	0.528042	0.92	0.858	3.83862e-63	CA_EC1	FXYD5	3.74269
ND21	1.67441e-67	0.527864	1	1	2.97091e-63	CA_EC1	ND2	6.35409
EFNB21	2.90078e-12	0.526843	0.544	0.49	5.14685e-08	CA_EC1	EFNB2	1.4341
VWF3	6.99165e-113	0.525464	0.997	0.693	1.24053e-108	CA_EC1	VWF	5.2687
TXNDC53	2.63507e-40	0.523944	0.848	0.765	4.67541e-36	CA_EC1	TXNDC5	3.10718
CLU3	3.21379e-124	0.52239	1	0.994	5.70224e-120	CA_EC1	CLU	6.52747
COX31	1.07549e-62	0.521825	1	1	1.90825e-58	CA_EC1	COX3	6.73005
INMT3	8.62678e-40	0.520036	0.654	0.476	1.53065e-35	CA_EC1	INMT	2.12631
BMPR23	4.83252e-12	0.519826	0.585	0.543	8.57435e-08	CA_EC1	BMPR2	1.87287
HYAL22	5.54421e-87	0.517119	0.829	0.542	9.83709e-83	CA_EC1	HYAL2	2.6318
ARHGEF152	2.97665e-26	0.516445	0.452	0.308	5.28147e-22	CA_EC1	ARHGEF15	1.04389
COX2	5.50928e-55	0.514709	0.999	0.974	9.77512e-51	CA_EC1	COX2	6.6984
CAV12	5.44857e-09	0.50982	0.427	0.371	9.6674e-05	CA_EC1	CAV1	1.26723
KIF13B2	4.30154e-07	0.508874	0.459	0.418	0.00763223	CA_EC1	KIF13B	1.16797
LUC7L31	2.67639e-12	0.508462	0.82	0.824	4.74872e-08	CA_EC1	LUC7L3	2.9614
ENSMFAG000000454743	5.21297e-91	0.505892	0.93	0.642	9.24938e-87	CA_EC1	ENSMFAG00000045474	3.75792
ND41	1.35236e-45	0.503818	1	1	2.3995e-41	CA_EC1	ND4	5.40619
BACE21	4.25563e-08	0.503144	0.526	0.489	0.000755076	CA_EC1	BACE2	1.44895
ITGB42	3.03562e-21	0.501922	0.415	0.293	5.3861e-17	CA_EC1	ITGB4	1.07346
TGM23	2.73383e-37	0.501215	0.781	0.687	4.85064e-33	CA_EC1	TGM2	2.41892
TSC22D11	5.41883e-23	0.500842	0.887	0.901	9.61463e-19	CA_EC1	TSC22D1	3.20346
ACKR14	0	4.113	0.932	0.375	0	CA_EC2	ACKR1	4.53314
FAM167B2	0	3.47086	0.895	0.204	0	CA_EC2	FAM167B	3.71923
PLVAP4	0	3.40967	0.9	0.211	0	CA_EC2	PLVAP	3.53531
FABP44	0	3.3417	0.993	0.641	0	CA_EC2	FABP4	5.93202
STC12	0	3.03756	0.724	0.173	0	CA_EC2	STC1	2.32952
TMEM883	0	2.86364	0.749	0.138	0	CA_EC2	TMEM88	2.60945
CD361	0	2.63115	0.412	0.031	0	CA_EC2	CD36	1.30206
SELE3	3.02599e-175	2.62155	0.413	0.102	5.36902e-171	CA_EC2	SELE	1.11606
NOSTRIN4	0	2.60627	0.582	0.083	0	CA_EC2	NOSTRIN	1.81433
RAMP33	0	2.53928	0.776	0.177	0	CA_EC2	RAMP3	2.62802
ITGA63	0	2.52829	0.832	0.208	0	CA_EC2	ITGA6	2.86373
IFI273	0	2.48712	0.897	0.515	0	CA_EC2	IFI27	4.24697
ENSMFAG000000444843	3.50372e-260	2.43956	0.382	0.053	6.21666e-256	CA_EC2	ENSMFAG00000044484	1.17917
FABP54	0	2.40343	0.98	0.483	0	CA_EC2	FABP5	4.44497
MCF2L3	0	2.40312	0.562	0.087	0	CA_EC2	MCF2L	1.60613
EMCN2	0	2.0713	0.969	0.48	0	CA_EC2	EMCN	4.09335
F83	0	2.01773	0.602	0.129	0	CA_EC2	F8	1.81415
ABCG22	0	2.01098	0.814	0.284	0	CA_EC2	ABCG2	2.5626
AQP11	0	1.9983	0.985	0.741	0	CA_EC2	AQP1	4.76302
PRCP4	0	1.99286	0.808	0.314	0	CA_EC2	PRCP	2.61866
TNFRSF6B2	1.33921e-185	1.98721	0.429	0.104	2.37616e-181	CA_EC2	TNFRSF6B	1.18737
CXorf363	0	1.98121	0.494	0.074	0	CA_EC2	CXorf36	1.32452
RBP72	3.03457e-247	1.96652	0.586	0.154	5.38423e-243	CA_EC2	RBP7	1.52696
ADAMTS92	1.44117e-196	1.95377	0.569	0.188	2.55706e-192	CA_EC2	ADAMTS9	1.57646
ENSMFAG000000330903	8.25672e-245	1.87684	0.432	0.075	1.46499e-240	CA_EC2	ENSMFAG00000033090	1.23084
MGLL4	9.19697e-110	1.86552	0.514	0.219	1.63182e-105	CA_EC2	MGLL	1.60461
MEOX21	5.94405e-219	1.85371	0.601	0.199	1.05465e-214	CA_EC2	MEOX2	1.69334
ENSMFAG000000418232	2.84054e-189	1.82116	0.52	0.157	5.03996e-185	CA_EC2	ENSMFAG00000041823	1.41982
FLT13	0	1.76239	0.907	0.411	0	CA_EC2	FLT1	3.24535
ADCY43	5.56085e-275	1.75551	0.735	0.25	9.86661e-271	CA_EC2	ADCY4	2.09584
APOLD13	3.293e-295	1.74541	0.817	0.347	5.84277e-291	CA_EC2	APOLD1	2.49893
PCDH172	1.30557e-184	1.7322	0.439	0.108	2.31647e-180	CA_EC2	PCDH17	1.23161
PDE2A2	5.20852e-287	1.73025	0.583	0.132	9.24148e-283	CA_EC2	PDE2A	1.53937
CTSC2	1.55292e-248	1.7154	0.778	0.351	2.75534e-244	CA_EC2	CTSC	2.5396
CD3202	4.25945e-88	1.7041	0.402	0.162	7.55753e-84	CA_EC2	CD320	1.16133
MEOX12	1.27206e-153	1.68702	0.385	0.098	2.25702e-149	CA_EC2	MEOX1	1.00676
ADGRF52	2.67431e-188	1.6639	0.564	0.178	4.74504e-184	CA_EC2	ADGRF5	1.4961
NRP24	4.89589e-232	1.62888	0.534	0.131	8.68677e-228	CA_EC2	NRP2	1.46754
PDIA51	3.89532e-143	1.58665	0.499	0.179	6.91146e-139	CA_EC2	PDIA5	1.31663
ROBO42	1.60026e-175	1.58603	0.582	0.204	2.83934e-171	CA_EC2	ROBO4	1.59901
ADGRG62	7.5443e-126	1.58521	0.49	0.187	1.33859e-121	CA_EC2	ADGRG6	1.26693
CTNNBIP12	4.87902e-107	1.50875	0.485	0.202	8.65685e-103	CA_EC2	CTNNBIP1	1.2649
LRRC11	1.57133e-121	1.50414	0.492	0.197	2.78801e-117	CA_EC2	LRRC1	1.24896
ASAP12	1.7928e-104	1.44464	0.457	0.179	3.18096e-100	CA_EC2	ASAP1	1.44932
VEGFC3	1.15637e-128	1.44276	0.491	0.182	2.05175e-124	CA_EC2	VEGFC	1.28097
C10orf1283	1.1766e-181	1.43479	0.489	0.137	2.08765e-177	CA_EC2	C10orf128	1.20315
KANK32	1.43423e-169	1.42754	0.51	0.154	2.54475e-165	CA_EC2	KANK3	1.23197
TCN22	5.01507e-158	1.42652	0.663	0.3	8.89824e-154	CA_EC2	TCN2	1.99368
SH2D3C2	5.87897e-174	1.40704	0.528	0.163	1.04311e-169	CA_EC2	SH2D3C	1.3131
ARHGEF32	9.64154e-112	1.36573	0.464	0.18	1.7107e-107	CA_EC2	ARHGEF3	1.21958
GMFG3	1.26035e-132	1.35405	0.55	0.226	2.23624e-128	CA_EC2	GMFG	1.63891
ENSMFAG000000455512	2.26017e-120	1.35152	0.765	0.522	4.01022e-116	CA_EC2	ENSMFAG00000045551	2.4582
C21orf911	3.23505e-96	1.34662	0.453	0.192	5.73994e-92	CA_EC2	C21orf91	1.04346
PREX23	2.35137e-161	1.34148	0.631	0.246	4.17203e-157	CA_EC2	PREX2	1.8806
ETS12	2.4618e-149	1.3322	0.63	0.282	4.36797e-145	CA_EC2	ETS1	1.62051
NR2F22	9.9966e-170	1.30272	0.784	0.421	1.7737e-165	CA_EC2	NR2F2	2.64427
DUSP231	2.31846e-87	1.27553	0.681	0.465	4.11364e-83	CA_EC2	DUSP23	2.16976
ADGRG12	1.30997e-130	1.26939	0.678	0.338	2.32429e-126	CA_EC2	ADGRG1	1.93612
AKAP22	6.34153e-164	1.26877	0.859	0.584	1.12518e-159	CA_EC2	AKAP2	2.99637
UPP12	1.50429e-83	1.26774	0.428	0.185	2.66907e-79	CA_EC2	UPP1	1.08632
PLK21	4.95718e-88	1.24875	0.672	0.435	8.79553e-84	CA_EC2	PLK2	2.01693
ENSMFAG000000419851	1.1445e-103	1.21252	0.632	0.334	2.03068e-99	CA_EC2	ENSMFAG00000041985	1.68591
SEMA6A2	5.60133e-132	1.21217	0.576	0.238	9.93844e-128	CA_EC2	SEMA6A	1.55781
OAS11	1.44666e-91	1.19268	0.528	0.259	2.56682e-87	CA_EC2	OAS1	1.44104
ADGRL42	1.41268e-152	1.19031	0.648	0.272	2.50652e-148	CA_EC2	ADGRL4	1.60332
SEC14L12	1.06228e-130	1.1891	0.83	0.577	1.8848e-126	CA_EC2	SEC14L1	2.61007
FLI12	3.51014e-115	1.17389	0.607	0.292	6.22803e-111	CA_EC2	FLI1	1.63326
TSPAN121	2.83492e-98	1.17196	0.754	0.548	5.03e-94	CA_EC2	TSPAN12	2.25374
SNRK2	1.27714e-120	1.16464	0.8	0.527	2.26602e-116	CA_EC2	SNRK	2.59874
MARCKSL12	8.31234e-75	1.13241	0.435	0.2	1.47486e-70	CA_EC2	MARCKSL1	1.10363
BCR2	1.96125e-99	1.11703	0.684	0.411	3.47985e-95	CA_EC2	BCR	1.89366
PRKCH2	1.41519e-103	1.1166	0.608	0.31	2.51098e-99	CA_EC2	PRKCH	1.67473
VCAM11	1.60426e-71	1.10968	0.47	0.231	2.84643e-67	CA_EC2	VCAM1	1.27088
CSGALNACT12	4.35669e-106	1.09731	0.738	0.473	7.73007e-102	CA_EC2	CSGALNACT1	2.23922
MT1X1	6.09556e-161	1.09683	0.963	0.803	1.08154e-156	CA_EC2	MT1X	4.14093
PLCB43	5.73587e-106	1.08752	0.781	0.521	1.01772e-101	CA_EC2	PLCB4	2.59011
NRP11	4.82885e-121	1.05884	0.839	0.599	8.56783e-117	CA_EC2	NRP1	2.73238
ENSMFAG000000377054	1.83602e-113	1.03716	0.51	0.202	3.25766e-109	CA_EC2	ENSMFAG00000037705	1.38501
ABLIM31	2.05074e-58	1.03488	0.545	0.329	3.63862e-54	CA_EC2	ABLIM3	1.41713
UTRN3	6.42488e-151	1.03054	0.906	0.687	1.13997e-146	CA_EC2	UTRN	3.50006
ENG1	7.55431e-186	1.02942	0.989	0.917	1.34036e-181	CA_EC2	ENG	4.63167
PLAT3	2.90739e-141	1.02497	0.865	0.563	5.15859e-137	CA_EC2	PLAT	2.9662
PALMD2	7.65134e-128	1.02228	0.809	0.478	1.35758e-123	CA_EC2	PALMD	2.81142
RAPGEF33	3.77798e-95	1.01551	0.621	0.325	6.70326e-91	CA_EC2	RAPGEF3	1.54855
NUAK13	8.11338e-87	1.01342	0.591	0.308	1.43956e-82	CA_EC2	NUAK1	1.71362
GIMAP43	3.74241e-135	1.00439	0.793	0.434	6.64016e-131	CA_EC2	GIMAP4	2.73435
LDB22	1.7138e-100	1.00129	0.604	0.288	3.04079e-96	CA_EC2	LDB2	1.85611
TRIB21	3.24779e-56	1.00072	0.414	0.209	5.76256e-52	CA_EC2	TRIB2	1.01807
EPHB42	6.55447e-100	0.996289	0.642	0.344	1.16296e-95	CA_EC2	EPHB4	1.68212
TSPAN133	2.40185e-108	0.993459	0.736	0.428	4.26159e-104	CA_EC2	TSPAN13	2.06113
ENSMFAG000000028991	1.78516e-48	0.987034	0.478	0.29	3.16742e-44	CA_EC2	ENSMFAG00000002899	1.14263
KITLG2	2.55096e-71	0.984721	0.515	0.269	4.52617e-67	CA_EC2	KITLG	1.32135
CTTNBP2NL2	2.94429e-56	0.98274	0.61	0.399	5.22406e-52	CA_EC2	CTTNBP2NL	1.81302
TPST22	8.80489e-95	0.980322	0.692	0.41	1.56225e-90	CA_EC2	TPST2	1.92634
SOX73	1.96444e-60	0.976474	0.573	0.339	3.48551e-56	CA_EC2	SOX7	1.58855
TNFRSF1B2	3.92841e-91	0.975595	0.586	0.301	6.97018e-87	CA_EC2	TNFRSF1B	1.55294
MALL3	2.37566e-95	0.973712	0.512	0.225	4.21514e-91	CA_EC2	MALL	1.25477
PRKAB1	1.91887e-52	0.972863	0.51	0.306	3.40465e-48	CA_EC2	PRKAB1	1.1922
ELK32	1.99319e-83	0.966662	0.541	0.265	3.53652e-79	CA_EC2	ELK3	1.35417
DDX58	6.95913e-33	0.965788	0.377	0.224	1.23476e-28	CA_EC2	DDX58	1.03591
IFIT31	3.0266e-57	0.96298	0.546	0.329	5.37009e-53	CA_EC2	IFIT3	1.49331
GNG112	2.10411e-166	0.961576	0.986	0.849	3.73333e-162	CA_EC2	GNG11	4.45477
HYAL23	3.59016e-174	0.958851	0.919	0.54	6.37002e-170	CA_EC2	HYAL2	3.24636
GIMAP62	9.37891e-100	0.958757	0.674	0.361	1.6641e-95	CA_EC2	GIMAP6	1.84597
PPP2R5A2	1.06286e-57	0.953897	0.58	0.372	1.88584e-53	CA_EC2	PPP2R5A	1.56454
ADAM153	4.48502e-114	0.943188	0.764	0.464	7.95777e-110	CA_EC2	ADAM15	2.28022
TXNIP1	8.73359e-202	0.934847	0.999	0.983	1.5496e-197	CA_EC2	TXNIP	5.67974
SP1001	1.64932e-65	0.92593	0.707	0.506	2.92639e-61	CA_EC2	SP100	2.35745
MT24	3.9274e-75	0.919472	0.944	0.899	6.96839e-71	CA_EC2	MT2	3.96171
B4GALT5	7.09477e-43	0.919041	0.524	0.346	1.25882e-38	CA_EC2	B4GALT5	1.29932
SNCG2	2.44875e-60	0.906061	0.553	0.327	4.34482e-56	CA_EC2	SNCG	1.51506
ADGRL21	7.48382e-35	0.900749	0.431	0.273	1.32785e-30	CA_EC2	ADGRL2	1.0586
RASIP13	9.99822e-106	0.899263	0.75	0.426	1.77398e-101	CA_EC2	RASIP1	2.17197
STIM23	6.82273e-44	0.895952	0.399	0.216	1.21056e-39	CA_EC2	STIM2	1.00308
IFIT11	1.15315e-29	0.895871	0.479	0.339	2.04603e-25	CA_EC2	IFIT1	1.30249
SOX174	2.87935e-86	0.895259	0.471	0.198	5.10882e-82	CA_EC2	SOX17	1.09773
NCOA71	1.74806e-37	0.894221	0.394	0.227	3.10159e-33	CA_EC2	NCOA7	1.04982
HIF1A1	1.40556e-76	0.893043	0.855	0.734	2.49389e-72	CA_EC2	HIF1A	2.85522
MYCT13	5.54744e-92	0.890184	0.783	0.465	9.84282e-88	CA_EC2	MYCT1	2.37273
MMRN14	0	0.889942	0.777	0.23	0	CA_EC2	MMRN1	2.17003
GNAI12	1.21346e-27	0.888323	0.451	0.313	2.15304e-23	CA_EC2	GNAI1	1.13507
SOX183	8.88297e-97	0.878497	0.686	0.372	1.57611e-92	CA_EC2	SOX18	1.92313
ICAM12	1.20649e-58	0.877529	0.814	0.639	2.14067e-54	CA_EC2	ICAM1	2.63108
TFPI1	2.95975e-74	0.87585	0.757	0.545	5.25149e-70	CA_EC2	TFPI	2.34487
PAFAH1B31	1.67104e-28	0.868292	0.385	0.241	2.96493e-24	CA_EC2	PAFAH1B3	1.04801
ARL4A1	4.09114e-37	0.866753	0.508	0.339	7.25892e-33	CA_EC2	ARL4A	1.47938
TMEM22	6.74262e-75	0.860061	0.576	0.313	1.19634e-70	CA_EC2	TMEM2	1.45803
RALB2	3.15031e-45	0.849019	0.583	0.401	5.58959e-41	CA_EC2	RALB	1.52924
RNASE14	9.58153e-110	0.842181	0.719	0.377	1.70005e-105	CA_EC2	RNASE1	2.56692
SULF21	2.66379e-44	0.841821	0.46	0.276	4.72636e-40	CA_EC2	SULF2	1.11712
PSMB93	1.46472e-92	0.841394	0.793	0.515	2.59886e-88	CA_EC2	PSMB9	2.66709
CRYBG31	1.97571e-38	0.841075	0.402	0.228	3.50551e-34	CA_EC2	CRYBG3	1.11803
ARHGAP312	2.25837e-63	0.840905	0.473	0.235	4.00702e-59	CA_EC2	ARHGAP31	1.14036
GIMAP73	6.27109e-45	0.834821	0.43	0.234	1.11268e-40	CA_EC2	GIMAP7	1.24129
DAAM12	8.30932e-31	0.831322	0.52	0.378	1.47432e-26	CA_EC2	DAAM1	1.56203
MEF2C3	4.99169e-74	0.823253	0.691	0.438	8.85675e-70	CA_EC2	MEF2C	1.86763
ARHGAP292	5.12572e-66	0.823109	0.778	0.589	9.09457e-62	CA_EC2	ARHGAP29	2.52325
MATN22	5.61012e-49	0.820278	0.634	0.437	9.95403e-45	CA_EC2	MATN2	1.78684
IL6ST1	3.90461e-101	0.820145	0.947	0.875	6.92795e-97	CA_EC2	IL6ST	3.80473
FZD41	1.01246e-52	0.814237	0.728	0.552	1.7964e-48	CA_EC2	FZD4	2.03965
SETX2	4.52789e-54	0.809478	0.76	0.594	8.03384e-50	CA_EC2	SETX	2.3864
ADAM102	2.25783e-38	0.808244	0.407	0.235	4.00606e-34	CA_EC2	ADAM10	1.03509
KAT2A2	4.54524e-24	0.80161	0.464	0.328	8.06462e-20	CA_EC2	KAT2A	1.09331
IL62	4.2581e-32	0.797473	0.805	0.73	7.55515e-28	CA_EC2	IL6	2.60181
TAP11	1.32145e-36	0.797254	0.532	0.35	2.34464e-32	CA_EC2	TAP1	1.28277
CD933	5.61012e-97	0.793194	0.826	0.55	9.95404e-93	CA_EC2	CD93	2.60162
PML1	1.53527e-44	0.791146	0.485	0.289	2.72403e-40	CA_EC2	PML	1.13477
IGFBP43	1.52319e-96	0.78903	0.902	0.76	2.70259e-92	CA_EC2	IGFBP4	3.14509
VWF4	7.0752e-122	0.786992	0.994	0.705	1.25535e-117	CA_EC2	VWF	5.46603
CASKIN22	4.43226e-64	0.786678	0.707	0.48	7.86415e-60	CA_EC2	CASKIN2	1.9704
CARD102	1.55691e-51	0.784635	0.492	0.272	2.76242e-47	CA_EC2	CARD10	1.14968
APOL21	5.25159e-57	0.780827	0.582	0.348	9.3179e-53	CA_EC2	APOL2	1.54905
ARHGEF153	6.17103e-54	0.779255	0.53	0.302	1.09493e-49	CA_EC2	ARHGEF15	1.28635
LBR1	5.49198e-23	0.778284	0.48	0.349	9.74442e-19	CA_EC2	LBR	1.20305
PALM1	8.37804e-46	0.776275	0.59	0.394	1.48652e-41	CA_EC2	PALM	1.57978
CYYR13	4.22361e-113	0.769988	0.847	0.512	7.49396e-109	CA_EC2	CYYR1	2.63845
NDUFA8	7.6105e-43	0.76659	0.74	0.611	1.35033e-38	CA_EC2	NDUFA8	2.20357
ENSMFAG000000296102	2.28057e-49	0.760894	0.683	0.509	4.04642e-45	CA_EC2	ENSMFAG00000029610	1.79998
HYAL12	5.56961e-35	0.757958	0.442	0.274	9.88216e-31	CA_EC2	HYAL1	1.10873
MCTP13	6.69457e-44	0.7549	0.46	0.266	1.18782e-39	CA_EC2	MCTP1	1.21509
CAVIN22	1.20013e-154	0.746651	0.954	0.654	2.1294e-150	CA_EC2	CAVIN2	3.84417
ENSMFAG000000417223	7.26289e-27	0.746625	0.662	0.558	1.28865e-22	CA_EC2	ENSMFAG00000041722	2.05017
IFI161	5.79213e-89	0.745654	0.935	0.842	1.0277e-84	CA_EC2	IFI16	3.68912
JAM23	7.06276e-120	0.744401	0.942	0.693	1.25315e-115	CA_EC2	JAM2	3.60696
CD581	6.09267e-23	0.742971	0.415	0.289	1.08102e-18	CA_EC2	CD58	1.13059
WARS2	6.20073e-29	0.742647	0.626	0.486	1.1002e-24	CA_EC2	WARS	1.7368
C1orf1153	1.49931e-43	0.738527	0.434	0.244	2.66022e-39	CA_EC2	C1orf115	1.05791
STK251	9.53164e-36	0.730364	0.62	0.462	1.6912e-31	CA_EC2	STK25	1.61505
RAPGEF52	1.81256e-34	0.721935	0.54	0.375	3.21602e-30	CA_EC2	RAPGEF5	1.46913
ETS21	1.08949e-42	0.721021	0.75	0.631	1.93309e-38	CA_EC2	ETS2	2.20804
TEK3	4.19157e-111	0.720882	0.838	0.49	7.4371e-107	CA_EC2	TEK	2.44576
RUSC1	3.43293e-36	0.720015	0.628	0.466	6.09105e-32	CA_EC2	RUSC1	1.48455
PSMB82	4.30021e-63	0.717006	0.65	0.409	7.62986e-59	CA_EC2	PSMB8	1.7261
RALA1	4.67238e-39	0.716638	0.674	0.507	8.2902e-35	CA_EC2	RALA	1.96739
TMSB10	2.49968e-277	0.71446	1	1	4.43518e-273	CA_EC2	TMSB10	6.51003
DOCK62	2.89106e-38	0.713191	0.46	0.277	5.12961e-34	CA_EC2	DOCK6	1.20651
TACC12	2.38207e-63	0.71313	0.87	0.755	4.2265e-59	CA_EC2	TACC1	3.3433
PLCB13	4.5977e-18	0.71109	0.392	0.277	8.1577e-14	CA_EC2	PLCB1	1.05091
IL1R13	2.00952e-59	0.710992	0.847	0.699	3.56549e-55	CA_EC2	IL1R1	2.85158
LRRC323	2.96158e-41	0.708609	0.699	0.516	5.25473e-37	CA_EC2	LRRC32	2.01846
CDH54	3.51086e-110	0.708338	0.902	0.563	6.22932e-106	CA_EC2	CDH5	3.03908
MMRN24	1.58342e-100	0.708293	0.854	0.523	2.80946e-96	CA_EC2	MMRN2	2.76126
TCF4	3.48199e-58	0.707143	0.852	0.73	6.17809e-54	CA_EC2	TCF4	2.97949
TMOD32	5.66386e-52	0.700337	0.785	0.637	1.00494e-47	CA_EC2	TMOD3	2.62819
LY6E1	4.44181e-44	0.694822	0.795	0.672	7.88111e-40	CA_EC2	LY6E	2.50208
EFNA11	2.37237e-41	0.694531	0.713	0.561	4.2093e-37	CA_EC2	EFNA1	2.09902
SPARCL11	1.37663e-144	0.692277	0.996	0.855	2.44255e-140	CA_EC2	SPARCL1	5.12262
MLKL2	9.73273e-46	0.691272	0.462	0.258	1.72688e-41	CA_EC2	MLKL	1.0666
STXBP12	1.18256e-28	0.691139	0.549	0.394	2.09821e-24	CA_EC2	STXBP1	1.32957
PTPN12	1.02939e-26	0.688121	0.504	0.365	1.82645e-22	CA_EC2	PTPN12	1.19005
DNMT11	1.43818e-19	0.685873	0.542	0.434	2.55177e-15	CA_EC2	DNMT1	1.58932
GBP11	9.58775e-37	0.682629	0.728	0.576	1.70115e-32	CA_EC2	GBP1	2.19838
TMEM2041	3.97237e-12	0.681807	0.415	0.329	7.04818e-08	CA_EC2	TMEM204	1.0677
HLA-DMA3	2.32725e-92	0.681045	0.843	0.558	4.12923e-88	CA_EC2	HLA-DMA	2.6624
CASP41	1.84513e-45	0.677631	0.588	0.396	3.27381e-41	CA_EC2	CASP4	1.54563
YES12	3.18584e-42	0.677503	0.577	0.395	5.65263e-38	CA_EC2	YES1	1.48873
BAZ1A1	8.9224e-28	0.674684	0.36	0.218	1.5831e-23	CA_EC2	BAZ1A	1.01116
BTN3A22	1.07483e-47	0.670535	0.64	0.435	1.90706e-43	CA_EC2	BTN3A2	1.66959
MSN1	1.02007e-84	0.667828	0.964	0.912	1.80991e-80	CA_EC2	MSN	4.04315
SPAG92	2.2724e-21	0.664636	0.708	0.627	4.03191e-17	CA_EC2	SPAG9	1.99198
HSPA12B3	1.11626e-60	0.663778	0.58	0.335	1.98057e-56	CA_EC2	HSPA12B	1.42117
TGFBR33	4.14724e-52	0.658231	0.749	0.584	7.35844e-48	CA_EC2	TGFBR3	2.12497
TPM32	1.59787e-78	0.655142	0.923	0.821	2.8351e-74	CA_EC2	TPM3	3.49586
ARHGDIB3	3.22755e-78	0.649758	0.919	0.745	5.72664e-74	CA_EC2	ARHGDIB	3.51579
BCL6B3	1.14583e-40	0.649341	0.468	0.274	2.03304e-36	CA_EC2	BCL6B	1.13142
CALCOCO2	2.78501e-46	0.64784	0.851	0.751	4.94145e-42	CA_EC2	CALCOCO2	2.8031
TSPAN142	5.68459e-61	0.647297	0.615	0.376	1.00862e-56	CA_EC2	TSPAN14	1.43504
KBTBD21	1.28332e-24	0.646861	0.523	0.391	2.27699e-20	CA_EC2	KBTBD2	1.2419
OSMR1	9.08654e-18	0.643248	0.632	0.541	1.61223e-13	CA_EC2	OSMR	1.55879
EPAS13	1.29782e-92	0.642769	0.981	0.907	2.30273e-88	CA_EC2	EPAS1	4.02174
RAB8B	1.58828e-12	0.641797	0.416	0.333	2.81809e-08	CA_EC2	RAB8B	1.01309
ATP1A12	1.83998e-58	0.638873	0.888	0.773	3.26468e-54	CA_EC2	ATP1A1	2.94088
RALGAPA23	1.73777e-60	0.636524	0.769	0.539	3.08332e-56	CA_EC2	RALGAPA2	2.25762
ICA13	4.15971e-32	0.636458	0.508	0.328	7.38057e-28	CA_EC2	ICA1	1.34705
GUCY1A31	1.14247e-24	0.636277	0.377	0.235	2.02708e-20	CA_EC2	GUCY1A3	1.00385
NFE2L1	7.51561e-44	0.636173	0.808	0.698	1.3335e-39	CA_EC2	NFE2L1	2.60632
LIMS21	7.20365e-36	0.633955	0.755	0.624	1.27814e-31	CA_EC2	LIMS2	2.36196
LAP3	2.3883e-15	0.632982	0.481	0.391	4.23756e-11	CA_EC2	LAP3	1.23979
SP1101	1.54138e-34	0.632923	0.702	0.545	2.73487e-30	CA_EC2	SP110	2.13925
GIT13	7.98944e-33	0.630323	0.648	0.486	1.41757e-28	CA_EC2	GIT1	1.65897
SHC1	2.01251e-40	0.628523	0.765	0.651	3.5708e-36	CA_EC2	SHC1	2.22582
UGCG	2.8491e-12	0.625222	0.482	0.404	5.05516e-08	CA_EC2	UGCG	1.17231
HES13	3.20948e-51	0.623139	0.858	0.722	5.69458e-47	CA_EC2	HES1	2.70746
SPTBN1	7.17746e-105	0.622373	0.997	0.979	1.2735e-100	CA_EC2	SPTBN1	4.88433
ENSMFAG000000449513	2.02779e-44	0.617401	0.621	0.407	3.5979e-40	CA_EC2	ENSMFAG00000044951	1.59988
CPD2	2.20117e-37	0.608397	0.774	0.629	3.90554e-33	CA_EC2	CPD	2.24934
MYLIP	3.07322e-16	0.608254	0.488	0.381	5.45281e-12	CA_EC2	MYLIP	1.22046
PDK4	1.30049e-35	0.606538	0.806	0.719	2.30746e-31	CA_EC2	PDK4	2.11684
PARP142	4.43372e-26	0.606168	0.441	0.291	7.86675e-22	CA_EC2	PARP14	1.09943
MKL24	7.26429e-22	0.603746	0.452	0.314	1.2889e-17	CA_EC2	MKL2	1.30632
HLA-DPA13	2.17906e-99	0.598247	0.949	0.681	3.8663e-95	CA_EC2	HLA-DPA1	3.8881
CLEC2B1	4.27448e-15	0.595354	0.437	0.34	7.58421e-11	CA_EC2	CLEC2B	1.14915
1993-09-01	1.27782e-23	0.594792	0.472	0.341	2.26724e-19	CA_EC2	2018-09-09	1.15456
STOM1	5.52967e-56	0.594703	0.879	0.783	9.8113e-52	CA_EC2	STOM	2.92849
ENSMFAG00000039007	2.8413e-15	0.594645	0.542	0.444	5.04132e-11	CA_EC2	ENSMFAG00000039007	1.36245
NECTIN22	5.69784e-25	0.593387	0.517	0.376	1.01097e-20	CA_EC2	NECTIN2	1.34044
HLA-E3	6.0195e-143	0.592172	0.998	0.951	1.06804e-138	CA_EC2	HLA-E	4.87259
KIAA15512	3.6792e-16	0.588912	0.49	0.381	6.528e-12	CA_EC2	KIAA1551	1.25022
RAB11A2	5.45425e-45	0.587564	0.839	0.697	9.67747e-41	CA_EC2	RAB11A	2.62517
2018-09-10	3.68419e-23	0.582642	0.596	0.48	6.53686e-19	CA_EC2	2018-09-10	1.51364
GRB101	2.77541e-18	0.582591	0.599	0.486	4.92441e-14	CA_EC2	GRB10	1.46854
MAN1A11	5.94176e-24	0.582289	0.728	0.633	1.05425e-19	CA_EC2	MAN1A1	2.02003
PDLIM11	8.33052e-38	0.578787	0.832	0.738	1.47808e-33	CA_EC2	PDLIM1	2.83014
FAXDC2	3.61833e-16	0.578201	0.475	0.367	6.42e-12	CA_EC2	FAXDC2	1.11406
DUSP61	3.55164e-24	0.578057	0.719	0.611	6.30167e-20	CA_EC2	DUSP6	1.97399
BTG13	1.79409e-49	0.576257	0.844	0.713	3.18326e-45	CA_EC2	BTG1	2.63609
PECAM14	2.31786e-117	0.574031	0.999	0.679	4.11258e-113	CA_EC2	PECAM1	5.38507
IFITM11	1.26901e-118	0.571613	0.996	0.938	2.2516e-114	CA_EC2	IFITM1	5.16178
EIF4G31	2.00212e-09	0.570708	0.406	0.335	3.55236e-05	CA_EC2	EIF4G3	1.08225
PTPRB3	3.83818e-57	0.570116	0.675	0.411	6.81008e-53	CA_EC2	PTPRB	2.02003
PIEZO13	4.54232e-20	0.569102	0.459	0.326	8.05944e-16	CA_EC2	PIEZO1	1.21437
ITGB43	1.3038e-28	0.566876	0.452	0.293	2.31333e-24	CA_EC2	ITGB4	1.18278
MEF2A1	8.98418e-22	0.566807	0.705	0.603	1.59406e-17	CA_EC2	MEF2A	2.02621
CD522	7.19845e-50	0.562683	0.618	0.4	1.27722e-45	CA_EC2	CD52	1.68933
ENSMFAG000000391811	2.26312e-31	0.561104	0.593	0.43	4.01546e-27	CA_EC2	ENSMFAG00000039181	1.48746
RALGAPA13	2.71229e-11	0.557058	0.554	0.484	4.81241e-07	CA_EC2	RALGAPA1	1.45886
ENSMFAG000000377634	3.30576e-13	0.556497	0.427	0.336	5.8654e-09	CA_EC2	ENSMFAG00000037763	1.17503
ENSMFAG000000005893	8.30473e-35	0.556252	0.685	0.502	1.47351e-30	CA_EC2	ENSMFAG00000000589	1.55161
RAMP23	1.30694e-110	0.551037	1	0.879	2.3189e-106	CA_EC2	RAMP2	6.13611
JAK1	1.10567e-10	0.549343	0.591	0.523	1.96179e-06	CA_EC2	JAK1	1.60368
MAP3K112	1.00597e-30	0.548095	0.656	0.489	1.7849e-26	CA_EC2	MAP3K11	1.71475
TRIM222	1.76315e-52	0.547819	0.874	0.716	3.12836e-48	CA_EC2	TRIM22	2.68186
RARRES2	1.74519e-12	0.540791	0.781	0.733	3.09649e-08	CA_EC2	RARRES2	2.24649
CDK173	3.44393e-25	0.540406	0.533	0.385	6.11056e-21	CA_EC2	CDK17	1.19469
TAL13	3.71159e-45	0.536796	0.509	0.291	6.58547e-41	CA_EC2	TAL1	1.09515
NEDD92	2.02371e-21	0.53653	0.495	0.357	3.59067e-17	CA_EC2	NEDD9	1.2726
PIM31	1.50457e-24	0.533791	0.597	0.473	2.66956e-20	CA_EC2	PIM3	1.42851
REV3L1	1.93119e-10	0.533116	0.412	0.331	3.42651e-06	CA_EC2	REV3L	1.06961
CPNE82	1.64829e-14	0.528762	0.503	0.389	2.92456e-10	CA_EC2	CPNE8	1.23243
MYOF3	1.72174e-28	0.528695	0.747	0.632	3.05489e-24	CA_EC2	MYOF	2.0626
TIE13	2.15497e-58	0.52795	0.747	0.474	3.82356e-54	CA_EC2	TIE1	2.10168
PXN1	3.87231e-25	0.527355	0.661	0.535	6.87064e-21	CA_EC2	PXN	1.72195
SYNE23	2.18948e-81	0.524168	0.958	0.785	3.88479e-77	CA_EC2	SYNE2	4.02203
ENDOD1	6.91194e-11	0.523207	0.47	0.392	1.22639e-06	CA_EC2	ENDOD1	1.1947
CDC42BPB1	1.10156e-12	0.52306	0.502	0.414	1.95449e-08	CA_EC2	CDC42BPB	1.19336
Ndrg12	2.12111e-23	0.521732	0.736	0.65	3.76348e-19	CA_EC2	Ndrg1	2.13304
RNF2131	5.50458e-12	0.520765	0.44	0.346	9.76678e-08	CA_EC2	RNF213	1.25586
YBX3	1.61621e-57	0.519283	0.958	0.907	2.86764e-53	CA_EC2	YBX3	3.54045
ZMIZ1	6.4772e-18	0.517979	0.623	0.526	1.14925e-13	CA_EC2	ZMIZ1	1.53814
CCND32	2.21993e-15	0.517325	0.517	0.417	3.93882e-11	CA_EC2	CCND3	1.32813
ENSMFAG000000325481	1.19396e-25	0.514107	0.746	0.664	2.11844e-21	CA_EC2	ENSMFAG00000032548	2.10427
VAMP5	2.40642e-13	0.512664	0.62	0.551	4.26972e-09	CA_EC2	VAMP5	1.766
FBLN24	9.25033e-72	0.512076	0.954	0.851	1.64129e-67	CA_EC2	FBLN2	3.94417
TJP11	2.27477e-24	0.511228	0.733	0.629	4.03613e-20	CA_EC2	TJP1	2.06129
RAI141	8.54278e-25	0.511129	0.619	0.481	1.51575e-20	CA_EC2	RAI14	1.7634
ENSMFAG000000006763	1.00792e-101	0.510873	0.967	0.647	1.78834e-97	CA_EC2	ENSMFAG00000000676	3.88482
UCKL1	1.67824e-22	0.510762	0.663	0.525	2.97771e-18	CA_EC2	UCKL1	1.51637
TMEM184B	2.32562e-18	0.506756	0.51	0.404	4.12634e-14	CA_EC2	TMEM184B	1.06885
ENSMFAG000000371842	5.18188e-26	0.506053	0.709	0.582	9.19421e-22	CA_EC2	ENSMFAG00000037184	2.0929
NCOA31	2.97181e-11	0.504303	0.632	0.564	5.27289e-07	CA_EC2	NCOA3	1.58077
FGD53	4.33557e-33	0.503748	0.588	0.396	7.6926e-29	CA_EC2	FGD5	1.39946
S100A101	6.35803e-96	0.502363	1	0.984	1.12811e-91	CA_EC2	S100A10	5.53898
CCL215	4.93201e-200	5.24009	0.971	0.243	8.75087e-196	LY_EC	CCL21	5.98401
MMRN15	1.00779e-193	3.9259	0.995	0.28	1.78812e-189	LY_EC	MMRN1	5.39848
NTS	1.49702e-181	3.76759	0.5	0.045	2.65617e-177	LY_EC	NTS	1.88052
RELN3	0	3.74603	0.883	0.073	0	LY_EC	RELN	3.37136
LYVE14	5.24837e-98	3.2011	0.718	0.214	9.31219e-94	LY_EC	LYVE1	3.21308
SEMA3A	4.6592e-244	2.69952	0.495	0.03	8.26682e-240	LY_EC	SEMA3A	1.51826
ENSMFAG000000031805	9.26786e-131	2.67401	0.68	0.129	1.6444e-126	LY_EC	ENSMFAG00000003180	2.70372
ENSMFAG000000377055	1.93786e-113	2.63479	0.806	0.225	3.43835e-109	LY_EC	ENSMFAG00000037705	3.14501
FLT41	0	2.62149	0.796	0.068	0	LY_EC	FLT4	2.21478
ADGRG3	1.43694e-288	2.54843	0.495	0.024	2.54956e-284	LY_EC	ADGRG3	1.37388
STAB21	1.75617e-118	2.53344	0.519	0.079	3.11598e-114	LY_EC	STAB2	1.44944
PIEZO2	1.74675e-159	2.44985	0.403	0.032	3.09927e-155	LY_EC	PIEZO2	1.27264
KDR4	3.61755e-156	2.34931	0.636	0.09	6.41862e-152	LY_EC	KDR	1.96542
PALD1	1.75952e-129	2.28613	0.519	0.07	3.12192e-125	LY_EC	PALD1	1.53669
TC2N1	3.15413e-67	2.24485	0.417	0.084	5.59638e-63	LY_EC	TC2N	1.31724
PDPN1	6.22196e-81	2.23527	0.374	0.057	1.10396e-76	LY_EC	PDPN	1.21293
SLCO2B12	1.18128e-90	2.21641	0.51	0.097	2.09594e-86	LY_EC	SLCO2B1	1.59199
CCDC141	1.86217e-109	2.2089	0.335	0.032	3.30405e-105	LY_EC	CCDC141	1.06046
CAVIN23	1.06457e-117	2.18935	1	0.683	1.88886e-113	LY_EC	CAVIN2	5.69655
PDE2A3	1.20086e-133	2.16842	0.782	0.172	2.13068e-129	LY_EC	PDE2A	2.50483
DPP4	7.47186e-113	2.15124	0.383	0.042	1.32573e-108	LY_EC	DPP4	1.12591
C10orf1284	3.37216e-78	2.14481	0.626	0.169	5.98322e-74	LY_EC	C10orf128	1.93371
PCSK64	2.58739e-80	2.11647	0.563	0.133	4.5908e-76	LY_EC	PCSK6	1.72972
STON22	4.61982e-112	2.07255	0.505	0.076	8.19694e-108	LY_EC	STON2	1.3848
SEMA3D4	1.1235e-100	2.06816	0.777	0.231	1.99342e-96	LY_EC	SEMA3D	2.96255
JUP2	2.11596e-83	2.06729	0.811	0.33	3.75435e-79	LY_EC	JUP	2.8496
RAMP34	1.60337e-126	2.0631	0.864	0.235	2.84486e-122	LY_EC	RAMP3	3.24748
KANK33	7.36235e-105	2.0316	0.733	0.184	1.3063e-100	LY_EC	KANK3	2.20797
LAYN1	2.96497e-58	2.01259	0.442	0.105	5.26074e-54	LY_EC	LAYN	1.40205
F84	1.54772e-112	2.00075	0.738	0.173	2.74612e-108	LY_EC	F8	2.50221
TTN3	2.86917e-74	1.99766	0.558	0.136	5.09078e-70	LY_EC	TTN	2.06931
NUDT42	6.43228e-63	1.98978	0.854	0.485	1.14128e-58	LY_EC	NUDT4	3.23205
SH2D3C3	2.77815e-93	1.97801	0.718	0.195	4.92926e-89	LY_EC	SH2D3C	2.18559
NR2F1	3.30708e-39	1.926	0.413	0.124	5.86776e-35	LY_EC	NR2F1	1.1158
PALM3	2.91679e-80	1.91663	0.883	0.406	5.17526e-76	LY_EC	PALM	3.18403
NRP25	6.76846e-71	1.8942	0.612	0.17	1.20093e-66	LY_EC	NRP2	1.97231
MPP73	3.04905e-68	1.89164	0.49	0.114	5.40993e-64	LY_EC	MPP7	1.47707
RASGRP31	3.91403e-80	1.87397	0.388	0.06	6.94466e-76	LY_EC	RASGRP3	1.0646
SYN1	1.00282e-33	1.86637	0.374	0.116	1.7793e-29	LY_EC	SYN1	1.1463
LYN3	1.19505e-59	1.85193	0.549	0.16	2.12038e-55	LY_EC	LYN	1.6688
SFRP12	2.40417e-64	1.84973	0.806	0.379	4.26571e-60	LY_EC	SFRP1	3.05468
ABI3BP4	7.38314e-78	1.83695	0.951	0.566	1.30999e-73	LY_EC	ABI3BP	3.90083
CA83	6.15719e-36	1.83683	0.408	0.128	1.09247e-31	LY_EC	CA8	1.15225
UGP23	1.771e-50	1.8259	0.816	0.489	3.14229e-46	LY_EC	UGP2	3.00355
PCDH124	9.42451e-65	1.8196	0.422	0.086	1.67219e-60	LY_EC	PCDH12	1.27762
GYPC4	2.76437e-65	1.77417	0.68	0.234	4.90482e-61	LY_EC	GYPC	2.21059
SMAD11	5.76881e-69	1.76753	0.553	0.141	1.02356e-64	LY_EC	SMAD1	1.49713
PPFIBP12	8.13208e-72	1.74007	0.903	0.524	1.44288e-67	LY_EC	PPFIBP1	3.39597
SEMA6A3	5.67838e-68	1.73522	0.733	0.268	1.00752e-63	LY_EC	SEMA6A	2.37837
WFS12	6.9254e-47	1.7253	0.417	0.112	1.22877e-42	LY_EC	WFS1	1.21215
MID12	1.08744e-33	1.71569	0.5	0.2	1.92944e-29	LY_EC	MID1	1.5188
EDNRB4	2.15793e-57	1.71133	0.408	0.088	3.82882e-53	LY_EC	EDNRB	1.21768
DOCK53	1.43444e-47	1.70243	0.587	0.226	2.54512e-43	LY_EC	DOCK5	1.79574
EPHB43	1.87773e-51	1.64957	0.762	0.371	3.33166e-47	LY_EC	EPHB4	2.46143
TFPI3	2.7807e-71	1.60559	0.937	0.562	4.9338e-67	LY_EC	TFPI	3.62389
SMAGP2	6.52432e-39	1.59903	0.451	0.147	1.15761e-34	LY_EC	SMAGP	1.33899
SIRPA	1.90044e-42	1.58522	0.626	0.273	3.37196e-38	LY_EC	SIRPA	1.86986
CXorf364	3.55111e-86	1.58485	0.558	0.115	6.30073e-82	LY_EC	CXorf36	1.56008
APOLD14	2.31858e-60	1.56157	0.806	0.394	4.11386e-56	LY_EC	APOLD1	2.68989
NR2F23	8.26287e-66	1.52879	0.888	0.455	1.46608e-61	LY_EC	NR2F2	3.35538
DKK33	2.38246e-42	1.50011	0.82	0.533	4.2272e-38	LY_EC	DKK3	3.10355
TSPAN111	9.74502e-49	1.49283	0.417	0.107	1.72906e-44	LY_EC	TSPAN11	1.01975
AFAP1L13	3.96376e-47	1.46959	0.529	0.168	7.03289e-43	LY_EC	AFAP1L1	1.52087
MDK2	2.92275e-25	1.46914	0.743	0.534	5.18583e-21	LY_EC	MDK	2.86681
ARL4A2	2.72694e-46	1.46239	0.728	0.35	4.83842e-42	LY_EC	ARL4A	2.47511
ADD33	3.88685e-45	1.46007	0.748	0.366	6.89644e-41	LY_EC	ADD3	2.34667
GMFG4	4.44107e-56	1.44385	0.67	0.255	7.87978e-52	LY_EC	GMFG	2.30732
CRACR2B2	2.27043e-24	1.42354	0.553	0.283	4.02842e-20	LY_EC	CRACR2B	1.69938
GUCY1A32	7.65841e-42	1.42014	0.607	0.243	1.35883e-37	LY_EC	GUCY1A3	1.96995
NFATC21	8.07241e-18	1.37171	0.359	0.158	1.43229e-13	LY_EC	NFATC2	1.03047
XPNPEP1	1.95068e-13	1.37123	0.466	0.278	3.46109e-09	LY_EC	XPNPEP1	1.24724
PCDH173	1.28743e-23	1.3688	0.379	0.143	2.28428e-19	LY_EC	PCDH17	1.09534
LAMA41	4.75739e-54	1.35964	0.908	0.62	8.44103e-50	LY_EC	LAMA4	3.52543
ITGA91	6.56057e-35	1.35188	0.718	0.409	1.16404e-30	LY_EC	ITGA9	2.19139
SPHK13	4.25117e-19	1.34457	0.427	0.211	7.54285e-15	LY_EC	SPHK1	1.23574
SBSPON4	3.76468e-19	1.3438	0.451	0.228	6.67967e-15	LY_EC	SBSPON	1.30365
ENSMFAG00000029793	8.47132e-34	1.34328	0.801	0.55	1.50307e-29	LY_EC	ENSMFAG00000029793	2.60107
TIMP13	5.54521e-63	1.31829	1	0.993	9.83887e-59	LY_EC	TIMP1	6.66284
TCN23	2.17157e-39	1.31812	0.689	0.336	3.85301e-35	LY_EC	TCN2	2.21795
EPB41L22	1.18235e-50	1.31235	0.903	0.638	2.09784e-46	LY_EC	EPB41L2	3.4943
FABP55	2.85514e-47	1.31185	0.888	0.536	5.06588e-43	LY_EC	FABP5	3.51536
SCN1B1	2.14425e-31	1.31172	0.573	0.268	3.80454e-27	LY_EC	SCN1B	1.64948
PLCXD35	2.67987e-25	1.29223	0.364	0.128	4.7549e-21	LY_EC	PLCXD3	1.116
DAB21	8.67744e-49	1.28995	0.942	0.703	1.53964e-44	LY_EC	DAB2	3.76555
CARHSP1	2.7006e-25	1.28844	0.67	0.429	4.79167e-21	LY_EC	CARHSP1	2.23654
MAP3K14	1.00501e-34	1.28721	0.602	0.268	1.7832e-30	LY_EC	MAP3K1	1.65346
FAM189A22	9.8982e-19	1.28272	0.485	0.262	1.75624e-14	LY_EC	FAM189A2	1.31792
FAXDC21	9.16553e-15	1.28178	0.549	0.376	1.62624e-10	LY_EC	FAXDC2	1.69547
SOCS21	2.8173e-20	1.27759	0.461	0.22	4.99874e-16	LY_EC	SOCS2	1.17817
EPDR13	1.56399e-24	1.27661	0.5	0.237	2.77498e-20	LY_EC	EPDR1	1.4657
ROBO43	3.32442e-23	1.26999	0.51	0.244	5.89851e-19	LY_EC	ROBO4	1.48548
RGS163	3.54357e-21	1.2648	0.699	0.472	6.28736e-17	LY_EC	RGS16	2.62973
HES14	3.4313e-33	1.24419	0.922	0.734	6.08816e-29	LY_EC	HES1	3.41703
HYAL24	2.98586e-49	1.23892	0.913	0.579	5.2978e-45	LY_EC	HYAL2	3.63971
ITGA64	1.83657e-54	1.2097	0.718	0.274	3.25863e-50	LY_EC	ITGA6	2.19261
RAB11FIP13	6.71131e-28	1.18904	0.617	0.317	1.19079e-23	LY_EC	RAB11FIP1	1.87771
CARD103	1.99527e-25	1.18894	0.573	0.293	3.54021e-21	LY_EC	CARD10	1.6256
BCR3	7.06306e-24	1.16507	0.699	0.439	1.2532e-19	LY_EC	BCR	2.03873
TSPAN143	4.17721e-29	1.1583	0.684	0.398	7.41162e-25	LY_EC	TSPAN14	1.93471
PXN2	7.04702e-27	1.14249	0.762	0.545	1.25035e-22	LY_EC	PXN	2.47372
CCND11	3.10894e-15	1.13201	0.612	0.428	5.5162e-11	LY_EC	CCND1	2.01153
1994-09-01	2.55269e-20	1.12327	0.587	0.351	4.52923e-16	LY_EC	2018-09-09	1.70521
BAIAP23	8.3969e-17	1.12142	0.374	0.17	1.48986e-12	LY_EC	BAIAP2	1.05291
ENSMFAG000000377025	6.49708e-20	1.11761	0.388	0.167	1.15278e-15	LY_EC	ENSMFAG00000037702	1.05162
PLBD12	2.42422e-29	1.1155	0.859	0.657	4.30129e-25	LY_EC	PLBD1	3.09252
LAPTM53	3.42236e-40	1.11432	0.714	0.346	6.0723e-36	LY_EC	LAPTM5	2.24038
CGNL12	1.66213e-33	1.11424	0.646	0.312	2.94911e-29	LY_EC	CGNL1	1.77155
ENSMFAG000000424752	1.24243e-28	1.11207	0.845	0.655	2.20444e-24	LY_EC	ENSMFAG00000042475	3.01444
KAT2B	7.63969e-17	1.10497	0.558	0.345	1.35551e-12	LY_EC	KAT2B	1.55393
YES13	9.64562e-27	1.099	0.694	0.411	1.71142e-22	LY_EC	YES1	2.02044
ASAP13	2.48577e-26	1.0958	0.49	0.206	4.4105e-22	LY_EC	ASAP1	1.5568
MGLL5	1.78898e-38	1.08946	0.612	0.246	3.17419e-34	LY_EC	MGLL	1.83119
WNK1	2.64124e-16	1.08831	0.529	0.295	4.68634e-12	LY_EC	WNK1	1.4706
DOCK63	2.40874e-21	1.08802	0.553	0.293	4.27382e-17	LY_EC	DOCK6	1.64894
GLRX1	1.62861e-11	1.08725	0.393	0.22	2.88965e-07	LY_EC	GLRX	1.09006
CAMKK2	8.15847e-15	1.06668	0.607	0.454	1.44756e-10	LY_EC	CAMKK2	1.97247
LIMS11	1.56037e-28	1.0661	0.845	0.659	2.76856e-24	LY_EC	LIMS1	2.95328
MARCKSL13	4.94693e-27	1.05464	0.515	0.222	8.77734e-23	LY_EC	MARCKSL1	1.29769
PIEZO14	5.88307e-34	1.04964	0.684	0.334	1.04383e-29	LY_EC	PIEZO1	2.04546
UTRN4	1.12559e-37	1.0408	0.883	0.709	1.99713e-33	LY_EC	UTRN	3.69123
SMC41	4.22618e-19	1.03014	0.646	0.437	7.49851e-15	LY_EC	SMC4	2.15051
PPL3	4.91178e-09	1.02376	0.568	0.448	8.71497e-05	LY_EC	PPL	1.50618
SNX2	1.47982e-19	1.0203	0.718	0.53	2.62565e-15	LY_EC	SNX2	2.22152
GALNT1	1.82309e-14	1.01646	0.534	0.34	3.2347e-10	LY_EC	GALNT1	1.5203
TPST23	1.75002e-21	1.01463	0.694	0.439	3.10506e-17	LY_EC	TPST2	2.03461
SLC39A142	1.09692e-11	1.00937	0.553	0.385	1.94626e-07	LY_EC	SLC39A14	1.52037
TUBB6	1.47873e-20	1.00616	0.777	0.61	2.62372e-16	LY_EC	TUBB6	2.62405
IGFBP44	6.0859e-36	1.00546	0.937	0.773	1.07982e-31	LY_EC	IGFBP4	3.54703
ATP2B41	7.97319e-26	0.99894	0.835	0.639	1.41468e-21	LY_EC	ATP2B4	2.79307
RASSF92	4.0969e-12	0.997896	0.485	0.297	7.26912e-08	LY_EC	RASSF9	1.55802
ENSMFAG000000454744	6.10871e-53	0.997051	0.981	0.68	1.08387e-48	LY_EC	ENSMFAG00000045474	4.59246
CARD62	9.9247e-10	0.991867	0.33	0.188	1.76094e-05	LY_EC	CARD6	1.05106
GIMAP44	1.63364e-33	0.981011	0.811	0.47	2.89857e-29	LY_EC	GIMAP4	2.93053
SYNE1	7.06753e-18	0.980996	0.82	0.672	1.25399e-13	LY_EC	SYNE1	2.86432
PLCG12	6.58763e-15	0.97761	0.466	0.266	1.16884e-10	LY_EC	PLCG1	1.21283
OAS12	7.82059e-19	0.974497	0.524	0.287	1.38761e-14	LY_EC	OAS1	1.47533
CD91	1.69253e-63	0.971838	0.995	0.974	3.00305e-59	LY_EC	CD9	5.2331
NT5E3	1.17531e-37	0.971438	0.908	0.641	2.08534e-33	LY_EC	NT5E	3.26914
ADGRF53	1.45096e-24	0.971117	0.495	0.219	2.57443e-20	LY_EC	ADGRF5	1.31223
REV3L2	1.46214e-11	0.957013	0.51	0.337	2.59428e-07	LY_EC	REV3L	1.5256
THSD13	5.09461e-22	0.956173	0.519	0.254	9.03936e-18	LY_EC	THSD1	1.26538
RALA2	2.90281e-22	0.95367	0.748	0.522	5.15046e-18	LY_EC	RALA	2.46771
GNG113	1.94321e-42	0.95295	0.99	0.863	3.44784e-38	LY_EC	GNG11	4.6227
PPDPF	6.30698e-31	0.940648	0.893	0.735	1.11905e-26	LY_EC	PPDPF	2.79515
CAPN2	3.74213e-24	0.937867	0.825	0.647	6.63966e-20	LY_EC	CAPN2	2.857
PSEN21	1.51631e-07	0.934718	0.398	0.268	0.00269038	LY_EC	PSEN2	1.08133
CASKIN23	3.54707e-18	0.931842	0.714	0.502	6.29357e-14	LY_EC	CASKIN2	2.18534
CMTM33	1.5512e-08	0.924902	0.413	0.274	0.000275229	LY_EC	CMTM3	1.16854
EFNA12	2.70941e-22	0.922648	0.786	0.574	4.80731e-18	LY_EC	EFNA1	2.57394
IFIT22	2.71108e-09	0.920688	0.427	0.271	4.81027e-05	LY_EC	IFIT2	1.19467
RASIP14	2.27562e-17	0.91866	0.684	0.46	4.03764e-13	LY_EC	RASIP1	2.15688
FRMD63	8.69713e-10	0.916185	0.442	0.273	1.54313e-05	LY_EC	FRMD6	1.08541
PDLIM12	3.45123e-28	0.90596	0.879	0.746	6.12351e-24	LY_EC	PDLIM1	3.41964
TGFBR22	3.00644e-34	0.901906	0.927	0.805	5.33433e-30	LY_EC	TGFBR2	3.60119
KAT2A3	1.14896e-07	0.899722	0.481	0.341	0.00203861	LY_EC	KAT2A	1.23499
PREX24	9.93485e-21	0.898877	0.558	0.287	1.76274e-16	LY_EC	PREX2	1.67342
ELK33	4.13856e-25	0.896561	0.597	0.292	7.34304e-21	LY_EC	ELK3	1.51989
RALGAPA24	1.53957e-18	0.894356	0.772	0.562	2.73166e-14	LY_EC	RALGAPA2	2.51326
ELMO12	2.19755e-15	0.889582	0.485	0.269	3.89912e-11	LY_EC	ELMO1	1.25662
TXNIP2	5.81102e-54	0.886566	0.995	0.985	1.03105e-49	LY_EC	TXNIP	5.83124
ENSMFAG000000286691	1.24355e-19	0.884196	0.558	0.298	2.20643e-15	LY_EC	ENSMFAG00000028669	1.40347
BST13	1.44351e-11	0.882548	0.646	0.496	2.56123e-07	LY_EC	BST1	2.02645
FLI13	4.74001e-15	0.880414	0.544	0.326	8.41019e-11	LY_EC	FLI1	1.47764
TEK4	7.17809e-22	0.874002	0.796	0.526	1.27361e-17	LY_EC	TEK	2.50236
IL6ST2	1.24451e-35	0.87044	0.966	0.882	2.20814e-31	LY_EC	IL6ST	4.09674
MEF2C4	3.46332e-09	0.869813	0.612	0.465	6.14497e-05	LY_EC	MEF2C	1.74947
IGFBP54	1.10423e-07	0.850145	0.617	0.5	0.00195923	LY_EC	IGFBP5	2.37208
APOD3	2.49138e-25	0.847733	0.879	0.801	4.42045e-21	LY_EC	APOD	4.69718
MFSD4A3	6.40283e-14	0.845271	0.563	0.359	1.13605e-09	LY_EC	MFSD4A	1.48975
AKAP122	2.31212e-15	0.841879	0.84	0.684	4.1024e-11	LY_EC	AKAP12	3.42045
ARHGAP293	1.43847e-16	0.840705	0.762	0.609	2.55227e-12	LY_EC	ARHGAP29	2.64067
PKN11	1.4885e-13	0.840586	0.641	0.466	2.64105e-09	LY_EC	PKN1	1.91529
PPP3CA2	1.46333e-17	0.838847	0.733	0.556	2.59639e-13	LY_EC	PPP3CA	2.17964
ENSMFAG000000449514	8.76351e-16	0.835423	0.655	0.428	1.55491e-11	LY_EC	ENSMFAG00000044951	1.84865
MYCT14	7.90639e-25	0.832336	0.801	0.496	1.40283e-20	LY_EC	MYCT1	2.56495
IPO5	5.46292e-10	0.827043	0.592	0.463	9.69285e-06	LY_EC	IPO5	1.72906
STC13	3.97336e-21	0.824848	0.49	0.235	7.04994e-17	LY_EC	STC1	1.31964
DIAPH1	1.85036e-09	0.821915	0.417	0.257	3.28309e-05	LY_EC	DIAPH1	1.12884
VAMP83	6.92265e-10	0.791719	0.471	0.311	1.22829e-05	LY_EC	VAMP8	1.34577
PLSCR4	6.91033e-09	0.791298	0.583	0.431	0.00012261	LY_EC	PLSCR4	1.56799
PELI11	5.53422e-09	0.788443	0.519	0.375	9.81937e-05	LY_EC	PELI1	1.35279
RIPOR11	2.58716e-12	0.779221	0.451	0.261	4.59041e-08	LY_EC	RIPOR1	1.15404
PFKL	1.6431e-07	0.777051	0.563	0.44	0.00291534	LY_EC	PFKL	1.58076
ENSMFAG000000307861	1.41064e-07	0.769014	0.515	0.394	0.00250291	LY_EC	ENSMFAG00000030786	1.31431
S100A102	2.08242e-60	0.763145	1	0.986	3.69483e-56	LY_EC	S100A10	5.93625
PLA2G161	6.94252e-12	0.761482	0.699	0.555	1.23181e-07	LY_EC	PLA2G16	2.28301
MKNK21	1.83127e-11	0.760836	0.684	0.547	3.24922e-07	LY_EC	MKNK2	1.81519
ADAM103	1.82991e-08	0.758809	0.403	0.252	0.000324681	LY_EC	ADAM10	1.06115
SORBS3	4.25521e-07	0.75686	0.694	0.577	0.00755002	LY_EC	SORBS3	1.8404
ENSMFAG000000320661	5.77167e-19	0.753563	0.932	0.813	1.02407e-14	LY_EC	ENSMFAG00000032066	3.33928
ITGB44	3.48634e-10	0.7527	0.485	0.308	6.18581e-06	LY_EC	ITGB4	1.35419
MXRA85	9.53358e-14	0.747606	0.587	0.38	1.69154e-09	LY_EC	MXRA8	1.80892
ACVRL13	6.80259e-08	0.745492	0.539	0.398	0.00120698	LY_EC	ACVRL1	1.4019
PPP3CC1	1.86293e-07	0.743526	0.403	0.271	0.0033054	LY_EC	PPP3CC	1.01847
POLR2L1	7.81464e-29	0.742394	0.951	0.884	1.38655e-24	LY_EC	POLR2L	4.3027
NEDD42	2.4834e-13	0.741703	0.578	0.381	4.4063e-09	LY_EC	NEDD4	1.53134
ETS13	1.91939e-12	0.739628	0.515	0.32	3.40557e-08	LY_EC	ETS1	1.25661
TIE14	1.14531e-18	0.73419	0.752	0.501	2.03213e-14	LY_EC	TIE1	2.36632
ENSMFAG00000007184	1.39545e-48	0.734176	0.995	0.99	2.47594e-44	LY_EC	ENSMFAG00000007184	5.30594
GLUL3	7.77709e-17	0.730422	0.908	0.799	1.37989e-12	LY_EC	GLUL	3.16535
TIMP31	7.82691e-26	0.7265	0.966	0.887	1.38873e-21	LY_EC	TIMP3	4.01959
CCDC1522	2.10533e-30	0.724858	0.937	0.787	3.73549e-26	LY_EC	CCDC152	3.48699
FGFR34	3.34223e-10	0.723648	0.427	0.249	5.93013e-06	LY_EC	FGFR3	1.00364
FRMD4B3	4.81982e-11	0.723332	0.529	0.349	8.5518e-07	LY_EC	FRMD4B	1.43233
NEDD93	1.85306e-12	0.721192	0.578	0.369	3.28789e-08	LY_EC	NEDD9	1.56679
ICA14	1.44838e-07	0.717427	0.495	0.347	0.00256986	LY_EC	ICA1	1.43132
SHC11	1.18773e-18	0.712505	0.82	0.661	2.1074e-14	LY_EC	SHC1	2.53604
HYAL13	5.29279e-16	0.711207	0.529	0.289	9.39101e-12	LY_EC	HYAL1	1.30985
TMEM23	5.77932e-13	0.710397	0.558	0.34	1.02542e-08	LY_EC	TMEM2	1.39337
TAL14	2.13951e-10	0.705176	0.49	0.314	3.79614e-06	LY_EC	TAL1	1.22015
ENSMFAG000000415671	1.07148e-18	0.703624	0.825	0.677	1.90113e-14	LY_EC	ENSMFAG00000041567	2.76515
LSP14	1.10264e-14	0.703527	0.456	0.237	1.95641e-10	LY_EC	LSP1	1.24165
RAB11A3	1.36032e-21	0.701856	0.883	0.71	2.41362e-17	LY_EC	RAB11A	2.97889
ADGRE53	8.32429e-10	0.693628	0.529	0.353	1.47698e-05	LY_EC	ADGRE5	1.34397
PAFAH1B32	5.17181e-08	0.692726	0.403	0.255	0.000917634	LY_EC	PAFAH1B3	1.09925
RAI142	2.04355e-12	0.6907	0.689	0.493	3.62587e-08	LY_EC	RAI14	2.04626
ARRDC21	2.11827e-08	0.688078	0.583	0.427	0.000375845	LY_EC	ARRDC2	1.52165
ENSMFAG000000280031	6.53261e-30	0.687397	0.951	0.876	1.15908e-25	LY_EC	ENSMFAG00000028003	3.42043
CAST	5.32097e-19	0.686751	0.917	0.84	9.441e-15	LY_EC	CAST	3.66041
UGCG1	3.09437e-07	0.680167	0.534	0.41	0.00549033	LY_EC	UGCG	1.3872
GLIPR22	1.908e-07	0.678412	0.646	0.537	0.00338537	LY_EC	GLIPR2	1.92604
EMCN3	2.32218e-41	0.667848	0.903	0.531	4.12025e-37	LY_EC	EMCN	3.17259
SELENON	2.73428e-09	0.664379	0.597	0.452	4.85143e-05	LY_EC	SELENON	1.51549
LIMK2	2.75042e-09	0.657532	0.68	0.568	4.88008e-05	LY_EC	LIMK2	1.7037
KLF61	1.26654e-09	0.65731	0.786	0.704	2.24721e-05	LY_EC	KLF6	2.40323
EFNB22	1.78295e-08	0.652194	0.641	0.495	0.000316349	LY_EC	EFNB2	1.71794
HSBP1L11	2.423e-08	0.652063	0.558	0.432	0.000429913	LY_EC	HSBP1L1	1.50721
TPD52L2	4.69954e-07	0.651322	0.675	0.574	0.00833839	LY_EC	TPD52L2	1.86065
SLK	2.84027e-07	0.640169	0.752	0.675	0.0050395	LY_EC	SLK	2.41638
CNN3	3.43481e-23	0.6393	0.976	0.889	6.09438e-19	LY_EC	CNN3	3.71156
LY6E2	4.63619e-09	0.6389	0.767	0.685	8.22599e-05	LY_EC	LY6E	2.47711
COL6A25	1.67089e-17	0.635251	0.733	0.482	2.96465e-13	LY_EC	COL6A2	2.50114
VGLL42	9.47464e-08	0.634893	0.558	0.436	0.00168109	LY_EC	VGLL4	1.58654
SPTBN11	1.70286e-27	0.633206	0.99	0.981	3.02138e-23	LY_EC	SPTBN1	4.94343
PRCP5	5.01283e-11	0.632292	0.558	0.371	8.89426e-07	LY_EC	PRCP	1.48958
MAN1A12	4.67599e-09	0.632251	0.743	0.642	8.29661e-05	LY_EC	MAN1A1	2.18583
RAMP24	1.45285e-38	0.631556	1	0.891	2.57779e-34	LY_EC	RAMP2	6.32695
PKHD1L13	7.28896e-27	0.627189	0.82	0.478	1.29328e-22	LY_EC	PKHD1L1	2.57047
TSPAN122	1.83906e-07	0.625079	0.694	0.57	0.00326305	LY_EC	TSPAN12	1.81191
FRY1	8.7137e-11	0.622059	0.602	0.406	1.54607e-06	LY_EC	FRY	1.5481
PALMD3	1.10062e-09	0.61779	0.709	0.514	1.95283e-05	LY_EC	PALMD	2.24441
ENSMFAG000000419852	2.4964e-08	0.610547	0.529	0.367	0.000442937	LY_EC	ENSMFAG00000041985	1.318
HHEX3	4.63829e-07	0.60275	0.447	0.307	0.00822972	LY_EC	HHEX	1.23417
CFH3	7.2795e-12	0.60141	0.733	0.555	1.2916e-07	LY_EC	CFH	2.13705
CYP21A23	9.90831e-15	0.592219	0.723	0.529	1.75803e-10	LY_EC	CYP21A2	1.86432
NFKB1	9.06943e-08	0.58408	0.515	0.373	0.00160919	LY_EC	NFKB1	1.29901
CALCOCO21	4.3587e-11	0.581076	0.874	0.76	7.73363e-07	LY_EC	CALCOCO2	2.8482
HSPA12B4	9.82553e-11	0.574405	0.558	0.36	1.74334e-06	LY_EC	HSPA12B	1.37616
APP2	1.3014e-07	0.572756	0.743	0.663	0.00230908	LY_EC	APP	2.09832
DST1	4.4795e-17	0.570518	0.932	0.836	7.94798e-13	LY_EC	DST	3.72352
YBX31	1.06889e-14	0.56818	0.961	0.912	1.89653e-10	LY_EC	YBX3	3.60718
TPM42	1.00736e-09	0.567469	0.772	0.649	1.78735e-05	LY_EC	TPM4	2.48808
ENSMFAG000000023513	9.28826e-09	0.567205	0.432	0.266	0.000164802	LY_EC	ENSMFAG00000002351	1.05243
JMJD1C	7.8219e-08	0.566781	0.859	0.793	0.00138784	LY_EC	JMJD1C	3.10405
EDF1	1.48281e-14	0.562972	0.947	0.888	2.63095e-10	LY_EC	EDF1	3.81304
ENSMFAG000000390071	1.97385e-07	0.55821	0.587	0.453	0.00350221	LY_EC	ENSMFAG00000039007	1.53255
GNAS2	3.56885e-34	0.556127	1	0.992	6.33221e-30	LY_EC	GNAS	5.41368
SPTAN12	1.2253e-17	0.540768	0.937	0.86	2.17405e-13	LY_EC	SPTAN1	3.8787
TMSB101	2.32815e-51	0.537864	1	1	4.13085e-47	LY_EC	TMSB10	6.46364
ENSMFAG000000393953	1.1392e-12	0.533986	0.971	0.924	2.02128e-08	LY_EC	ENSMFAG00000039395	4.13847
DOCK93	1.42586e-16	0.530633	0.874	0.653	2.52991e-12	LY_EC	DOCK9	2.90203
Ndrg13	8.83913e-11	0.518172	0.786	0.657	1.56833e-06	LY_EC	Ndrg1	2.35387
TNS2	4.64505e-09	0.511151	0.772	0.672	8.24171e-05	LY_EC	TNS2	2.37989
VIM1	1.88468e-39	0.51005	1	1	3.34398e-35	LY_EC	VIM	6.07866
CTNNB12	2.87452e-12	0.502682	0.922	0.895	5.10027e-08	LY_EC	CTNNB1	3.21351
IFI162	3.63735e-16	0.501247	0.937	0.851	6.45375e-12	LY_EC	IFI16	3.64662
HSPA8	2.62776e-20	0.501089	0.976	0.979	4.66243e-16	LY_EC	HSPA8	4.68478
DES6	0	4.06869	0.981	0.195	0	CA_SMC	DES	4.90515
ACTC16	0	3.80767	0.804	0.086	0	CA_SMC	ACTC1	2.87247
ENSMFAG000000381315	0	3.61608	0.992	0.291	0	CA_SMC	ENSMFAG00000038131	5.41314
ACTA14	0	3.18399	0.576	0.072	0	CA_SMC	ACTA1	1.74011
TNNT15	0	3.11135	0.784	0.093	0	CA_SMC	TNNT1	2.5884
TNNT23	0	3.06945	0.486	0.044	0	CA_SMC	TNNT2	1.38674
SORBS26	0	2.92195	0.903	0.154	0	CA_SMC	SORBS2	3.15575
ACTG26	0	2.89334	0.988	0.307	0	CA_SMC	ACTG2	5.30053
RERGL6	0	2.88571	0.946	0.321	0	CA_SMC	RERGL	3.98722
CKB5	0	2.76191	0.973	0.332	0	CA_SMC	CKB	4.56118
CNN16	0	2.65764	0.997	0.327	0	CA_SMC	CNN1	5.18407
P2RX14	0	2.63467	0.688	0.07	0	CA_SMC	P2RX1	1.83711
TNC6	0	2.57837	0.775	0.172	0	CA_SMC	TNC	2.37932
MYH116	0	2.51797	1	0.444	0	CA_SMC	MYH11	6.2004
RYR25	0	2.45178	0.666	0.081	0	CA_SMC	RYR2	2.02595
TPM26	0	2.44334	1	0.792	0	CA_SMC	TPM2	7.17988
MYL96	0	2.40455	1	0.704	0	CA_SMC	MYL9	6.34939
MYOCD6	0	2.39592	0.686	0.088	0	CA_SMC	MYOCD	2.00894
CRYGN	0	2.39251	0.421	0.024	0	CA_SMC	CRYGN	1.20698
MYLK6	0	2.37805	0.995	0.357	0	CA_SMC	MYLK	4.96537
CRYAB5	0	2.376	0.995	0.416	0	CA_SMC	CRYAB	5.47776
NOTCH34	0	2.3597	0.647	0.09	0	CA_SMC	NOTCH3	1.75078
ACTA26	0	2.35785	1	0.55	0	CA_SMC	ACTA2	7.30663
RRAD6	0	2.33563	0.798	0.173	0	CA_SMC	RRAD	2.38723
PALLD6	0	2.31276	0.983	0.432	0	CA_SMC	PALLD	4.60604
CSRP25	0	2.28571	0.959	0.433	0	CA_SMC	CSRP2	4.02022
FAM129A6	0	2.28161	0.956	0.307	0	CA_SMC	FAM129A	4.27963
RBPMS26	0	2.21861	0.864	0.191	0	CA_SMC	RBPMS2	2.60064
ITIH35	0	2.17763	0.766	0.144	0	CA_SMC	ITIH3	2.22156
LMOD16	0	2.17135	0.993	0.344	0	CA_SMC	LMOD1	5.41563
TAGLN5	0	2.16111	1	0.797	0	CA_SMC	TAGLN	7.08579
C1QTNF13	0	2.14626	0.918	0.338	0	CA_SMC	C1QTNF1	3.35892
IL17B6	0	2.14283	0.653	0.116	0	CA_SMC	IL17B	2.00646
PPP1R14A6	0	2.0911	0.994	0.521	0	CA_SMC	PPP1R14A	5.62732
AOC35	0	2.07435	0.641	0.083	0	CA_SMC	AOC3	1.57106
MRVI16	0	2.06517	0.826	0.169	0	CA_SMC	MRVI1	2.56979
RASL125	0	2.06471	0.625	0.09	0	CA_SMC	RASL12	1.70635
TNNC16	0	2.06081	0.914	0.278	0	CA_SMC	TNNC1	3.55173
TTN4	1.20127e-266	2.02924	0.53	0.101	2.13142e-262	CA_SMC	TTN	1.66946
JPH25	0	2.02843	0.667	0.111	0	CA_SMC	JPH2	1.84407
CACNA1H3	0	2.02167	0.543	0.045	0	CA_SMC	CACNA1H	1.14733
SLC22A35	0	2.01823	0.851	0.203	0	CA_SMC	SLC22A3	2.51849
LBH4	9.04415e-296	1.97456	0.605	0.126	1.6047e-291	CA_SMC	LBH	1.56281
PPP1R12B5	0	1.97177	0.957	0.349	0	CA_SMC	PPP1R12B	3.81574
RCAN25	0	1.96429	0.843	0.202	0	CA_SMC	RCAN2	2.67045
LDB36	2.79542e-275	1.95851	0.585	0.126	4.95992e-271	CA_SMC	LDB3	1.45682
HSPB84	0	1.95042	0.872	0.266	0	CA_SMC	HSPB8	2.74654
PYGM2	0	1.94216	0.432	0.051	0	CA_SMC	PYGM	1.03321
FBXO325	1.73996e-302	1.92893	0.826	0.281	3.08722e-298	CA_SMC	FBXO32	2.86661
DGKG5	0	1.92677	0.458	0.056	0	CA_SMC	DGKG	1.14763
FABP34	2.22061e-283	1.90749	0.484	0.074	3.94002e-279	CA_SMC	FABP3	1.20336
ENSMFAG000000300424	0	1.90746	0.951	0.607	0	CA_SMC	ENSMFAG00000030042	3.99775
CASQ25	0	1.90433	0.54	0.082	0	CA_SMC	CASQ2	1.29804
CSPG46	0	1.89587	0.733	0.148	0	CA_SMC	CSPG4	2.05379
ACTN25	0	1.88746	0.775	0.197	0	CA_SMC	ACTN2	2.20775
SPEG6	0	1.88725	0.788	0.168	0	CA_SMC	SPEG	2.15315
SGCA5	0	1.88666	0.718	0.139	0	CA_SMC	SGCA	2.10783
CXCL1L5	5.66929e-287	1.88577	0.534	0.093	1.0059e-282	CA_SMC	CXCL1L	1.30256
SMTN5	0	1.87501	0.923	0.332	0	CA_SMC	SMTN	3.62086
PDLIM34	0	1.87377	0.957	0.37	0	CA_SMC	PDLIM3	3.55181
SMARCD35	2.61835e-302	1.86962	0.568	0.104	4.64573e-298	CA_SMC	SMARCD3	1.41654
MRGPRF5	0	1.86128	0.682	0.122	0	CA_SMC	MRGPRF	2.01432
MYBPHL5	9.61095e-278	1.85831	0.77	0.261	1.70527e-273	CA_SMC	MYBPHL	2.34441
DMPK5	0	1.8558	0.728	0.175	0	CA_SMC	DMPK	2.08517
ENSMFAG000000357906	0	1.85421	1	0.866	0	CA_SMC	ENSMFAG00000035790	5.77446
WFDC16	0	1.83851	0.909	0.404	0	CA_SMC	WFDC1	3.0874
MYO18B5	0	1.83088	0.502	0.066	0	CA_SMC	MYO18B	1.16667
LGR66	0	1.82549	0.662	0.142	0	CA_SMC	LGR6	1.66841
ASPN5	7.18569e-258	1.82432	0.453	0.071	1.27496e-253	CA_SMC	ASPN	1.22101
TGFB34	7.28057e-291	1.80907	0.692	0.173	1.29179e-286	CA_SMC	TGFB3	1.85017
DMD5	1.47087e-261	1.78338	0.857	0.396	2.60976e-257	CA_SMC	DMD	3.02978
KCNMB15	0	1.77681	0.747	0.194	0	CA_SMC	KCNMB1	2.16701
ENSMFAG000000040254	0	1.77491	0.942	0.578	0	CA_SMC	ENSMFAG00000004025	3.18985
ENSMFAG000000031052	9.78461e-166	1.76279	0.531	0.156	1.73608e-161	CA_SMC	ENSMFAG00000003105	1.27171
ENSMFAG000000309435	0	1.75922	1	0.869	0	CA_SMC	ENSMFAG00000030943	5.58255
CPED15	0	1.748	0.911	0.332	0	CA_SMC	CPED1	3.39881
CSRP16	0	1.73567	0.993	0.817	0	CA_SMC	CSRP1	5.2829
DTNA5	6.57837e-289	1.72996	0.48	0.072	1.1672e-284	CA_SMC	DTNA	1.05586
FILIP1L3	5.65683e-245	1.71689	0.935	0.553	1.00369e-240	CA_SMC	FILIP1L	4.20442
NEXN6	0	1.71501	0.959	0.525	0	CA_SMC	NEXN	4.48402
RGS164	2.6443e-220	1.70962	0.888	0.429	4.69177e-216	CA_SMC	RGS16	3.14666
MYOM15	2.75155e-270	1.68552	0.682	0.183	4.88207e-266	CA_SMC	MYOM1	1.78909
SYNPO25	1.52615e-255	1.65167	0.451	0.07	2.70785e-251	CA_SMC	SYNPO2	1.14645
SORT16	6.50122e-204	1.64386	0.569	0.156	1.15351e-199	CA_SMC	SORT1	1.44348
CALD14	0	1.63944	1	0.969	0	CA_SMC	CALD1	6.76953
PCSK75	1.88828e-305	1.6323	0.748	0.21	3.35038e-301	CA_SMC	PCSK7	2.10931
THBS26	7.546e-294	1.63197	0.776	0.222	1.33889e-289	CA_SMC	THBS2	2.15396
THBS13	4.09093e-213	1.62555	0.815	0.376	7.25854e-209	CA_SMC	THBS1	2.35788
CCDC35	0	1.61214	0.811	0.223	0	CA_SMC	CCDC3	2.48573
CDO15	1.56016e-276	1.60933	0.746	0.217	2.76819e-272	CA_SMC	CDO1	2.2211
ENSMFAG000000338436	0	1.60737	1	0.997	0	CA_SMC	ENSMFAG00000033843	7.10101
EDNRA5	3.01457e-228	1.59677	0.46	0.083	5.34876e-224	CA_SMC	EDNRA	1.06198
HEYL5	2.07158e-263	1.59643	0.585	0.124	3.67561e-259	CA_SMC	HEYL	1.39479
SLC4A74	1.58925e-211	1.59636	0.624	0.184	2.8198e-207	CA_SMC	SLC4A7	1.55717
SH3BGR6	0	1.59182	0.565	0.089	0	CA_SMC	SH3BGR	1.3529
FXYD16	0	1.57776	0.839	0.228	0	CA_SMC	FXYD1	2.28576
DAAM25	5.99613e-232	1.5718	0.561	0.131	1.06389e-227	CA_SMC	DAAM2	1.26953
KANK24	1.43853e-283	1.56782	0.95	0.545	2.55238e-279	CA_SMC	KANK2	3.63109
ATP1A45	1.69615e-251	1.56454	0.598	0.139	3.00947e-247	CA_SMC	ATP1A4	1.46072
TFPI25	1.07577e-228	1.55838	0.493	0.096	1.90873e-224	CA_SMC	TFPI2	1.05104
TMEM615	5.68512e-232	1.5516	0.542	0.122	1.00871e-227	CA_SMC	TMEM61	1.29367
ISYNA12	8.98804e-149	1.54935	0.648	0.271	1.59475e-144	CA_SMC	ISYNA1	1.74785
TEAD35	3.41326e-245	1.54859	0.517	0.103	6.05614e-241	CA_SMC	TEAD3	1.16872
OLFML2A3	1.00911e-188	1.54552	0.629	0.211	1.79046e-184	CA_SMC	OLFML2A	1.54799
SUSD55	0	1.53875	0.922	0.304	0	CA_SMC	SUSD5	3.21062
GIN11	1.04832e-171	1.53168	0.463	0.115	1.86004e-167	CA_SMC	GIN1	1.06935
CFL24	1.21686e-202	1.51196	0.847	0.454	2.15908e-198	CA_SMC	CFL2	2.68875
SYNM5	2.67805e-231	1.50423	0.814	0.346	4.75166e-227	CA_SMC	SYNM	2.60281
ADAMTS43	9.57797e-179	1.49091	0.53	0.142	1.69942e-174	CA_SMC	ADAMTS4	1.06692
PPP1R12A4	1.50139e-246	1.47773	0.942	0.628	2.66391e-242	CA_SMC	PPP1R12A	4.01941
LPP4	2.75754e-200	1.4653	0.445	0.089	4.8927e-196	CA_SMC	LPP	1.10065
DBNDD24	1.76046e-236	1.45751	0.866	0.4	3.12358e-232	CA_SMC	DBNDD2	2.68615
NTF35	2.02394e-227	1.45245	0.494	0.099	3.59107e-223	CA_SMC	NTF3	1.09011
IL64	1.03056e-164	1.45043	0.963	0.712	1.82851e-160	CA_SMC	IL6	3.5359
DSTN4	0	1.44765	1	0.977	0	CA_SMC	DSTN	5.89859
SPARCL13	0	1.4336	1	0.857	0	CA_SMC	SPARCL1	5.91471
RBPMS4	3.59253e-229	1.43041	0.899	0.482	6.37423e-225	CA_SMC	RBPMS	3.01252
DNAJB54	5.37389e-205	1.4254	0.498	0.115	9.53489e-201	CA_SMC	DNAJB5	1.05206
AKAP65	5.57653e-123	1.41775	0.768	0.502	9.89443e-119	CA_SMC	AKAP6	2.01276
ENSMFAG000000456485	1.65819e-186	1.41242	0.874	0.493	2.94212e-182	CA_SMC	ENSMFAG00000045648	3.13273
DUSP32	2.54918e-173	1.41024	0.753	0.35	4.52301e-169	CA_SMC	DUSP3	2.11154
CAVIN34	6.74258e-264	1.4091	0.971	0.645	1.19634e-259	CA_SMC	CAVIN3	4.31147
ATF31	2.10667e-206	1.39528	0.978	0.715	3.73787e-202	CA_SMC	ATF3	4.05856
ENSMFAG000000392916	1.71383e-182	1.3886	0.584	0.172	3.04085e-178	CA_SMC	ENSMFAG00000039291	1.32909
LTBP16	1.37807e-257	1.38765	0.942	0.496	2.44511e-253	CA_SMC	LTBP1	3.66637
TGFB1I16	1.49633e-207	1.38754	0.895	0.536	2.65495e-203	CA_SMC	TGFB1I1	3.26554
PRUNE25	6.23605e-213	1.37299	0.587	0.152	1.10646e-208	CA_SMC	PRUNE2	1.41809
TTLL74	9.55055e-205	1.37206	0.49	0.106	1.69455e-200	CA_SMC	TTLL7	1.18083
PLXNB15	8.67492e-187	1.36183	0.519	0.134	1.53919e-182	CA_SMC	PLXNB1	1.19805
MFGE85	1.15453e-253	1.35841	0.953	0.656	2.04848e-249	CA_SMC	MFGE8	3.56062
PDLIM74	4.32166e-243	1.35635	0.937	0.623	7.66792e-239	CA_SMC	PDLIM7	3.64428
ENSMFAG000000038125	1.48758e-157	1.35329	0.522	0.16	2.63941e-153	CA_SMC	ENSMFAG00000003812	1.17396
ARID5A5	7.08652e-173	1.34902	0.793	0.396	1.25736e-168	CA_SMC	ARID5A	2.38396
PTP4A32	2.73419e-130	1.34176	0.534	0.19	4.85128e-126	CA_SMC	PTP4A3	1.27092
A2M3	1.48584e-274	1.33942	0.991	0.626	2.63632e-270	CA_SMC	A2M	4.62451
PDZRN35	1.41354e-218	1.33745	0.569	0.139	2.50804e-214	CA_SMC	PDZRN3	1.34432
ROCK11	9.00574e-202	1.33615	0.91	0.598	1.59789e-197	CA_SMC	ROCK1	3.6403
PELO3	2.3149e-159	1.33275	0.732	0.338	4.10732e-155	CA_SMC	PELO	2.07142
PLP15	1.47524e-186	1.32645	0.618	0.183	2.61751e-182	CA_SMC	PLP1	1.5917
1955-09-01	1.83416e-176	1.31967	0.582	0.176	3.25435e-172	CA_SMC	2018-09-05	1.46759
TP53INP23	4.51768e-162	1.31662	0.683	0.276	8.01572e-158	CA_SMC	TP53INP2	1.74096
MYOZ26	1.7448e-199	1.30567	0.614	0.18	3.0958e-195	CA_SMC	MYOZ2	1.57476
MAP26	3.83885e-178	1.30187	0.589	0.184	6.81127e-174	CA_SMC	MAP2	1.57079
ENSMFAG000000033626	1.18481e-217	1.30084	0.825	0.385	2.10221e-213	CA_SMC	ENSMFAG00000003362	2.67313
FMOD6	1.01125e-281	1.28975	0.839	0.265	1.79426e-277	CA_SMC	FMOD	2.74026
MSC6	1.61706e-176	1.27734	0.528	0.143	2.86914e-172	CA_SMC	MSC	1.21764
CAP24	5.04184e-159	1.27552	0.618	0.227	8.94574e-155	CA_SMC	CAP2	1.47369
2018-11-06	1.04316e-269	1.26768	0.916	0.359	1.85088e-265	CA_SMC	NOV	3.62961
PDE5A6	1.39315e-198	1.26744	0.587	0.16	2.47187e-194	CA_SMC	PDE5A	1.39529
RASSF35	2.5815e-158	1.2674	0.832	0.481	4.58036e-154	CA_SMC	RASSF3	2.97237
ACTN13	5.59569e-268	1.2438	0.993	0.857	9.92843e-264	CA_SMC	ACTN1	4.83639
NTRK26	8.48721e-147	1.24361	0.463	0.125	1.50589e-142	CA_SMC	NTRK2	1.23628
ADCY62	1.00151e-137	1.23987	0.703	0.336	1.77699e-133	CA_SMC	ADCY6	1.72286
WDR13	1.79991e-184	1.23797	0.91	0.598	3.19358e-180	CA_SMC	WDR1	3.03126
ENSMFAG000000393954	1.17241e-191	1.23626	0.995	0.917	2.08021e-187	CA_SMC	ENSMFAG00000039395	4.88895
NOTCH26	1.19299e-173	1.23483	0.734	0.302	2.11673e-169	CA_SMC	NOTCH2	1.92613
COL18A12	3.618e-125	1.22779	0.648	0.292	6.41941e-121	CA_SMC	COL18A1	1.79499
ARHGEF10L5	1.02138e-169	1.22691	0.668	0.25	1.81223e-165	CA_SMC	ARHGEF10L	1.65403
PACSIN23	7.12698e-113	1.1981	0.682	0.336	1.26454e-108	CA_SMC	PACSIN2	1.80708
CAMK2G3	8.7311e-145	1.19347	0.628	0.247	1.54916e-140	CA_SMC	CAMK2G	1.65805
GADD45B2	6.80869e-177	1.18994	1	0.971	1.20807e-172	CA_SMC	GADD45B	5.83581
DACT16	1.87152e-142	1.18993	0.6	0.221	3.32063e-138	CA_SMC	DACT1	1.38059
EPS84	1.39361e-130	1.18759	0.543	0.194	2.47268e-126	CA_SMC	EPS8	1.31785
GUCY1B33	3.88957e-120	1.18376	0.61	0.255	6.90126e-116	CA_SMC	GUCY1B3	1.4911
AVPI11	7.15711e-112	1.18102	0.586	0.256	1.26989e-107	CA_SMC	AVPI1	1.50093
SRF2	5.27006e-124	1.17105	0.626	0.27	9.35066e-120	CA_SMC	SRF	1.46428
CDKN1A2	4.5525e-131	1.16335	0.897	0.63	8.07749e-127	CA_SMC	CDKN1A	2.93105
ECM25	1.24335e-200	1.16264	0.745	0.266	2.20607e-196	CA_SMC	ECM2	1.93099
SLC25A251	3.85828e-95	1.1488	0.688	0.388	6.84575e-91	CA_SMC	SLC25A25	1.87116
MICAL23	6.71584e-134	1.14633	0.732	0.356	1.19159e-129	CA_SMC	MICAL2	1.99689
PRKAG21	1.00261e-122	1.13967	0.604	0.249	1.77893e-118	CA_SMC	PRKAG2	1.41841
MAT2A1	1.19336e-83	1.13939	0.872	0.678	2.11738e-79	CA_SMC	MAT2A	2.74276
NFIL33	7.99299e-106	1.13744	0.47	0.167	1.4182e-101	CA_SMC	NFIL3	1.09989
SLC25A44	1.04112e-150	1.12648	0.914	0.66	1.84726e-146	CA_SMC	SLC25A4	3.26697
MAPRE2	1.6114e-140	1.12471	0.862	0.561	2.85911e-136	CA_SMC	MAPRE2	2.68513
PKIG3	1.15127e-129	1.12405	0.807	0.463	2.0427e-125	CA_SMC	PKIG	2.4895
SLMAP5	4.72314e-208	1.11426	0.899	0.463	8.38026e-204	CA_SMC	SLMAP	3.02179
FGF75	1.08305e-163	1.11045	0.613	0.194	1.92166e-159	CA_SMC	FGF7	1.62424
ACTB3	0	1.10304	1	0.998	0	CA_SMC	ACTB	6.51279
ENSMFAG000000411494	3.3589e-143	1.09599	0.742	0.348	5.9597e-139	CA_SMC	ENSMFAG00000041149	1.84005
LMO75	3.23253e-160	1.09556	0.709	0.287	5.73548e-156	CA_SMC	LMO7	2.00951
COL4A23	5.23802e-189	1.09337	0.917	0.584	9.29382e-185	CA_SMC	COL4A2	3.14762
ITGA13	5.94468e-111	1.09297	0.744	0.424	1.05476e-106	CA_SMC	ITGA1	2.5509
UBA2	2.75153e-100	1.09051	0.755	0.463	4.88205e-96	CA_SMC	UBA2	2.0262
ENSMFAG000000328875	7.34878e-113	1.08502	0.57	0.231	1.30389e-108	CA_SMC	ENSMFAG00000032887	1.40859
ACTN43	3.4991e-168	1.08441	0.913	0.675	6.20845e-164	CA_SMC	ACTN4	3.38809
KLHL211	7.48929e-102	1.08317	0.481	0.178	1.32883e-97	CA_SMC	KLHL21	1.01918
ARHGEF72	6.38912e-89	1.08118	0.768	0.519	1.13362e-84	CA_SMC	ARHGEF7	2.28868
ADAMTS12	1.0599e-156	1.07799	0.977	0.85	1.88058e-152	CA_SMC	ADAMTS1	4.17343
TLN12	6.20187e-177	1.07162	0.949	0.74	1.1004e-172	CA_SMC	TLN1	3.67958
ENSMFAG000000396575	2.2196e-107	1.05905	0.659	0.322	3.93824e-103	CA_SMC	ENSMFAG00000039657	1.65255
ENSMFAG000000342252	1.0391e-104	1.05868	0.742	0.419	1.84367e-100	CA_SMC	ENSMFAG00000034225	2.02717
OGN6	3.48491e-233	1.05556	0.935	0.38	6.18327e-229	CA_SMC	OGN	3.49969
TUBA1C4	4.14402e-105	1.05482	0.638	0.302	7.35273e-101	CA_SMC	TUBA1C	1.55688
GUCY1A33	2.69561e-120	1.05446	0.566	0.215	4.78281e-116	CA_SMC	GUCY1A3	1.52804
COL4A13	9.79638e-128	1.0502	0.615	0.248	1.73817e-123	CA_SMC	COL4A1	1.78145
OCIAD24	5.58851e-101	1.04544	0.571	0.249	9.9157e-97	CA_SMC	OCIAD2	1.54312
KLF102	5.47549e-137	1.03397	0.955	0.804	9.71517e-133	CA_SMC	KLF10	3.66905
ENSMFAG000000376893	1.01632e-94	1.03077	0.718	0.43	1.80326e-90	CA_SMC	ENSMFAG00000037689	1.98539
ANGPT16	3.15007e-100	1.02648	0.424	0.14	5.58916e-96	CA_SMC	ANGPT1	1.10205
CD2004	8.54089e-108	1.02519	0.533	0.205	1.51541e-103	CA_SMC	CD200	1.27667
CAVIN13	4.62406e-216	1.00064	0.999	0.966	8.20447e-212	CA_SMC	CAVIN1	4.99668
PDGFRB6	2.10215e-82	0.999252	0.654	0.346	3.72985e-78	CA_SMC	PDGFRB	1.67717
RAB314	6.53827e-90	0.995225	0.443	0.159	1.16009e-85	CA_SMC	RAB31	1.14316
SVIL5	2.00219e-151	0.989286	0.941	0.684	3.55249e-147	CA_SMC	SVIL	3.62943
ATP2A22	3.98638e-110	0.987108	0.731	0.401	7.07304e-106	CA_SMC	ATP2A2	1.87475
DIXDC15	1.77426e-94	0.969238	0.711	0.39	3.14807e-90	CA_SMC	DIXDC1	2.04681
ENSMFAG00000043193_NDUFA4	7.18664e-230	0.966857	0.998	0.968	1.27513e-225	CA_SMC	ENSMFAG00000043193_NDUFA4	5.01684
NUDT43	3.02768e-128	0.965914	0.805	0.457	5.37202e-124	CA_SMC	NUDT4	2.2755
INPP5A2	2.68418e-70	0.961127	0.521	0.257	4.76253e-66	CA_SMC	INPP5A	1.14123
FHL14	3.33856e-153	0.96103	0.984	0.886	5.92361e-149	CA_SMC	FHL1	4.32371
MAP1A6	3.0511e-110	0.957476	0.528	0.19	5.41357e-106	CA_SMC	MAP1A	1.41673
NDRG22	7.47256e-78	0.955945	0.675	0.387	1.32586e-73	CA_SMC	NDRG2	1.73713
BAG31	3.81137e-111	0.955109	0.8	0.485	6.76252e-107	CA_SMC	BAG3	2.26284
ARHGEF175	2.76431e-100	0.954034	0.576	0.25	4.90472e-96	CA_SMC	ARHGEF17	1.23861
MRPS5	1.26415e-105	0.953854	0.797	0.463	2.24299e-101	CA_SMC	MRPS5	2.35974
PLEKHG32	1.57069e-61	0.952711	0.545	0.3	2.78687e-57	CA_SMC	PLEKHG3	1.29285
TACC22	3.63353e-81	0.95032	0.487	0.21	6.44698e-77	CA_SMC	TACC2	1.098
ARHGAP106	2.13558e-102	0.94848	0.58	0.253	3.78916e-98	CA_SMC	ARHGAP10	1.57199
SMAD95	4.58453e-94	0.948133	0.474	0.179	8.13433e-90	CA_SMC	SMAD9	1.08263
PPP1R12C3	9.13995e-84	0.947074	0.583	0.295	1.6217e-79	CA_SMC	PPP1R12C	1.33348
RUSC23	8.60913e-77	0.941429	0.622	0.351	1.52752e-72	CA_SMC	RUSC2	1.56904
MGLL6	4.10827e-169	0.941123	0.626	0.211	7.28931e-165	CA_SMC	MGLL	1.72954
FYCO13	3.06848e-74	0.940051	0.547	0.268	5.4444e-70	CA_SMC	FYCO1	1.25463
ANAPC151	5.04675e-64	0.937584	0.453	0.21	8.95445e-60	CA_SMC	ANAPC15	1.12717
SDC43	9.53794e-104	0.936619	0.517	0.196	1.69232e-99	CA_SMC	SDC4	1.03231
AKAP11	3.64808e-65	0.93133	0.577	0.314	6.47278e-61	CA_SMC	AKAP1	1.46128
MXI12	5.2281e-89	0.929445	0.6	0.288	9.27622e-85	CA_SMC	MXI1	1.46254
AEBP16	2.61334e-195	0.924328	0.873	0.371	4.63685e-191	CA_SMC	AEBP1	3.04101
HSPB66	4.78943e-155	0.920801	0.629	0.211	8.49789e-151	CA_SMC	HSPB6	1.5035
INHBA4	2.26869e-168	0.91994	0.732	0.287	4.02533e-164	CA_SMC	INHBA	1.95548
ITPK11	3.86375e-72	0.918013	0.509	0.245	6.85545e-68	CA_SMC	ITPK1	1.18565
ANXA64	8.89009e-98	0.916252	0.555	0.237	1.57737e-93	CA_SMC	ANXA6	1.2432
ACADM1	1.48836e-100	0.912878	0.664	0.332	2.64079e-96	CA_SMC	ACADM	1.66301
GNAI13	7.00109e-107	0.909342	0.628	0.294	1.2422e-102	CA_SMC	GNAI1	1.51326
MAP3K20	9.02229e-65	0.906203	0.474	0.224	1.60083e-60	CA_SMC	MAP3K20	1.075
PLS33	1.71886e-127	0.896961	0.921	0.742	3.04977e-123	CA_SMC	PLS3	3.25871
CASK2	7.83081e-88	0.895424	0.453	0.174	1.38942e-83	CA_SMC	CASK	1.03902
ATP6V0A12	3.62755e-80	0.89509	0.671	0.386	6.43636e-76	CA_SMC	ATP6V0A1	1.82767
C9orf32	1.78765e-75	0.893608	0.762	0.533	3.17182e-71	CA_SMC	C9orf3	2.44982
HCFC1R13	1.06762e-107	0.891706	0.859	0.575	1.89428e-103	CA_SMC	HCFC1R1	2.68273
GEM6	7.50267e-195	0.88952	0.833	0.305	1.3312e-190	CA_SMC	GEM	2.26838
PSME41	8.16076e-64	0.884471	0.535	0.271	1.44796e-59	CA_SMC	PSME4	1.19746
[truncated: 751 more rows]

## Sheet: DEGs_Aging_EachCellType
Differentially expressed genes (DEGs) related aging in each cell type were identified by function"FindMarkers" of Seurat R package using 'wIMMox' method.
The column name annotation： p_val(p_value) ; avg_logFC (average log fold change, positive value:postive regulated genes of aging; negative value:negative regulated genes of aging;); pct.1(ratio of cells in this cell type from old samples that expressed the gene); pct.2(ratio of cells in this cell type from young samples that expressed the gene); p_val_adj(Bonferroni corrected p_value);aveLevel_cl…
	p_val	avg_logFC	pct.1	pct.2	p_val_adj	genes	cluster	aveLevel_cluster	cell_type
FAM89A	2.00293e-07	0.00616794	0.184	0.106	0.00355379	FAM89A	AA_EC_up	0.298651	AA_EC
ENSMFAG00000029998	1.51423e-09	0.00752867	0.658	0.517	2.6867e-05	ENSMFAG00000029998	AA_EC_up	1.14099	AA_EC
ACVR1B	1.33178e-06	0.0199517	0.211	0.131	0.0236298	ACVR1B	AA_EC_up	0.329897	AA_EC
FAIM	1.60687e-06	0.0203765	0.329	0.232	0.0285107	FAIM	AA_EC_up	0.594646	AA_EC
ENSMFAG00000038147	3.01399e-08	0.0214672	0.219	0.128	0.000534773	ENSMFAG00000038147	AA_EC_up	0.284717	AA_EC
CCDC90B	2.81204e-06	0.0218241	0.531	0.417	0.0498939	CCDC90B	AA_EC_up	1.07874	AA_EC
NDUFB5	1.78659e-06	0.025262	0.714	0.611	0.0316994	NDUFB5	AA_EC_up	1.78347	AA_EC
NOL10	3.18342e-07	0.0265016	0.243	0.16	0.00564834	NOL10	AA_EC_up	0.486933	AA_EC
ENSMFAG00000035517	1.60204e-06	0.0298252	0.615	0.495	0.028425	ENSMFAG00000035517	AA_EC_up	1.33431	AA_EC
CASP4	1.21726e-06	0.0325826	0.574	0.449	0.0215978	CASP4	AA_EC_up	1.193	AA_EC
COG3	1.7484e-08	0.0360584	0.338	0.222	0.000310218	COG3	AA_EC_up	0.554725	AA_EC
RARRES3	2.61892e-07	0.0366065	0.241	0.152	0.00464674	RARRES3	AA_EC_up	0.45062	AA_EC
SELL	5.59829e-07	0.0384831	0.579	0.459	0.00993304	SELL	AA_EC_up	1.36046	AA_EC
AIG1	1.38683e-07	0.0399813	0.371	0.265	0.00246065	AIG1	AA_EC_up	0.687381	AA_EC
CHST2	1.82609e-06	0.040234	0.06	0.021	0.0324002	CHST2	AA_EC_up	0.0651461	AA_EC
RASA3	1.27781e-06	0.044773	0.18	0.108	0.0226722	RASA3	AA_EC_up	0.286024	AA_EC
MESD	1.4184e-06	0.0451564	0.63	0.508	0.0251667	MESD	AA_EC_up	1.58022	AA_EC
GTF2E1	5.64622e-07	0.0456437	0.158	0.088	0.0100181	GTF2E1	AA_EC_up	0.231955	AA_EC
ENSMFAG00000017855	2.88232e-07	0.0469443	0.402	0.286	0.0051141	ENSMFAG00000017855	AA_EC_up	0.463496	AA_EC
PEX2	1.05147e-08	0.0480633	0.256	0.156	0.000186562	PEX2	AA_EC_up	0.436869	AA_EC
RNF2	1.65414e-09	0.0484216	0.27	0.162	2.93494e-05	RNF2	AA_EC_up	0.470231	AA_EC
ROBO3	1.54652e-06	0.0556242	0.105	0.051	0.02744	ROBO3	AA_EC_up	0.169427	AA_EC
ARL6IP4	9.85186e-07	0.0576438	0.692	0.557	0.0174802	ARL6IP4	AA_EC_up	1.80028	AA_EC
PRMT1	1.23533e-06	0.0579351	0.628	0.511	0.0219185	PRMT1	AA_EC_up	1.41881	AA_EC
SKP1	1.28067e-06	0.0580622	0.657	0.549	0.0227229	SKP1	AA_EC_up	1.3482	AA_EC
CAPN11	2.2034e-07	0.0588937	0.053	0.014	0.0039095	CAPN11	AA_EC_up	0.0669914	AA_EC
KDELR2	1.52878e-07	0.0592842	0.821	0.717	0.00271252	KDELR2	AA_EC_up	2.09887	AA_EC
LAGE3	1.68752e-06	0.0592997	0.77	0.667	0.0299418	LAGE3	AA_EC_up	2.0732	AA_EC
FAM162A	1.40869e-07	0.0623674	0.763	0.662	0.00249943	FAM162A	AA_EC_up	1.98888	AA_EC
INTU	1.34184e-07	0.0623762	0.155	0.083	0.00238082	INTU	AA_EC_up	0.313337	AA_EC
ENSMFAG00000037245	2.00124e-06	0.0624102	0.355	0.259	0.0355079	ENSMFAG00000037245	AA_EC_up	0.660228	AA_EC
ACTA23	7.03188e-10	0.0628596	0.402	0.202	1.24767e-05	ACTA2	CA_EC1_up	0.760255	CA_EC1
FIP1L1	3.65026e-07	0.0633123	0.38	0.273	0.00647666	FIP1L1	AA_EC_up	0.756924	AA_EC
UNC5B	1.51924e-06	0.0633305	0.477	0.37	0.0269559	UNC5B	AA_EC_up	0.949381	AA_EC
WDR61	6.49031e-08	0.0641646	0.646	0.523	0.00115158	WDR61	AA_EC_up	1.53923	AA_EC
LAMTOR4	1.73893e-07	0.0641706	0.722	0.593	0.00308539	LAMTOR4	AA_EC_up	1.85066	AA_EC
COMMD2	1.46461e-06	0.0646588	0.282	0.192	0.0259865	COMMD2	AA_EC_up	0.483358	AA_EC
SMIM8	2.48681e-06	0.0665155	0.207	0.132	0.0441235	SMIM8	AA_EC_up	0.347663	AA_EC
USPL1	6.30341e-07	0.0676263	0.229	0.146	0.0111841	USPL1	AA_EC_up	0.36471	AA_EC
HTATSF1	2.06224e-07	0.0686427	0.515	0.394	0.00365903	HTATSF1	AA_EC_up	1.14207	AA_EC
CNIH1	6.62068e-08	0.0692241	0.516	0.392	0.00117471	CNIH1	AA_EC_up	1.03735	AA_EC
ENSMFAG00000038283	2.30788e-06	0.0692798	0.736	0.633	0.0409486	ENSMFAG00000038283	AA_EC_up	1.78608	AA_EC
EEF1A1	6.71244e-08	0.069583	1	1	0.00119099	EEF1A1	AA_EC_up	6.36919	AA_EC
ENSMFAG000000204653	7.2088e-09	0.0698337	0.249	0.106	0.000127906	ENSMFAG00000020465	CA_EC1_up	0.446591	CA_EC1
TMEM14A	1.25057e-07	0.0720716	0.689	0.576	0.00221888	TMEM14A	AA_EC_up	1.60528	AA_EC
ZDHHC24	1.69356e-07	0.0728078	0.204	0.121	0.00300488	ZDHHC24	AA_EC_up	0.389163	AA_EC
ENSMFAG00000012633	4.29167e-08	0.0735673	0.343	0.23	0.000761471	ENSMFAG00000012633	AA_EC_up	0.374317	AA_EC
ENSMFAG00000001340	1.24152e-06	0.073964	0.602	0.495	0.0220283	ENSMFAG00000001340	AA_EC_up	1.45815	AA_EC
ENSMFAG00000045024	1.39097e-08	0.0739943	0.308	0.198	0.000246799	ENSMFAG00000045024	AA_EC_up	0.536376	AA_EC
LMAN2	1.15649e-07	0.0741116	0.498	0.368	0.00205197	LMAN2	AA_EC_up	0.899765	AA_EC
KRT19	1.60605e-10	0.0744736	0.04	0.002	2.84962e-06	KRT19	AA_EC_up	0.0331117	AA_EC
PMEPA1	4.52357e-07	0.0744962	0.521	0.429	0.00802617	PMEPA1	AA_EC_up	1.24324	AA_EC
ENPP3	1.35291e-07	0.0746948	0.123	0.061	0.00240047	ENPP3	AA_EC_up	0.138291	AA_EC
ST3GAL6	6.71491e-10	0.0749953	0.357	0.232	1.19143e-05	ST3GAL6	AA_EC_up	0.676246	AA_EC
SYBU	5.0248e-11	0.0772024	0.094	0.029	8.9155e-07	SYBU	AA_EC_up	0.113825	AA_EC
SRP9	2.31894e-06	0.077548	0.857	0.756	0.041145	SRP9	AA_EC_up	2.22148	AA_EC
ENSMFAG00000029127	6.22993e-09	0.078482	0.163	0.083	0.000110538	ENSMFAG00000029127	AA_EC_up	0.135633	AA_EC
ENSMFAG00000030816	1.7634e-07	0.0788911	0.221	0.135	0.0031288	ENSMFAG00000030816	AA_EC_up	0.206724	AA_EC
GNPTG	1.00152e-06	0.0791534	0.331	0.234	0.0177699	GNPTG	AA_EC_up	0.460153	AA_EC
EXD2	8.27542e-07	0.0793512	0.164	0.095	0.0146831	EXD2	AA_EC_up	0.271034	AA_EC
ENSMFAG00000034477	8.18894e-07	0.0793929	0.993	0.976	0.0145296	ENSMFAG00000034477	AA_EC_up	4.18883	AA_EC
CFDP1	6.28945e-07	0.0806838	0.689	0.579	0.0111594	CFDP1	AA_EC_up	1.61153	AA_EC
PRDX1	9.80569e-08	0.0808842	0.949	0.898	0.00173982	PRDX1	AA_EC_up	3.30897	AA_EC
RPL9	1.92076e-06	0.0811212	0.999	1	0.03408	RPL9	AA_EC_up	5.55458	AA_EC
PTPRF	1.87629e-07	0.0814783	0.478	0.37	0.00332911	PTPRF	AA_EC_up	1.01652	AA_EC
RPS16	4.53076e-07	0.0815968	1	0.998	0.00803892	RPS16	AA_EC_up	5.31064	AA_EC
CTGF	4.19655e-07	0.0821481	0.983	0.928	0.00744594	CTGF	AA_EC_up	4.38676	AA_EC
COX1	7.21349e-07	0.082201	0.944	0.921	0.0127989	COX1	AA_EC_up	3.22038	AA_EC
UQCRB	3.61168e-07	0.0824102	0.637	0.525	0.00640821	UQCRB	AA_EC_up	1.44138	AA_EC
RPL19	1.1701e-06	0.082989	1	0.999	0.0207612	RPL19	AA_EC_up	5.5945	AA_EC
ENSMFAG00000032199	8.31722e-09	0.0832568	1	1	0.000147572	ENSMFAG00000032199	AA_EC_up	5.83272	AA_EC
HIKESHI	3.92374e-07	0.0837302	0.676	0.561	0.0069619	HIKESHI	AA_EC_up	1.65397	AA_EC
ENSMFAG00000045700	3.70723e-13	0.0839041	0.059	0.005	6.57774e-09	ENSMFAG00000045700	AA_EC_up	0.0543464	AA_EC
ENSMFAG00000001022	6.32953e-07	0.0842518	0.929	0.877	0.0112305	ENSMFAG00000001022	AA_EC_up	2.87626	AA_EC
ENSMFAG00000004178	2.42295e-06	0.0849938	0.991	0.976	0.0429904	ENSMFAG00000004178	AA_EC_up	4.63509	AA_EC
RPL41	2.46365e-09	0.0852328	1	1	4.37126e-05	RPL41	AA_EC_up	5.61484	AA_EC
STXBP1	2.42404e-06	0.0852355	0.599	0.499	0.0430098	STXBP1	AA_EC_up	1.23096	AA_EC
ENSMFAG00000041709_RPS26	9.03721e-07	0.0862308	0.999	0.997	0.0160347	ENSMFAG00000041709_RPS26	AA_EC_up	4.92492	AA_EC
FUCA1	1.48193e-07	0.0869903	0.746	0.645	0.00262938	FUCA1	AA_EC_up	2.01279	AA_EC
CRYZL1	1.21631e-06	0.0874208	0.269	0.182	0.021581	CRYZL1	AA_EC_up	0.48622	AA_EC
AIMP1	2.02613e-06	0.08813	0.55	0.448	0.0359497	AIMP1	AA_EC_up	1.35454	AA_EC
PCBD1	2.26971e-06	0.0881397	0.759	0.646	0.0402714	PCBD1	AA_EC_up	1.96882	AA_EC
TTC8	6.24107e-07	0.0887426	0.181	0.107	0.0110735	TTC8	AA_EC_up	0.307581	AA_EC
ELL	8.30807e-09	0.0894565	0.148	0.071	0.00014741	ELL	AA_EC_up	0.232779	AA_EC
YIF1A	1.37053e-06	0.0898863	0.597	0.491	0.0243173	YIF1A	AA_EC_up	1.42894	AA_EC
FKBP3	1.10799e-08	0.0899447	0.763	0.655	0.00019659	FKBP3	AA_EC_up	1.97184	AA_EC
ENSMFAG00000015746	1.98714e-06	0.0905843	0.874	0.809	0.0352578	ENSMFAG00000015746	AA_EC_up	2.11874	AA_EC
RPS19	8.04071e-07	0.0906381	1	1	0.0142666	RPS19	AA_EC_up	5.70202	AA_EC
HINFP	1.56283e-07	0.0910687	0.137	0.07	0.00277294	HINFP	AA_EC_up	0.206664	AA_EC
PSMA1	1.66021e-08	0.0918553	0.776	0.64	0.000294571	PSMA1	AA_EC_up	1.92646	AA_EC
CLU	5.88003e-09	0.0926066	1	1	0.000104329	CLU	AA_EC_up	6.94725	AA_EC
RPS20	2.54698e-08	0.0930922	0.999	1	0.000451911	RPS20	AA_EC_up	5.3979	AA_EC
MTMR10	4.20335e-07	0.0952934	0.535	0.422	0.007458	MTMR10	AA_EC_up	1.08723	AA_EC
RPLP2	5.17082e-07	0.0952992	0.994	0.976	0.00917459	RPLP2	AA_EC_up	4.83005	AA_EC
SNAPIN	1.22393e-06	0.0957182	0.587	0.476	0.0217162	SNAPIN	AA_EC_up	1.32513	AA_EC
RPL35	2.22619e-06	0.0958891	0.996	0.991	0.0394993	RPL35	AA_EC_up	5.02378	AA_EC
RPL15	6.45922e-08	0.0962108	0.997	0.996	0.00114606	RPL15	AA_EC_up	5.13573	AA_EC
PON2	4.42657e-08	0.0969973	0.695	0.578	0.000785406	PON2	AA_EC_up	1.67586	AA_EC
ENSMFAG00000036310	1.1941e-06	0.0973878	0.957	0.929	0.0211869	ENSMFAG00000036310	AA_EC_up	3.65279	AA_EC
ENSMFAG00000042744	7.1681e-07	0.0982679	0.999	0.997	0.0127184	ENSMFAG00000042744	AA_EC_up	4.74787	AA_EC
ENSMFAG00000032173	1.10107e-10	0.0983219	1	0.999	1.95363e-06	ENSMFAG00000032173	AA_EC_up	5.52382	AA_EC
PHPT1	2.28942e-06	0.0987817	0.768	0.666	0.0406212	PHPT1	AA_EC_up	2.13355	AA_EC
SEC13	3.18219e-08	0.099164	0.657	0.527	0.000564616	SEC13	AA_EC_up	1.50338	AA_EC
MRPS16	9.89573e-07	0.099305	0.718	0.631	0.017558	MRPS16	AA_EC_up	1.90356	AA_EC
SPDYA	3.51952e-07	0.100184	0.146	0.079	0.00624469	SPDYA	AA_EC_up	0.211482	AA_EC
ENSMFAG00000035715	5.49039e-08	0.10124	0.457	0.336	0.00097416	ENSMFAG00000035715	AA_EC_up	0.485825	AA_EC
EIF3K	1.33493e-06	0.10144	0.931	0.867	0.0236857	EIF3K	AA_EC_up	3.23815	AA_EC
ENSMFAG00000035838	2.1445e-08	0.101771	0.47	0.345	0.000380498	ENSMFAG00000035838	AA_EC_up	0.553185	AA_EC
SAMD4A	1.35507e-08	0.102013	0.731	0.624	0.00024043	SAMD4A	AA_EC_up	1.75274	AA_EC
ENSMFAG00000034356	2.3291e-07	0.102154	0.992	0.988	0.00413252	ENSMFAG00000034356	AA_EC_up	4.09147	AA_EC
BMPR1A	3.78606e-10	0.102489	0.213	0.114	6.71761e-06	BMPR1A	AA_EC_up	0.332991	AA_EC
DPY30	1.9923e-08	0.102892	0.64	0.518	0.000353494	DPY30	AA_EC_up	1.46707	AA_EC
LSM4	1.74189e-07	0.103009	0.75	0.651	0.00309063	LSM4	AA_EC_up	1.94213	AA_EC
IVNS1ABP	1.33491e-06	0.103587	0.579	0.474	0.0236853	IVNS1ABP	AA_EC_up	1.18684	AA_EC
TIMM10	1.82658e-06	0.104799	0.359	0.26	0.0324091	TIMM10	AA_EC_up	0.737324	AA_EC
AKR7A2	2.9455e-07	0.10545	0.469	0.353	0.00522621	AKR7A2	AA_EC_up	0.99926	AA_EC
FRZB	8.69974e-11	0.105694	0.912	0.87	1.5436e-06	FRZB	AA_EC_up	2.94143	AA_EC
COPS8	8.36574e-07	0.105828	0.693	0.581	0.0148433	COPS8	AA_EC_up	1.57279	AA_EC
MRPS23	4.49542e-08	0.10624	0.473	0.347	0.000797622	MRPS23	AA_EC_up	0.93005	AA_EC
MAP2K5	4.50291e-08	0.106391	0.324	0.217	0.000798952	MAP2K5	AA_EC_up	0.581923	AA_EC
UAP1	1.96483e-06	0.106396	0.325	0.234	0.0348619	UAP1	AA_EC_up	0.59136	AA_EC
ATP5C1	2.02465e-06	0.106639	0.854	0.766	0.0359234	ATP5C1	AA_EC_up	2.28501	AA_EC
ENSMFAG00000034501	2.27141e-06	0.107713	0.308	0.218	0.0403016	ENSMFAG00000034501	AA_EC_up	0.530236	AA_EC
RPS25	4.01201e-09	0.108165	0.993	0.977	7.11851e-05	RPS25	AA_EC_up	4.55024	AA_EC
ENSMFAG00000030155	1.02844e-06	0.108594	0.302	0.21	0.0182475	ENSMFAG00000030155	AA_EC_up	0.418126	AA_EC
UBL5	6.42047e-07	0.109102	0.978	0.962	0.0113918	UBL5	AA_EC_up	3.81588	AA_EC
RPL7	6.27113e-11	0.109412	1	0.998	1.11269e-06	RPL7	AA_EC_up	5.53383	AA_EC
ENSMFAG00000000298	3.26136e-07	0.109636	0.178	0.103	0.00578662	ENSMFAG00000000298	AA_EC_up	0.207843	AA_EC
ENSMFAG00000001097	8.56707e-10	0.109898	1	0.999	1.52006e-05	ENSMFAG00000001097	AA_EC_up	5.6837	AA_EC
RPSA	4.18408e-10	0.111163	0.993	0.988	7.42382e-06	RPSA	AA_EC_up	4.86604	AA_EC
ZNF880	2.65315e-08	0.111202	0.066	0.019	0.000470748	ZNF880	AA_EC_up	0.0867253	AA_EC
ENSMFAG00000033062	6.90192e-13	0.111428	1	0.999	1.22461e-08	ENSMFAG00000033062	AA_EC_up	5.68892	AA_EC
COPZ1	2.89691e-08	0.111449	0.554	0.433	0.000513999	COPZ1	AA_EC_up	1.17192	AA_EC
ENSMFAG00000031087	1.35536e-12	0.112433	1	1	2.40481e-08	ENSMFAG00000031087	AA_EC_up	5.65824	AA_EC
BEX4	1.46358e-08	0.11329	0.267	0.165	0.000259684	BEX4	AA_EC_up	0.288556	AA_EC
PFN1	2.98668e-10	0.113628	0.812	0.704	5.29927e-06	PFN1	AA_EC_up	2.33334	AA_EC
ESR2	2.71121e-06	0.113699	0.024	0.002	0.048105	ESR2	AA_EC_up	0.0315786	AA_EC
MINPP1	1.82105e-07	0.11435	0.232	0.146	0.00323109	MINPP1	AA_EC_up	0.379734	AA_EC
PPA1	7.00297e-12	0.11443	0.515	0.364	1.24254e-07	PPA1	AA_EC_up	1.08771	AA_EC
TMED2	1.51499e-06	0.11492	0.859	0.786	0.0268805	TMED2	AA_EC_up	2.32198	AA_EC
PLGRKT	4.62828e-11	0.115798	0.51	0.362	8.21197e-07	PLGRKT	AA_EC_up	1.08266	AA_EC
ID3	1.91376e-06	0.11631	0.993	0.956	0.0339559	ID3	AA_EC_up	4.28865	AA_EC
RPL22	1.73057e-09	0.116693	0.997	0.994	3.07056e-05	RPL22	AA_EC_up	4.53143	AA_EC
CTSC	3.43828e-07	0.116761	0.306	0.211	0.00610054	CTSC	AA_EC_up	0.464475	AA_EC
SLIRP	7.24234e-09	0.116893	0.933	0.891	0.000128501	SLIRP	AA_EC_up	2.9033	AA_EC
ENSMFAG00000041821	5.67237e-10	0.117121	0.607	0.472	1.00645e-05	ENSMFAG00000041821	AA_EC_up	1.41564	AA_EC
ENSMFAG00000037514	4.93246e-09	0.117518	0.999	0.992	8.75167e-05	ENSMFAG00000037514	AA_EC_up	4.67463	AA_EC
ENSMFAG00000046207	7.61587e-08	0.117526	0.431	0.315	0.00135128	ENSMFAG00000046207	AA_EC_up	0.471992	AA_EC
RBMX	4.44276e-07	0.117798	0.626	0.51	0.00788279	RBMX	AA_EC_up	1.37739	AA_EC
GPD1L	8.44693e-12	0.117962	0.267	0.147	1.49874e-07	GPD1L	AA_EC_up	0.427867	AA_EC
ENSMFAG00000025456	1.21698e-06	0.118201	0.637	0.519	0.0215928	ENSMFAG00000025456	AA_EC_up	0.848568	AA_EC
RPS23	1.12986e-10	0.118202	0.999	0.995	2.00472e-06	RPS23	AA_EC_up	5.23191	AA_EC
ARMC10	5.38413e-09	0.118219	0.4	0.281	9.55306e-05	ARMC10	AA_EC_up	0.727852	AA_EC
SIAH3	3.17606e-11	0.1198	0.109	0.038	5.63529e-07	SIAH3	AA_EC_up	0.1143	AA_EC
ENSMFAG00000040595	1.19034e-10	0.1199	0.999	1	2.11203e-06	ENSMFAG00000040595	AA_EC_up	5.73267	AA_EC
USMG5	1.41393e-08	0.120466	0.828	0.733	0.000250873	USMG5	AA_EC_up	2.28666	AA_EC
TXNDC17	1.09693e-08	0.120621	0.558	0.438	0.000194629	TXNDC17	AA_EC_up	1.22919	AA_EC
ENSMFAG00000037717	1.60955e-08	0.120789	0.954	0.895	0.000285583	ENSMFAG00000037717	AA_EC_up	2.63346	AA_EC
ENSMFAG00000010688	3.92175e-12	0.121766	0.101	0.03	6.95835e-08	ENSMFAG00000010688	AA_EC_up	0.108836	AA_EC
LIMS1	2.6149e-08	0.12184	0.734	0.619	0.000463961	LIMS1	AA_EC_up	1.87662	AA_EC
ZNF451	6.43073e-08	0.122316	0.371	0.262	0.001141	ZNF451	AA_EC_up	0.712636	AA_EC
CHCHD1	1.22959e-08	0.122367	0.64	0.521	0.000218167	CHCHD1	AA_EC_up	1.50476	AA_EC
NMRK1	2.21994e-08	0.122759	0.192	0.107	0.000393884	NMRK1	AA_EC_up	0.342005	AA_EC
ENSMFAG00000028033_RPS26	5.25955e-08	0.122764	0.937	0.872	0.000933202	ENSMFAG00000028033_RPS26	AA_EC_up	2.49623	AA_EC
TWF2	3.22901e-07	0.122984	0.184	0.109	0.00572923	TWF2	AA_EC_up	0.226359	AA_EC
ENSMFAG00000039531	3.30454e-13	0.123662	1	0.998	5.86324e-09	ENSMFAG00000039531	AA_EC_up	5.5993	AA_EC
ENSMFAG00000007184	3.18563e-07	0.123846	0.996	0.991	0.00565227	ENSMFAG00000007184	AA_EC_up	4.69401	AA_EC
ENSMFAG00000003341	8.15686e-07	0.124038	0.38	0.277	0.0144727	ENSMFAG00000003341	AA_EC_up	0.462896	AA_EC
CSNK1A1	1.8641e-06	0.124094	0.894	0.814	0.0330747	CSNK1A1	AA_EC_up	2.64591	AA_EC
ENSMFAG00000030127	1.69092e-06	0.124135	0.846	0.756	0.030002	ENSMFAG00000030127	AA_EC_up	1.91925	AA_EC
SPCS3	5.39109e-07	0.125066	0.747	0.645	0.00956541	SPCS3	AA_EC_up	1.85225	AA_EC
CD63	2.22542e-10	0.125124	0.995	0.994	3.94857e-06	CD63	AA_EC_up	4.8649	AA_EC
RPL24	2.7218e-11	0.125837	0.998	0.994	4.82929e-07	RPL24	AA_EC_up	5.0146	AA_EC
MANBAL	1.54346e-06	0.125842	0.389	0.291	0.0273856	MANBAL	AA_EC_up	0.821988	AA_EC
SF3B5	1.30937e-06	0.126286	0.518	0.396	0.0232321	SF3B5	AA_EC_up	1.06467	AA_EC
GMFG	4.55697e-09	0.12652	0.185	0.102	8.08544e-05	GMFG	AA_EC_up	0.241483	AA_EC
ENSMFAG00000029870	4.25299e-09	0.126573	0.436	0.312	7.54608e-05	ENSMFAG00000029870	AA_EC_up	0.729875	AA_EC
POP7	1.37934e-08	0.127105	0.3	0.197	0.000244736	POP7	AA_EC_up	0.687165	AA_EC
INHBB	2.33838e-11	0.127209	0.077	0.018	4.149e-07	INHBB	AA_EC_up	0.0742721	AA_EC
ENSMFAG00000043412	4.18911e-07	0.127776	0.974	0.934	0.00743273	ENSMFAG00000043412	AA_EC_up	3.19588	AA_EC
TXNDC12	2.20603e-06	0.128059	0.79	0.686	0.0391415	TXNDC12	AA_EC_up	2.02542	AA_EC
SREBF2	1.12637e-06	0.128515	0.337	0.245	0.0199851	SREBF2	AA_EC_up	0.641685	AA_EC
PRELID1	9.55139e-07	0.128955	0.71	0.608	0.016947	PRELID1	AA_EC_up	1.75645	AA_EC
ENSMFAG00000045775	1.38683e-06	0.12919	0.559	0.45	0.0246066	ENSMFAG00000045775	AA_EC_up	0.881259	AA_EC
HM13	1.36292e-06	0.129332	0.705	0.616	0.0241823	HM13	AA_EC_up	1.79261	AA_EC
ZKSCAN1	2.01312e-08	0.129527	0.398	0.282	0.000357188	ZKSCAN1	AA_EC_up	0.805168	AA_EC
MPC2	2.62878e-06	0.129883	0.461	0.369	0.0466425	MPC2	AA_EC_up	1.0016	AA_EC
ACTN1	7.11546e-08	0.130215	0.905	0.805	0.0012625	ACTN1	AA_EC_up	2.88512	AA_EC
RPL27	1.23095e-10	0.130238	0.999	0.987	2.18408e-06	RPL27	AA_EC_up	4.79674	AA_EC
AMOTL2	1.08755e-07	0.130372	0.86	0.798	0.00192964	AMOTL2	AA_EC_up	2.48815	AA_EC
IFNAR2	8.58288e-07	0.130382	0.435	0.329	0.0152286	IFNAR2	AA_EC_up	0.965583	AA_EC
SNRPN	3.38491e-08	0.130667	0.862	0.78	0.000600585	SNRPN	AA_EC_up	2.53865	AA_EC
ATP6V1D	9.98782e-07	0.130805	0.387	0.29	0.0177214	ATP6V1D	AA_EC_up	0.795396	AA_EC
SRI	1.09488e-09	0.130834	0.89	0.788	1.94265e-05	SRI	AA_EC_up	2.60214	AA_EC
MIC13	1.28243e-07	0.131477	0.831	0.738	0.00227542	MIC13	AA_EC_up	2.50262	AA_EC
HAX1	3.14842e-08	0.131529	0.761	0.641	0.000558624	HAX1	AA_EC_up	1.85849	AA_EC
LPCAT3	5.18993e-07	0.131646	0.396	0.291	0.0092085	LPCAT3	AA_EC_up	0.765897	AA_EC
ATP5G3	1.58625e-09	0.131819	0.88	0.78	2.81448e-05	ATP5G3	AA_EC_up	2.44597	AA_EC
RGS5	2.66911e-13	0.131869	0.057	0.145	4.7358e-09	RGS5	AA_EC_up	0.0928929	AA_EC
ENSMFAG00000038190	8.90502e-07	0.131909	0.571	0.46	0.0158002	ENSMFAG00000038190	AA_EC_up	1.37732	AA_EC
BPHL	3.29571e-07	0.132755	0.699	0.605	0.00584759	BPHL	AA_EC_up	1.51113	AA_EC
STOM	3.82466e-07	0.133064	0.795	0.708	0.0067861	STOM	AA_EC_up	1.98482	AA_EC
RPS7	7.49329e-15	0.133275	0.999	0.996	1.32954e-10	RPS7	AA_EC_up	5.24167	AA_EC
RPL6	8.55176e-13	0.133364	0.999	0.995	1.51734e-08	RPL6	AA_EC_up	5.1835	AA_EC
ERGIC3	2.31413e-08	0.1334	0.896	0.835	0.000410597	ERGIC3	AA_EC_up	2.89094	AA_EC
TAX1BP3	3.88401e-09	0.13374	0.742	0.645	6.8914e-05	TAX1BP3	AA_EC_up	1.94685	AA_EC
PSMB1	8.83657e-09	0.134197	0.906	0.831	0.000156787	PSMB1	AA_EC_up	2.98767	AA_EC
ENSMFAG00000019961	9.75538e-07	0.134662	0.093	0.042	0.017309	ENSMFAG00000019961	AA_EC_up	0.132216	AA_EC
SLC44A1	6.62884e-09	0.135405	0.104	0.041	0.000117616	SLC44A1	AA_EC_up	0.161981	AA_EC
NCBP2	7.98106e-08	0.135771	0.709	0.595	0.00141608	NCBP2	AA_EC_up	1.86824	AA_EC
SEMA6A	2.57528e-08	0.135947	0.354	0.243	0.000456933	SEMA6A	AA_EC_up	0.680958	AA_EC
ENSMFAG00000024955	2.33629e-10	0.135994	0.61	0.465	4.14527e-06	ENSMFAG00000024955	AA_EC_up	0.804112	AA_EC
ITGAE	1.96248e-06	0.136061	0.293	0.203	0.0348202	ITGAE	AA_EC_up	0.623662	AA_EC
ENSMFAG00000026126	1.67481e-08	0.136354	0.991	0.987	0.000297162	ENSMFAG00000026126	AA_EC_up	4.56914	AA_EC
ZNHIT1	1.65696e-09	0.136483	0.76	0.622	2.93995e-05	ZNHIT1	AA_EC_up	2.07746	AA_EC
SNU13	2.4744e-06	0.136734	0.79	0.738	0.0439034	SNU13	AA_EC_up	2.21654	AA_EC
RPS8	1.34236e-14	0.137088	0.996	0.993	2.38176e-10	RPS8	AA_EC_up	4.85891	AA_EC
ENSMFAG00000045600	4.01535e-09	0.137201	0.419	0.289	7.12443e-05	ENSMFAG00000045600	AA_EC_up	0.508722	AA_EC
ENSMFAG00000039994	1.04143e-07	0.137552	0.743	0.635	0.00184781	ENSMFAG00000039994	AA_EC_up	1.83179	AA_EC
ENSMFAG00000037923	1.36588e-18	0.138188	0.999	0.999	2.42349e-14	ENSMFAG00000037923	AA_EC_up	5.73343	AA_EC
ENSMFAG00000000366	2.62868e-17	0.138516	1	1	4.66406e-13	ENSMFAG00000000366	AA_EC_up	5.71588	AA_EC
RSRC1	1.39722e-07	0.138806	0.355	0.251	0.00247909	RSRC1	AA_EC_up	0.840783	AA_EC
CFAP20	4.85843e-08	0.139123	0.4	0.287	0.000862032	CFAP20	AA_EC_up	0.775375	AA_EC
RPS21	5.23044e-15	0.139402	0.998	0.979	9.28037e-11	RPS21	AA_EC_up	4.41035	AA_EC
TMEM205	2.65537e-08	0.139982	0.935	0.892	0.000471142	TMEM205	AA_EC_up	3.31797	AA_EC
ENSMFAG00000003742	1.58975e-07	0.140149	0.241	0.154	0.0028207	ENSMFAG00000003742	AA_EC_up	0.34307	AA_EC
PEBP1	3.77625e-11	0.140389	0.913	0.853	6.7002e-07	PEBP1	AA_EC_up	3.06253	AA_EC
SELP	3.75173e-08	0.141032	0.987	0.96	0.000665669	SELP	AA_EC_up	4.06074	AA_EC
ECHDC1	7.87364e-07	0.141054	0.423	0.325	0.0139702	ECHDC1	AA_EC_up	0.869304	AA_EC
ENSMFAG00000036042	3.16675e-09	0.141242	0.178	0.094	5.61876e-05	ENSMFAG00000036042	AA_EC_up	0.216453	AA_EC
ENSMFAG00000034656	1.13357e-10	0.141467	0.74	0.593	2.01129e-06	ENSMFAG00000034656	AA_EC_up	1.80929	AA_EC
SLC35B1	3.4642e-10	0.141724	0.64	0.503	6.14654e-06	SLC35B1	AA_EC_up	1.49587	AA_EC
PPIB	8.12327e-12	0.141874	0.99	0.964	1.44131e-07	PPIB	AA_EC_up	3.74537	AA_EC
SPINT2	4.18917e-08	0.141936	0.846	0.742	0.000743284	SPINT2	AA_EC_up	2.17349	AA_EC
BCKDHB	1.40164e-07	0.14228	0.278	0.184	0.00248693	BCKDHB	AA_EC_up	0.459184	AA_EC
MRPS14	1.89036e-09	0.142615	0.614	0.483	3.35407e-05	MRPS14	AA_EC_up	1.45933	AA_EC
SNRPD1	5.89112e-07	0.143693	0.619	0.504	0.0104526	SNRPD1	AA_EC_up	1.46543	AA_EC
CARS	1.96188e-10	0.143976	0.412	0.274	3.48096e-06	CARS	AA_EC_up	0.906984	AA_EC
SHC1	1.90037e-09	0.144662	0.724	0.6	3.37183e-05	SHC1	AA_EC_up	1.64684	AA_EC
ENSMFAG00000045681	6.52744e-07	0.144771	0.629	0.522	0.0115816	ENSMFAG00000045681	AA_EC_up	1.55476	AA_EC
SPCS2	3.67443e-07	0.145533	0.837	0.777	0.00651954	SPCS2	AA_EC_up	2.30662	AA_EC
CYBRD1	2.05264e-06	0.146035	0.888	0.84	0.03642	CYBRD1	AA_EC_up	2.64539	AA_EC
EXOSC10	2.61711e-06	0.146462	0.579	0.487	0.0464355	EXOSC10	AA_EC_up	1.33513	AA_EC
ENSMFAG00000032124	1.54006e-13	0.146643	0.996	0.99	2.73254e-09	ENSMFAG00000032124	AA_EC_up	4.88692	AA_EC
PSME2	1.97866e-11	0.147425	0.895	0.791	3.51073e-07	PSME2	AA_EC_up	2.81415	AA_EC
PLA2G12A	3.06669e-07	0.147979	0.415	0.311	0.00544122	PLA2G12A	AA_EC_up	0.891531	AA_EC
ADGRL4	1.64621e-07	0.148792	0.597	0.491	0.00292087	ADGRL4	AA_EC_up	1.18626	AA_EC
NDST1	1.01315e-06	0.148804	0.092	0.041	0.0179763	NDST1	AA_EC_up	0.136538	AA_EC
LYSMD2	1.80297e-06	0.149327	0.271	0.187	0.0319901	LYSMD2	AA_EC_up	0.480054	AA_EC
QDPR	3.15057e-07	0.149503	0.402	0.302	0.00559006	QDPR	AA_EC_up	0.818111	AA_EC
APPBP2	6.64377e-07	0.149754	0.395	0.292	0.011788	APPBP2	AA_EC_up	0.704746	AA_EC
ENSMFAG00000036866	5.54615e-10	0.150318	0.989	0.964	9.84054e-06	ENSMFAG00000036866	AA_EC_up	4.03254	AA_EC
ADSS	1.708e-07	0.150925	0.576	0.459	0.0030305	ADSS	AA_EC_up	1.30264	AA_EC
ENSMFAG00000040662	1.28313e-06	0.151165	0.554	0.446	0.0227666	ENSMFAG00000040662	AA_EC_up	0.78086	AA_EC
EEF1B2	1.0167e-12	0.151398	0.987	0.97	1.80393e-08	EEF1B2	AA_EC_up	4.12914	AA_EC
PGAM1	3.49461e-09	0.151496	0.85	0.739	6.20049e-05	PGAM1	AA_EC_up	2.38392	AA_EC
POLE4	1.2852e-09	0.15155	0.47	0.344	2.28033e-05	POLE4	AA_EC_up	1.04049	AA_EC
BLOC1S2	4.14918e-07	0.15189	0.515	0.4	0.00736188	BLOC1S2	AA_EC_up	0.993069	AA_EC
ENSMFAG00000044925	2.75698e-16	0.15191	0.997	0.986	4.8917e-12	ENSMFAG00000044925	AA_EC_up	4.95346	AA_EC
DUSP23	9.16273e-08	0.1521	0.568	0.459	0.00162574	DUSP23	AA_EC_up	1.21515	AA_EC
TXNRD2	3.72513e-08	0.152521	0.287	0.186	0.000660951	TXNRD2	AA_EC_up	0.516748	AA_EC
ENSMFAG00000008239	1.91467e-12	0.152915	0.944	0.906	3.39719e-08	ENSMFAG00000008239	AA_EC_up	2.76508	AA_EC
GOLT1B	1.47361e-08	0.153175	0.294	0.191	0.000261462	GOLT1B	AA_EC_up	0.499746	AA_EC
ENSMFAG00000044185	4.29757e-08	0.153335	0.733	0.608	0.000762518	ENSMFAG00000044185	AA_EC_up	1.3483	AA_EC
ST6GAL1	1.68468e-07	0.153858	0.905	0.857	0.00298914	ST6GAL1	AA_EC_up	2.96123	AA_EC
MALSU1	5.67599e-09	0.153919	0.461	0.336	0.000100709	MALSU1	AA_EC_up	0.939187	AA_EC
ENSMFAG00000019292	9.51244e-10	0.154458	0.465	0.341	1.68779e-05	ENSMFAG00000019292	AA_EC_up	0.617111	AA_EC
CSRP2	2.73574e-07	0.154504	0.35	0.253	0.00485403	CSRP2	AA_EC_up	0.627899	AA_EC
POMP	2.01477e-09	0.155306	0.868	0.766	3.57481e-05	POMP	AA_EC_up	2.53379	AA_EC
SFT2D1	2.76445e-10	0.156023	0.816	0.714	4.90497e-06	SFT2D1	AA_EC_up	2.08975	AA_EC
UQCRQ	3.73358e-08	0.156331	0.911	0.844	0.000662448	UQCRQ	AA_EC_up	2.93229	AA_EC
CHPF2	5.92755e-08	0.156566	0.327	0.223	0.00105173	CHPF2	AA_EC_up	0.591041	AA_EC
SARAF	1.14487e-09	0.156617	0.779	0.664	2.03134e-05	SARAF	AA_EC_up	1.98908	AA_EC
COQ4	1.53703e-08	0.156652	0.418	0.304	0.000272716	COQ4	AA_EC_up	0.837749	AA_EC
ENSMFAG00000030821	7.71403e-07	0.156871	0.1	0.047	0.013687	ENSMFAG00000030821	AA_EC_up	0.149658	AA_EC
FILIP1L	1.94877e-08	0.156996	0.534	0.423	0.00034577	FILIP1L	AA_EC_up	1.44844	AA_EC
MRPL2	1.09765e-07	0.157101	0.475	0.361	0.00194755	MRPL2	AA_EC_up	0.9605	AA_EC
ENSMFAG00000036954	5.32206e-07	0.15877	0.354	0.249	0.00944293	ENSMFAG00000036954	AA_EC_up	0.771381	AA_EC
C1orf123	9.36413e-07	0.15953	0.564	0.456	0.0166148	C1orf123	AA_EC_up	1.21976	AA_EC
MEOX2	9.03359e-11	0.159557	0.154	0.07	1.60283e-06	MEOX2	AA_EC_up	0.166672	AA_EC
ENSMFAG00000000784	1.45095e-10	0.16012	0.947	0.906	2.57442e-06	ENSMFAG00000000784	AA_EC_up	3.2267	AA_EC
RPS3A	4.78462e-17	0.160123	0.997	0.993	8.48934e-13	RPS3A	AA_EC_up	5.31784	AA_EC
RFX5	2.72679e-06	0.160175	0.094	0.045	0.0483814	RFX5	AA_EC_up	0.160083	AA_EC
TCEAL9	1.42512e-10	0.160557	0.542	0.41	2.52859e-06	TCEAL9	AA_EC_up	0.935359	AA_EC
ENSMFAG00000039146	7.17671e-18	0.161068	0.218	0.087	1.27336e-13	ENSMFAG00000039146	AA_EC_up	0.242821	AA_EC
PYCR1	3.27847e-07	0.161219	0.132	0.069	0.00581699	PYCR1	AA_EC_up	0.226147	AA_EC
DPH3	2.96259e-07	0.161353	0.449	0.337	0.00525653	DPH3	AA_EC_up	0.850777	AA_EC
C11orf74	1.47989e-07	0.161626	0.159	0.087	0.00262577	C11orf74	AA_EC_up	0.296956	AA_EC
FCER2	9.78308e-07	0.161982	0.307	0.218	0.0173581	FCER2	AA_EC_up	0.392062	AA_EC
OCEL1	1.64844e-06	0.161999	0.267	0.181	0.0292483	OCEL1	AA_EC_up	0.54309	AA_EC
RHBDF1	1.39659e-06	0.162184	0.552	0.446	0.0247796	RHBDF1	AA_EC_up	1.12041	AA_EC
KPNA5	1.26176e-06	0.16304	0.119	0.061	0.0223874	KPNA5	AA_EC_up	0.196919	AA_EC
ENSMFAG00000011451_RPL32	1.10031e-10	0.163163	0.856	0.753	1.95228e-06	ENSMFAG00000011451_RPL32	AA_EC_up	1.88077	AA_EC
ENSMFAG00000041939	1.42188e-06	0.163504	0.724	0.63	0.0252284	ENSMFAG00000041939	AA_EC_up	1.16387	AA_EC
PSMA5	2.29499e-08	0.163545	0.665	0.549	0.000407201	PSMA5	AA_EC_up	1.49037	AA_EC
ENSMFAG00000033890	6.09536e-19	0.163853	0.999	0.996	1.0815e-14	ENSMFAG00000033890	AA_EC_up	5.30229	AA_EC
ENSMFAG00000001143	1.64421e-08	0.163878	0.961	0.937	0.000291733	ENSMFAG00000001143	AA_EC_up	3.49066	AA_EC
SPATA20	3.9566e-07	0.163933	0.272	0.183	0.00702019	SPATA20	AA_EC_up	0.483622	AA_EC
NME1-NME2	7.90941e-11	0.163961	0.996	0.987	1.40337e-06	NME1-NME2	AA_EC_up	4.45238	AA_EC
HEBP1	4.70567e-07	0.164304	0.5	0.393	0.00834926	HEBP1	AA_EC_up	1.05331	AA_EC
ENSMFAG00000004018	1.89663e-10	0.164903	0.695	0.552	3.36519e-06	ENSMFAG00000004018	AA_EC_up	1.69647	AA_EC
GNG11	1.89954e-12	0.164948	0.982	0.948	3.37036e-08	GNG11	AA_EC_up	4.11593	AA_EC
DBI	3.10727e-08	0.165018	0.757	0.642	0.000551324	DBI	AA_EC_up	1.86507	AA_EC
ENSMFAG00000045190_RPL32	1.16636e-18	0.165546	0.999	0.999	2.06947e-14	ENSMFAG00000045190_RPL32	AA_EC_up	5.4124	AA_EC
P4HA1	8.65498e-08	0.165858	0.341	0.235	0.00153565	P4HA1	AA_EC_up	0.579091	AA_EC
ENSMFAG00000002766	1.64917e-12	0.16609	0.993	0.98	2.92612e-08	ENSMFAG00000002766	AA_EC_up	4.63285	AA_EC
FKBP2	1.39403e-08	0.166118	0.895	0.8	0.000247342	FKBP2	AA_EC_up	3.01843	AA_EC
RPL8	4.56191e-17	0.166171	0.999	0.997	8.09419e-13	RPL8	AA_EC_up	5.32291	AA_EC
DCTPP1	1.16699e-07	0.166266	0.283	0.187	0.00207059	DCTPP1	AA_EC_up	0.537393	AA_EC
SLC40A1	1.71512e-07	0.166409	0.568	0.448	0.00304313	SLC40A1	AA_EC_up	1.10129	AA_EC
BCAR1	4.54064e-11	0.166529	0.295	0.177	8.05646e-07	BCAR1	AA_EC_up	0.506427	AA_EC
ENSMFAG00000027717	4.78234e-17	0.166613	0.998	0.997	8.48531e-13	ENSMFAG00000027717	AA_EC_up	5.69236	AA_EC
MPHOSPH6	5.35753e-09	0.166762	0.39	0.271	9.50586e-05	MPHOSPH6	AA_EC_up	0.74155	AA_EC
PFDN5	3.53925e-12	0.166989	0.964	0.928	6.27968e-08	PFDN5	AA_EC_up	3.78545	AA_EC
ACVR1	1.79848e-06	0.167213	0.629	0.527	0.0319104	ACVR1	AA_EC_up	1.42817	AA_EC
FTH1	3.31909e-23	0.167338	1	0.999	5.88907e-19	FTH1	AA_EC_up	6.51629	AA_EC
RPP30	7.66285e-09	0.167696	0.288	0.184	0.000135962	RPP30	AA_EC_up	0.485311	AA_EC
TMX2	1.17295e-08	0.167708	0.487	0.373	0.000208117	TMX2	AA_EC_up	1.01987	AA_EC
C12orf75	2.59231e-08	0.16802	0.246	0.152	0.000459953	C12orf75	AA_EC_up	0.337273	AA_EC
TIMM13	6.69032e-08	0.168444	0.541	0.425	0.00118706	TIMM13	AA_EC_up	1.29091	AA_EC
KANK1	2.81628e-07	0.168907	0.798	0.738	0.00499693	KANK1	AA_EC_up	2.0488	AA_EC
ENSMFAG00000036388	7.35942e-25	0.169314	1	1	1.30578e-20	ENSMFAG00000036388	AA_EC_up	6.11748	AA_EC
CCNG1	1.81316e-07	0.169341	0.504	0.395	0.00321709	CCNG1	AA_EC_up	1.06222	AA_EC
CBS	2.31581e-07	0.169477	0.297	0.205	0.00410893	CBS	AA_EC_up	0.576754	AA_EC
ST3GAL5	1.64761e-06	0.170058	0.054	0.018	0.0292335	ST3GAL5	AA_EC_up	0.0840558	AA_EC
TGFB2	7.71916e-08	0.170148	0.361	0.258	0.00136961	TGFB2	AA_EC_up	0.717139	AA_EC
BPNT1	9.98677e-08	0.170492	0.175	0.098	0.00177195	BPNT1	AA_EC_up	0.257239	AA_EC
ENSMFAG00000037304	3.68053e-09	0.171128	0.69	0.563	6.53037e-05	ENSMFAG00000037304	AA_EC_up	1.63461	AA_EC
ENSMFAG00000039168	5.10784e-08	0.171445	0.723	0.616	0.000906284	ENSMFAG00000039168	AA_EC_up	2.00458	AA_EC
RPS17	5.86717e-25	0.171453	0.998	0.999	1.04101e-20	RPS17	AA_EC_up	5.28837	AA_EC
SUSD6	1.55834e-06	0.17196	0.331	0.24	0.0276496	SUSD6	AA_EC_up	0.583058	AA_EC
B2M	7.44209e-19	0.172025	0.999	0.996	1.32045e-14	B2M	AA_EC_up	5.58359	AA_EC
GNG5	9.07143e-12	0.172505	0.939	0.891	1.60954e-07	GNG5	AA_EC_up	3.3074	AA_EC
JUP	5.77462e-08	0.172606	0.512	0.394	0.00102459	JUP	AA_EC_up	1.02633	AA_EC
MED27	1.71269e-10	0.172665	0.345	0.22	3.03882e-06	MED27	AA_EC_up	0.61041	AA_EC
ENSMFAG00000018170	8.25584e-12	0.172748	0.949	0.909	1.46483e-07	ENSMFAG00000018170	AA_EC_up	2.74158	AA_EC
ENSMFAG00000042430	1.06343e-14	0.173818	0.993	0.98	1.88685e-10	ENSMFAG00000042430	AA_EC_up	4.23908	AA_EC
ENSMFAG00000034835	3.5485e-12	0.17431	0.403	0.265	6.2961e-08	ENSMFAG00000034835	AA_EC_up	0.438808	AA_EC
LTC4S	1.4919e-07	0.174734	0.996	0.983	0.00264708	LTC4S	AA_EC_up	4.83382	AA_EC
RPL34	1.12562e-22	0.174759	0.999	0.998	1.9972e-18	RPL34	AA_EC_up	5.29692	AA_EC
CBLC	1.85897e-07	0.175132	0.191	0.113	0.00329836	CBLC	AA_EC_up	0.341043	AA_EC
SERPINB1	1.72932e-08	0.175346	0.626	0.499	0.000306834	SERPINB1	AA_EC_up	1.46486	AA_EC
ANAPC13	1.41725e-07	0.175433	0.739	0.634	0.00251462	ANAPC13	AA_EC_up	1.88604	AA_EC
ENSMFAG00000034651	1.61105e-11	0.175457	0.67	0.535	2.85848e-07	ENSMFAG00000034651	AA_EC_up	1.61207	AA_EC
ENSMFAG00000040254	7.10802e-12	0.175521	0.828	0.713	1.26118e-07	ENSMFAG00000040254	AA_EC_up	2.09068	AA_EC
RPL23	4.65976e-18	0.175881	0.993	0.981	8.26782e-14	RPL23	AA_EC_up	4.25639	AA_EC
ENSMFAG00000014721	3.90982e-13	0.175925	0.988	0.974	6.93719e-09	ENSMFAG00000014721	AA_EC_up	4.23417	AA_EC
ENSMFAG00000002472	5.24594e-09	0.176171	0.785	0.68	9.30787e-05	ENSMFAG00000002472	AA_EC_up	1.51079	AA_EC
ENSMFAG00000032376	8.33285e-09	0.176559	0.782	0.692	0.00014785	ENSMFAG00000032376	AA_EC_up	2.15824	AA_EC
EIF2B3	1.03833e-08	0.176566	0.342	0.228	0.00018423	EIF2B3	AA_EC_up	0.744556	AA_EC
CUL7	7.62744e-12	0.176735	0.21	0.103	1.35334e-07	CUL7	AA_EC_up	0.348151	AA_EC
RPL10	9.97663e-27	0.176877	1	1	1.77015e-22	RPL10	AA_EC_up	6.32694	AA_EC
LSM10	1.01228e-09	0.17693	0.348	0.226	1.79609e-05	LSM10	AA_EC_up	0.744093	AA_EC
RPL31	4.03739e-20	0.177034	0.996	0.991	7.16354e-16	RPL31	AA_EC_up	4.79836	AA_EC
BANF1	2.81916e-10	0.177098	0.891	0.825	5.00204e-06	BANF1	AA_EC_up	2.68222	AA_EC
ENSMFAG00000033495	4.97284e-16	0.178167	0.996	0.985	8.82331e-12	ENSMFAG00000033495	AA_EC_up	4.86388	AA_EC
NAPA	2.01981e-07	0.179221	0.49	0.372	0.00358376	NAPA	AA_EC_up	0.870918	AA_EC
MAGED1	2.47188e-06	0.179317	0.434	0.337	0.0438585	MAGED1	AA_EC_up	0.910334	AA_EC
MZT1	7.86009e-08	0.17934	0.385	0.273	0.00139462	MZT1	AA_EC_up	0.684679	AA_EC
ENSMFAG00000037178	4.61428e-09	0.179824	0.797	0.679	8.18712e-05	ENSMFAG00000037178	AA_EC_up	2.20025	AA_EC
RPL10A	1.81917e-20	0.180054	0.999	0.995	3.22776e-16	RPL10A	AA_EC_up	5.05125	AA_EC
ENSMFAG00000044258	6.69293e-10	0.180333	0.827	0.728	1.18753e-05	ENSMFAG00000044258	AA_EC_up	2.53886	AA_EC
CAMK2D	4.8386e-07	0.180606	0.527	0.414	0.00858513	CAMK2D	AA_EC_up	1.07003	AA_EC
TPT1	2.77944e-21	0.180852	1	1	4.93156e-17	TPT1	AA_EC_up	5.48769	AA_EC
TBX18	3.06362e-09	0.180972	0.488	0.358	5.43578e-05	TBX18	AA_EC_up	0.908361	AA_EC
SPECC1	6.88611e-09	0.180987	0.369	0.254	0.00012218	SPECC1	AA_EC_up	0.920377	AA_EC
ENSMFAG00000044623	5.00804e-07	0.181079	0.418	0.317	0.00888576	ENSMFAG00000044623	AA_EC_up	0.83836	AA_EC
ENSMFAG00000041816	8.28362e-13	0.181482	0.981	0.966	1.46976e-08	ENSMFAG00000041816	AA_EC_up	3.83923	AA_EC
LONP1	2.7938e-12	0.181606	0.525	0.373	4.95704e-08	LONP1	AA_EC_up	0.878254	AA_EC
BCAP31	1.08452e-08	0.181948	0.895	0.856	0.000192427	BCAP31	AA_EC_up	2.94361	AA_EC
RPLP0	5.72339e-21	0.182245	0.999	0.997	1.0155e-16	RPLP0	AA_EC_up	5.17081	AA_EC
PRKCSH	6.60039e-09	0.182548	0.625	0.51	0.000117111	PRKCSH	AA_EC_up	1.42238	AA_EC
ZSCAN31	3.57373e-07	0.182702	0.056	0.017	0.00634087	ZSCAN31	AA_EC_up	0.0965439	AA_EC
GSTO1	8.87585e-08	0.182707	0.663	0.57	0.00157484	GSTO1	AA_EC_up	1.76826	AA_EC
SLC31A1	9.3169e-07	0.183048	0.218	0.14	0.016531	SLC31A1	AA_EC_up	0.395528	AA_EC
ENSMFAG00000030096	1.38345e-12	0.183117	0.918	0.837	2.45465e-08	ENSMFAG00000030096	AA_EC_up	2.18983	AA_EC
SPOCK2	3.08427e-09	0.183209	0.414	0.293	5.47243e-05	SPOCK2	AA_EC_up	0.828414	AA_EC
GTF3A	2.03105e-10	0.18648	0.507	0.376	3.6037e-06	GTF3A	AA_EC_up	1.2465	AA_EC
ENSMFAG00000029991	1.97802e-22	0.186488	0.999	0.994	3.5096e-18	ENSMFAG00000029991	AA_EC_up	5.48565	AA_EC
TXNDC5	3.09852e-10	0.187204	0.984	0.944	5.4977e-06	TXNDC5	AA_EC_up	4.05151	AA_EC
TWF1	1.83041e-10	0.18729	0.379	0.247	3.2477e-06	TWF1	AA_EC_up	0.646661	AA_EC
N4BP3	3.04541e-07	0.187388	0.077	0.029	0.00540347	N4BP3	AA_EC_up	0.116987	AA_EC
PSMG3	5.95991e-10	0.187616	0.322	0.21	1.05747e-05	PSMG3	AA_EC_up	0.54676	AA_EC
ENSMFAG00000003981	5.78997e-11	0.187663	0.949	0.899	1.02731e-06	ENSMFAG00000003981	AA_EC_up	3.36542	AA_EC
TMEM120A	1.84129e-07	0.18789	0.93	0.892	0.003267	TMEM120A	AA_EC_up	2.99577	AA_EC
RPS6	1.08891e-25	0.18871	1	0.996	1.93205e-21	RPS6	AA_EC_up	5.52302	AA_EC
MSMO1	2.10359e-07	0.188763	0.323	0.227	0.00373241	MSMO1	AA_EC_up	0.588926	AA_EC
CLCA2	4.12891e-08	0.188891	0.035	0.004	0.000732592	CLCA2	AA_EC_up	0.0536802	AA_EC
RPL5	1.49199e-19	0.18901	0.996	0.991	2.64725e-15	RPL5	AA_EC_up	5.12266	AA_EC
SP5	2.43036e-07	0.189103	0.032	0.004	0.00431218	SP5	AA_EC_up	0.0490661	AA_EC
ENSMFAG00000037250_RPL26	1.76115e-18	0.189655	1	0.989	3.12481e-14	ENSMFAG00000037250_RPL26	AA_EC_up	4.84801	AA_EC
IFT20	1.36922e-07	0.190398	0.403	0.289	0.0024294	IFT20	AA_EC_up	0.808272	AA_EC
MMP2	1.35883e-09	0.191207	0.81	0.735	2.41097e-05	MMP2	AA_EC_up	2.21033	AA_EC
GORASP2	9.65353e-07	0.191824	0.247	0.16	0.0171283	GORASP2	AA_EC_up	0.372649	AA_EC
IFT122	2.15206e-09	0.191935	0.122	0.052	3.8184e-05	IFT122	AA_EC_up	0.201266	AA_EC
SERPINA5	3.0889e-08	0.192388	0.043	0.007	0.000548063	SERPINA5	AA_EC_up	0.0701955	AA_EC
IARS	1.83232e-09	0.192418	0.591	0.454	3.25108e-05	IARS	AA_EC_up	1.2374	AA_EC
RTRAF	8.45743e-10	0.192793	0.782	0.675	1.5006e-05	RTRAF	AA_EC_up	2.1663	AA_EC
ENSMFAG00000039838	1.12476e-10	0.192827	0.921	0.84	1.99567e-06	ENSMFAG00000039838	AA_EC_up	2.85192	AA_EC
RNPC3	7.19991e-07	0.193043	0.585	0.473	0.0127748	RNPC3	AA_EC_up	1.3889	AA_EC
PXDN	1.34341e-06	0.193207	0.038	0.008	0.0238361	PXDN	AA_EC_up	0.0663801	AA_EC
UBXN8	2.58859e-06	0.193331	0.216	0.141	0.0459293	UBXN8	AA_EC_up	0.381583	AA_EC
RPL3	6.35944e-25	0.193343	1	0.997	1.12836e-20	RPL3	AA_EC_up	5.58581	AA_EC
TMC8	2.72093e-08	0.193541	0.071	0.022	0.000482775	TMC8	AA_EC_up	0.107283	AA_EC
KDM5B	6.53737e-07	0.194031	0.327	0.234	0.0115993	KDM5B	AA_EC_up	0.698927	AA_EC
AGRN	1.00889e-07	0.194773	0.779	0.7	0.00179007	AGRN	AA_EC_up	1.94813	AA_EC
DNAJB11	2.99044e-09	0.195619	0.623	0.513	5.30595e-05	DNAJB11	AA_EC_up	1.4878	AA_EC
MFNG	4.68063e-14	0.19568	0.925	0.843	8.30484e-10	MFNG	AA_EC_up	3.01277	AA_EC
TRAPPC6A	1.43578e-06	0.195699	0.386	0.293	0.025475	TRAPPC6A	AA_EC_up	0.893542	AA_EC
ENSMFAG00000000525	1.65726e-22	0.19577	0.996	0.992	2.94048e-18	ENSMFAG00000000525	AA_EC_up	4.94396	AA_EC
ENSMFAG00000020297	2.37892e-19	0.195804	0.903	0.818	4.22092e-15	ENSMFAG00000020297	AA_EC_up	2.17168	AA_EC
TAF1D	1.06441e-09	0.196014	0.377	0.255	1.88859e-05	TAF1D	AA_EC_up	0.880452	AA_EC
TSPAN18	6.76089e-12	0.196537	0.088	0.023	1.19959e-07	TSPAN18	AA_EC_up	0.114099	AA_EC
APEX1	4.2627e-11	0.196686	0.562	0.414	7.56331e-07	APEX1	AA_EC_up	1.20028	AA_EC
KAZN	1.97455e-08	0.196772	0.17	0.091	0.000350345	KAZN	AA_EC_up	0.276878	AA_EC
RPS29	6.39978e-26	0.196959	1	0.998	1.13551e-21	RPS29	AA_EC_up	5.19409	AA_EC
COA1	4.65572e-08	0.197404	0.255	0.162	0.000826064	COA1	AA_EC_up	0.455568	AA_EC
S100A16	2.28407e-13	0.197534	0.959	0.919	4.05262e-09	S100A16	AA_EC_up	3.70055	AA_EC
GPX1	9.24021e-11	0.197611	0.958	0.899	1.63949e-06	GPX1	AA_EC_up	3.72929	AA_EC
DDAH2	2.21194e-07	0.198636	0.596	0.486	0.00392465	DDAH2	AA_EC_up	1.25516	AA_EC
BACE2	1.50452e-08	0.198919	0.693	0.566	0.000266946	BACE2	AA_EC_up	1.68519	AA_EC
DAPK2	1.33199e-06	0.199303	0.046	0.012	0.0236335	DAPK2	AA_EC_up	0.0730995	AA_EC
POLR2L	7.64362e-14	0.199554	0.977	0.926	1.35621e-09	POLR2L	AA_EC_up	4.0962	AA_EC
FAM118B	3.53162e-11	0.199758	0.346	0.22	6.26616e-07	FAM118B	AA_EC_up	0.621591	AA_EC
ENSMFAG00000024228	2.67455e-09	0.200173	0.411	0.287	4.74545e-05	ENSMFAG00000024228	AA_EC_up	0.439264	AA_EC
RPS27L	1.98048e-13	0.200983	0.873	0.764	3.51397e-09	RPS27L	AA_EC_up	2.57335	AA_EC
TMA7	2.58191e-14	0.201519	0.894	0.803	4.58109e-10	TMA7	AA_EC_up	2.23713	AA_EC
RPL28	6.75439e-17	0.201635	0.981	0.959	1.19843e-12	RPL28	AA_EC_up	4.2047	AA_EC
IGFBP4	1.80832e-12	0.202004	0.738	0.6	3.2085e-08	IGFBP4	AA_EC_up	1.6544	AA_EC
ENSMFAG00000045819	8.07155e-19	0.202657	0.759	0.628	1.43213e-14	ENSMFAG00000045819	AA_EC_up	1.37632	AA_EC
SUCLG1	5.84623e-08	0.202764	0.661	0.57	0.0010373	SUCLG1	AA_EC_up	1.68292	AA_EC
MYC	3.32657e-08	0.202989	0.869	0.78	0.000590233	MYC	AA_EC_up	2.34527	AA_EC
CYP2U1	2.02112e-08	0.203034	0.3	0.2	0.000358607	CYP2U1	AA_EC_up	0.513242	AA_EC
ENSMFAG00000038726	1.98042e-17	0.20318	0.949	0.877	3.51386e-13	ENSMFAG00000038726	AA_EC_up	2.74191	AA_EC
CPQ	8.62767e-10	0.203636	0.64	0.506	1.53081e-05	CPQ	AA_EC_up	1.48859	AA_EC
PROS1	4.74379e-12	0.203775	0.872	0.803	8.41692e-08	PROS1	AA_EC_up	2.59415	AA_EC
MAGED2	1.15977e-12	0.20379	0.741	0.61	2.05779e-08	MAGED2	AA_EC_up	2.03912	AA_EC
PSMB9	8.9057e-15	0.204008	0.852	0.718	1.58014e-10	PSMB9	AA_EC_up	2.65551	AA_EC
CD74	1.28887e-25	0.204743	1	1	2.28683e-21	CD74	AA_EC_up	7.12462	AA_EC
RNF181	3.77718e-09	0.204762	0.759	0.663	6.70185e-05	RNF181	AA_EC_up	2.11545	AA_EC
GEMIN8	5.42589e-09	0.205429	0.273	0.171	9.62715e-05	GEMIN8	AA_EC_up	0.48518	AA_EC
KLHL29	3.16607e-08	0.205625	0.143	0.072	0.000561756	KLHL29	AA_EC_up	0.201314	AA_EC
USP33	1.87944e-08	0.205642	0.462	0.347	0.00033347	USP33	AA_EC_up	0.995222	AA_EC
GAPDH	1.24816e-17	0.205863	0.991	0.97	2.21461e-13	GAPDH	AA_EC_up	4.43465	AA_EC
PDLIM1	1.29459e-11	0.206084	0.869	0.763	2.297e-07	PDLIM1	AA_EC_up	2.5973	AA_EC
CDH24	2.49547e-07	0.206128	0.036	0.005	0.00442771	CDH24	AA_EC_up	0.0533054	AA_EC
ENSMFAG000000436313	1.12536e-07	0.206642	0.989	1	0.00199673	ENSMFAG00000043631	CA_EC1_up	4.7524	CA_EC1
ACOT13	6.71834e-09	0.206909	0.377	0.26	0.000119203	ACOT13	AA_EC_up	0.77475	AA_EC
EBPL	1.95169e-10	0.206943	0.301	0.184	3.46288e-06	EBPL	AA_EC_up	0.542519	AA_EC
MDS2	9.09673e-07	0.20699	0.267	0.183	0.0161403	MDS2	AA_EC_up	0.586189	AA_EC
ENSMFAG000000397853	4.00741e-08	0.207529	0.99	0.985	0.000711035	ENSMFAG00000039785	CA_EC1_up	4.4566	CA_EC1
PEPD	4.14109e-07	0.207648	0.26	0.173	0.00734754	PEPD	AA_EC_up	0.464799	AA_EC
CLEC11A	9.99785e-07	0.207683	0.181	0.109	0.0177392	CLEC11A	AA_EC_up	0.324555	AA_EC
AGBL5	7.01796e-16	0.207738	0.953	0.885	1.2452e-11	AGBL5	AA_EC_up	2.82425	AA_EC
SNCG	1.7892e-13	0.207826	0.613	0.458	3.17458e-09	SNCG	AA_EC_up	1.33124	AA_EC
GNG12	2.27967e-11	0.208026	0.65	0.515	4.04482e-07	GNG12	AA_EC_up	1.43373	AA_EC
CD1D	1.48759e-12	0.209227	0.758	0.638	2.63943e-08	CD1D	AA_EC_up	1.60795	AA_EC
COX19	7.1421e-10	0.210177	0.71	0.588	1.26722e-05	COX19	AA_EC_up	1.83762	AA_EC
THBS13	3.81386e-15	0.210274	0.349	0.124	6.76693e-11	THBS1	CA_EC1_up	0.709662	CA_EC1
SOCS2	2.48917e-06	0.210621	0.245	0.171	0.0441654	SOCS2	AA_EC_up	0.419423	AA_EC
LSM7	1.42111e-09	0.211243	0.566	0.437	2.52148e-05	LSM7	AA_EC_up	1.206	AA_EC
C20orf24	1.25527e-06	0.211381	0.256	0.175	0.0222723	C20orf24	AA_EC_up	0.526016	AA_EC
EPSTI1	2.39193e-08	0.212057	0.383	0.272	0.000424401	EPSTI1	AA_EC_up	0.920809	AA_EC
LITAF	6.23944e-08	0.212115	0.73	0.621	0.00110706	LITAF	AA_EC_up	1.80689	AA_EC
BEX3	4.05649e-13	0.212145	0.842	0.703	7.19743e-09	BEX3	AA_EC_up	2.62423	AA_EC
RBP5	4.02469e-08	0.212802	0.048	0.01	0.000714101	RBP5	AA_EC_up	0.0762858	AA_EC
RPAIN	1.22286e-07	0.212839	0.25	0.159	0.00216971	RPAIN	AA_EC_up	0.530872	AA_EC
BAALC	8.15244e-16	0.212891	0.575	0.397	1.44649e-11	BAALC	AA_EC_up	1.24445	AA_EC
FCGRT	4.3496e-16	0.213313	0.99	0.979	7.71749e-12	FCGRT	AA_EC_up	4.16457	AA_EC
ATG2B	5.23291e-10	0.213789	0.281	0.171	9.28476e-06	ATG2B	AA_EC_up	0.480378	AA_EC
KLHL13	1.06083e-12	0.214471	0.614	0.465	1.88222e-08	KLHL13	AA_EC_up	1.42441	AA_EC
FLT1	1.81447e-10	0.21453	0.676	0.547	3.21941e-06	FLT1	AA_EC_up	1.45369	AA_EC
CDKN3	4.80865e-07	0.214614	0.036	0.006	0.00853198	CDKN3	AA_EC_up	0.0566708	AA_EC
TRPM6	5.77062e-14	0.214775	0.334	0.194	1.02388e-09	TRPM6	AA_EC_up	0.674682	AA_EC
COTL1	1.90049e-08	0.215075	0.235	0.146	0.000337203	COTL1	AA_EC_up	0.4125	AA_EC
ENSMFAG00000045474	5.70587e-19	0.215249	0.987	0.981	1.01239e-14	ENSMFAG00000045474	AA_EC_up	4.31344	AA_EC
ENSMFAG00000027351	7.45307e-17	0.215251	0.73	0.567	1.3224e-12	ENSMFAG00000027351	AA_EC_up	1.28128	AA_EC
KRBA2	1.29603e-06	0.215643	0.211	0.135	0.0229955	KRBA2	AA_EC_up	0.451855	AA_EC
C10orf128	4.42357e-08	0.21587	0.188	0.107	0.000784874	C10orf128	AA_EC_up	0.23702	AA_EC
MFGE8	2.7959e-08	0.215938	0.741	0.646	0.000496077	MFGE8	AA_EC_up	1.74739	AA_EC
RACK1	3.0339e-16	0.216035	0.988	0.97	5.38306e-12	RACK1	AA_EC_up	4.48439	AA_EC
NTNG2	8.01413e-07	0.216048	0.411	0.315	0.0142195	NTNG2	AA_EC_up	0.785554	AA_EC
GPX7	1.59837e-08	0.217432	0.343	0.238	0.000283598	GPX7	AA_EC_up	0.726185	AA_EC
ENSMFAG00000030659	5.35737e-09	0.217665	0.032	0.001	9.50557e-05	ENSMFAG00000030659	AA_EC_up	0.0537137	AA_EC
TTYH3	2.73397e-06	0.217944	0.482	0.378	0.0485089	TTYH3	AA_EC_up	0.879478	AA_EC
KCNAB3	1.34675e-07	0.218433	0.061	0.019	0.00238954	KCNAB3	AA_EC_up	0.0897665	AA_EC
LTBP4	1.8957e-13	0.219229	0.987	0.974	3.36354e-09	LTBP4	AA_EC_up	4.17682	AA_EC
STRAP	5.87858e-09	0.219525	0.551	0.426	0.000104304	STRAP	AA_EC_up	1.16773	AA_EC
S100A43	3.19766e-07	0.221081	0.435	0.268	0.00567361	S100A4	CA_EC1_up	0.922701	CA_EC1
RRBP1	7.33137e-15	0.221142	0.883	0.759	1.30081e-10	RRBP1	AA_EC_up	2.99388	AA_EC
ENSMFAG00000036681	6.62223e-11	0.221688	0.822	0.717	1.17498e-06	ENSMFAG00000036681	AA_EC_up	2.3831	AA_EC
FZD2	1.74269e-06	0.221691	0.03	0.004	0.0309205	FZD2	AA_EC_up	0.0563909	AA_EC
MAP7D3	3.89071e-09	0.222205	0.416	0.296	6.90328e-05	MAP7D3	AA_EC_up	0.922442	AA_EC
ENSMFAG00000031476	3.01736e-10	0.222574	0.824	0.731	5.35371e-06	ENSMFAG00000031476	AA_EC_up	2.01787	AA_EC
SUSD4	6.16896e-17	0.222932	0.374	0.209	1.09456e-12	SUSD4	AA_EC_up	0.74757	AA_EC
RPS4X	8.03736e-26	0.224315	0.994	0.988	1.42607e-21	RPS4X	AA_EC_up	5.01089	AA_EC
ENSMFAG00000019461	2.07507e-25	0.224724	0.984	0.954	3.6818e-21	ENSMFAG00000019461	AA_EC_up	4.05943	AA_EC
HHEX3	3.35278e-07	0.225442	0.375	0.222	0.00594883	HHEX	CA_EC1_up	0.959553	CA_EC1
APOO	3.42853e-07	0.225495	0.184	0.109	0.00608324	APOO	AA_EC_up	0.327802	AA_EC
ENSMFAG000000319963	1.60391e-06	0.225504	0.272	0.144	0.0284582	ENSMFAG00000031996	CA_EC1_up	0.373315	CA_EC1
HIBCH	1.09032e-08	0.225768	0.301	0.196	0.000193456	HIBCH	AA_EC_up	0.599948	AA_EC
CRELD1	3.57131e-09	0.226086	0.48	0.36	6.33658e-05	CRELD1	AA_EC_up	1.03985	AA_EC
ENSMFAG00000031210	2.1446e-06	0.226635	0.21	0.138	0.0380516	ENSMFAG00000031210	AA_EC_up	0.303172	AA_EC
ENSMFAG00000041342	9.38386e-14	0.227177	0.46	0.302	1.66498e-09	ENSMFAG00000041342	AA_EC_up	0.605081	AA_EC
ENSMFAG00000030582	2.42864e-18	0.227465	0.889	0.78	4.30913e-14	ENSMFAG00000030582	AA_EC_up	1.98795	AA_EC
TMCC3	1.8787e-06	0.227601	0.269	0.19	0.0333337	TMCC3	AA_EC_up	0.513576	AA_EC
ENSMFAG00000035557	1.58056e-10	0.227807	0.596	0.455	2.80438e-06	ENSMFAG00000035557	AA_EC_up	1.51791	AA_EC
CLEC4G	6.03276e-09	0.227828	0.776	0.639	0.000107039	CLEC4G	AA_EC_up	2.14354	AA_EC
ENSMFAG00000001668	8.97909e-17	0.228036	0.856	0.771	1.59316e-12	ENSMFAG00000001668	AA_EC_up	1.89003	AA_EC
FAM174B	7.13638e-08	0.228503	0.146	0.076	0.00126621	FAM174B	AA_EC_up	0.289849	AA_EC
PRDX6	5.69631e-11	0.228625	0.524	0.393	1.0107e-06	PRDX6	AA_EC_up	1.26806	AA_EC
PGR	6.65161e-12	0.229296	0.045	0.002	1.18019e-07	PGR	AA_EC_up	0.0645525	AA_EC
SOX6	2.0308e-06	0.229853	0.032	0.005	0.0360326	SOX6	AA_EC_up	0.0636588	AA_EC
ANAPC10	6.06971e-13	0.230181	0.302	0.17	1.07695e-08	ANAPC10	AA_EC_up	0.528666	AA_EC
LTBP3	2.65184e-06	0.230659	0.675	0.586	0.0470516	LTBP3	AA_EC_up	1.57835	AA_EC
MAFA-F	3.57467e-09	0.231454	0.821	0.728	6.34254e-05	MAFA-F	AA_EC_up	1.90724	AA_EC
PPIL1	2.61321e-13	0.231977	0.226	0.112	4.63661e-09	PPIL1	AA_EC_up	0.412568	AA_EC
ARL3	3.12656e-08	0.232669	0.423	0.314	0.000554745	ARL3	AA_EC_up	0.97112	AA_EC
RCN1	3.87465e-14	0.233129	0.713	0.571	6.87479e-10	RCN1	AA_EC_up	1.77895	AA_EC
ARL1	2.04308e-06	0.233253	0.548	0.447	0.0362504	ARL1	AA_EC_up	1.20543	AA_EC
ENSMFAG00000000676	6.91452e-24	0.234386	0.987	0.942	1.22684e-19	ENSMFAG00000000676	AA_EC_up	4.21296	AA_EC
SAT1	4.89586e-25	0.235496	0.999	0.992	8.68673e-21	SAT1	AA_EC_up	5.7743	AA_EC
RAB28	9.16373e-10	0.23556	0.273	0.162	1.62592e-05	RAB28	AA_EC_up	0.4057	AA_EC
RPS15A	4.55833e-25	0.235715	0.994	0.982	8.08785e-21	RPS15A	AA_EC_up	4.84459	AA_EC
SLC38A6	7.84991e-08	0.235807	0.163	0.09	0.00139281	SLC38A6	AA_EC_up	0.275217	AA_EC
ENSMFAG00000044548	2.2654e-12	0.236093	0.943	0.886	4.01949e-08	ENSMFAG00000044548	AA_EC_up	3.21315	AA_EC
PDXK	5.66804e-17	0.236519	0.171	0.059	1.00568e-12	PDXK	AA_EC_up	0.250784	AA_EC
ENSMFAG00000044999	1.16073e-06	0.236722	0.489	0.393	0.0205949	ENSMFAG00000044999	AA_EC_up	0.994961	AA_EC
MTMR4	1.1279e-07	0.237129	0.183	0.105	0.00200123	MTMR4	AA_EC_up	0.283973	AA_EC
C3orf58	4.57687e-16	0.238216	0.327	0.175	8.12074e-12	C3orf58	AA_EC_up	0.512994	AA_EC
GMFB	1.43554e-08	0.238473	0.117	0.052	0.000254707	GMFB	AA_EC_up	0.181429	AA_EC
EPHA2	7.15267e-07	0.238988	0.512	0.415	0.012691	EPHA2	AA_EC_up	1.05531	AA_EC
HLA-DMA	9.6362e-12	0.238989	0.908	0.825	1.70975e-07	HLA-DMA	AA_EC_up	2.76158	AA_EC
SUB1	5.73497e-16	0.239919	0.895	0.804	1.01756e-11	SUB1	AA_EC_up	2.6864	AA_EC
ENSMFAG00000045172	3.59392e-12	0.240554	0.555	0.409	6.37669e-08	ENSMFAG00000045172	AA_EC_up	0.933848	AA_EC
TUBA1C	1.19634e-06	0.240556	0.241	0.163	0.0212266	TUBA1C	AA_EC_up	0.405934	AA_EC
GLIPR2	6.61884e-10	0.240687	0.596	0.465	1.17438e-05	GLIPR2	AA_EC_up	1.40673	AA_EC
CMC2	1.19603e-09	0.241227	0.529	0.404	2.12211e-05	CMC2	AA_EC_up	0.983753	AA_EC
ENSMFAG00000033045	1.38552e-06	0.241337	0.307	0.218	0.0245832	ENSMFAG00000033045	AA_EC_up	0.587736	AA_EC
ZUFSP	5.19667e-07	0.241422	0.211	0.134	0.00922045	ZUFSP	AA_EC_up	0.365279	AA_EC
TMEM2	5.8505e-09	0.24184	0.545	0.422	0.000103805	TMEM2	AA_EC_up	1.17777	AA_EC
CYR61	2.07672e-19	0.241846	0.975	0.919	3.68473e-15	CYR61	AA_EC_up	3.88026	AA_EC
ENSMFAG00000021547	5.75445e-22	0.242018	0.972	0.926	1.02101e-17	ENSMFAG00000021547	AA_EC_up	3.22678	AA_EC
AASDHPPT	3.44025e-09	0.242404	0.315	0.203	6.10404e-05	AASDHPPT	AA_EC_up	0.584706	AA_EC
OSTC	9.39134e-13	0.243956	0.812	0.682	1.66631e-08	OSTC	AA_EC_up	2.0682	AA_EC
SPNS2	4.09545e-09	0.244789	0.249	0.15	7.26655e-05	SPNS2	AA_EC_up	0.451433	AA_EC
ITGB4	5.62175e-13	0.245432	0.593	0.426	9.97467e-09	ITGB4	AA_EC_up	1.33952	AA_EC
PLVAP	2.86676e-08	0.245687	0.322	0.227	0.000508649	PLVAP	AA_EC_up	0.461391	AA_EC
POLR3H	2.5506e-08	0.246118	0.309	0.209	0.000452553	POLR3H	AA_EC_up	0.653061	AA_EC
ALDH18A1	9.55733e-07	0.24634	0.296	0.205	0.0169576	ALDH18A1	AA_EC_up	0.551035	AA_EC
FBP1	1.22377e-07	0.246454	0.189	0.114	0.00217134	FBP1	AA_EC_up	0.301167	AA_EC
ENSMFAG00000004149	1.04355e-08	0.246499	0.293	0.194	0.000185156	ENSMFAG00000004149	AA_EC_up	0.574436	AA_EC
RNF139	1.38832e-10	0.247568	0.311	0.193	2.46329e-06	RNF139	AA_EC_up	0.562759	AA_EC
STEAP2	1.34089e-09	0.248121	0.241	0.144	2.37915e-05	STEAP2	AA_EC_up	0.38797	AA_EC
RILPL2	1.32438e-10	0.248535	0.339	0.217	2.34985e-06	RILPL2	AA_EC_up	0.633829	AA_EC
PRDX4	1.00542e-10	0.248882	0.747	0.645	1.78392e-06	PRDX4	AA_EC_up	2.08005	AA_EC
WWTR1	5.35517e-13	0.249074	0.863	0.764	9.50167e-09	WWTR1	AA_EC_up	2.54507	AA_EC
CDA	2.78653e-14	0.24953	0.905	0.83	4.94414e-10	CDA	AA_EC_up	3.0773	AA_EC
ODF2L	3.96579e-08	0.249574	0.388	0.287	0.00070365	ODF2L	AA_EC_up	0.720917	AA_EC
MCAM	2.20537e-11	0.249616	0.089	0.025	3.91298e-07	MCAM	AA_EC_up	0.119292	AA_EC
RNASEL	4.61589e-08	0.249719	0.1	0.041	0.000818997	RNASEL	AA_EC_up	0.178903	AA_EC
SMDT1	2.4912e-15	0.249777	0.923	0.828	4.42014e-11	SMDT1	AA_EC_up	2.95198	AA_EC
ZNF106	4.30166e-10	0.250265	0.473	0.346	7.63243e-06	ZNF106	AA_EC_up	1.18946	AA_EC
RAMP3	9.09524e-16	0.250562	0.256	0.128	1.61377e-11	RAMP3	AA_EC_up	0.330009	AA_EC
TRPC6	1.44195e-07	0.251328	0.097	0.041	0.00255845	TRPC6	AA_EC_up	0.17059	AA_EC
DNAJC15	1.02751e-13	0.251793	0.692	0.555	1.82311e-09	DNAJC15	AA_EC_up	1.81261	AA_EC
GOLGA5	3.30057e-18	0.252604	0.955	0.884	5.85619e-14	GOLGA5	AA_EC_up	3.39059	AA_EC
ENSMFAG00000007994	3.74837e-28	0.252817	0.975	0.944	6.65073e-24	ENSMFAG00000007994	AA_EC_up	3.5288	AA_EC
MAP1LC3A	1.26995e-09	0.253004	0.709	0.581	2.25327e-05	MAP1LC3A	AA_EC_up	1.72394	AA_EC
ST20-MTHFS	2.61035e-07	0.253287	0.352	0.253	0.00463154	ST20-MTHFS	AA_EC_up	0.674643	AA_EC
ENSMFAG00000042652	3.59165e-33	0.253875	1	0.999	6.37267e-29	ENSMFAG00000042652	AA_EC_up	5.53568	AA_EC
PMVK	1.53538e-08	0.25417	0.386	0.275	0.000272423	PMVK	AA_EC_up	0.841486	AA_EC
EMCN	1.21658e-08	0.254278	0.782	0.71	0.000215858	EMCN	AA_EC_up	2.03126	AA_EC
TMEM50B	5.6344e-12	0.255546	0.71	0.599	9.99712e-08	TMEM50B	AA_EC_up	1.81828	AA_EC
NEK6	2.35784e-11	0.255922	0.38	0.25	4.18352e-07	NEK6	AA_EC_up	0.710271	AA_EC
UBD	5.99715e-18	0.256075	0.113	0.023	1.06407e-13	UBD	AA_EC_up	0.132277	AA_EC
THAP2	2.09503e-07	0.256667	0.059	0.018	0.00371721	THAP2	AA_EC_up	0.101755	AA_EC
NMT2	3.15709e-08	0.257029	0.449	0.342	0.000560163	NMT2	AA_EC_up	0.96989	AA_EC
ENSMFAG00000025573	1.62329e-19	0.257578	0.889	0.806	2.8802e-15	ENSMFAG00000025573	AA_EC_up	2.05124	AA_EC
IBSP	2.06085e-09	0.257706	0.302	0.192	3.65657e-05	IBSP	AA_EC_up	0.436384	AA_EC
NIPSNAP3B	2.36124e-06	0.257877	0.147	0.085	0.0418955	NIPSNAP3B	AA_EC_up	0.213703	AA_EC
SOST	1.2559e-17	0.258485	0.71	0.553	2.22834e-13	SOST	AA_EC_up	1.95254	AA_EC
SNX5	1.72866e-14	0.259152	0.776	0.635	3.06715e-10	SNX5	AA_EC_up	2.04557	AA_EC
ERICH2	5.84167e-07	0.259168	0.061	0.02	0.0103649	ERICH2	AA_EC_up	0.109246	AA_EC
GSE1	1.01119e-08	0.259169	0.429	0.315	0.000179416	GSE1	AA_EC_up	0.861522	AA_EC
G6PD	8.10332e-08	0.259384	0.31	0.209	0.00143777	G6PD	AA_EC_up	0.627919	AA_EC
RPS24	1.99583e-25	0.259401	0.991	0.985	3.54121e-21	RPS24	AA_EC_up	4.56146	AA_EC
IL13RA1	4.96065e-14	0.260018	0.73	0.579	8.80168e-10	IL13RA1	AA_EC_up	1.71505	AA_EC
ENSMFAG000000202973	7.4175e-07	0.260197	0.779	0.707	0.0131609	ENSMFAG00000020297	CA_EC1_up	1.81766	CA_EC1
TCEAL4	1.29247e-09	0.260333	0.693	0.58	2.29323e-05	TCEAL4	AA_EC_up	1.75565	AA_EC
TBCE	4.58532e-07	0.26066	0.192	0.116	0.00813574	TBCE	AA_EC_up	0.340329	AA_EC
ENSMFAG00000017006	1.92651e-19	0.261362	0.675	0.481	3.41821e-15	ENSMFAG00000017006	AA_EC_up	1.05067	AA_EC
CCDC115	3.23632e-11	0.261398	0.559	0.425	5.74221e-07	CCDC115	AA_EC_up	1.24935	AA_EC
RPL373	6.67059e-13	0.262498	0.999	0.997	1.18356e-08	RPL37	CA_EC1_up	5.7126	CA_EC1
OSGIN2	1.17952e-06	0.263739	0.532	0.426	0.0209282	OSGIN2	AA_EC_up	1.0268	AA_EC
PLCXD3	1.85682e-08	0.263811	0.293	0.19	0.000329456	PLCXD3	AA_EC_up	0.695267	AA_EC
C6orf48	8.72883e-12	0.264428	0.652	0.504	1.54876e-07	C6orf48	AA_EC_up	1.53513	AA_EC
ENSMFAG00000030001	8.78439e-11	0.264825	0.467	0.339	1.55861e-06	ENSMFAG00000030001	AA_EC_up	0.920054	AA_EC
ATP6V0E1	4.21958e-25	0.265092	0.975	0.941	7.4868e-21	ATP6V0E1	AA_EC_up	3.91243	AA_EC
PDCD1LG2	1.62036e-08	0.265164	0.077	0.026	0.0002875	PDCD1LG2	AA_EC_up	0.136115	AA_EC
EGFL73	4.20892e-10	0.265271	0.998	0.985	7.46788e-06	EGFL7	CA_EC1_up	4.5029	CA_EC1
SLC2A1	7.95962e-10	0.265439	0.146	0.067	1.41227e-05	SLC2A1	AA_EC_up	0.233066	AA_EC
PLK3	7.35561e-09	0.265463	0.466	0.349	0.000130511	PLK3	AA_EC_up	0.909318	AA_EC
STAB1	1.88737e-10	0.265703	0.626	0.487	3.34877e-06	STAB1	AA_EC_up	1.51468	AA_EC
CCDC106	1.18351e-09	0.265725	0.131	0.057	2.0999e-05	CCDC106	AA_EC_up	0.223567	AA_EC
SYNDIG1	2.59533e-17	0.26579	0.598	0.414	4.60489e-13	SYNDIG1	AA_EC_up	1.44106	AA_EC
ZNF217	2.61963e-08	0.265816	0.413	0.306	0.0004648	ZNF217	AA_EC_up	0.968529	AA_EC
GGCX	2.81792e-09	0.26605	0.374	0.253	4.99983e-05	GGCX	AA_EC_up	0.733008	AA_EC
ENSMFAG00000043631	7.94826e-43	0.2665	0.999	0.997	1.41026e-38	ENSMFAG00000043631	AA_EC_up	5.08426	AA_EC
ENSMFAG00000026635	2.18529e-17	0.267172	0.16	0.053	3.87737e-13	ENSMFAG00000026635	AA_EC_up	0.181354	AA_EC
SEC61G	1.12155e-11	0.267193	0.838	0.739	1.98997e-07	SEC61G	AA_EC_up	2.26764	AA_EC
ENSMFAG00000002167	3.93141e-13	0.267388	0.837	0.735	6.97549e-09	ENSMFAG00000002167	AA_EC_up	2.33191	AA_EC
COMMD8	4.47581e-09	0.269038	0.261	0.16	7.94142e-05	COMMD8	AA_EC_up	0.442209	AA_EC
PET100	3.98103e-08	0.269051	0.832	0.761	0.000706354	PET100	AA_EC_up	2.36028	AA_EC
CDK173	2.18627e-06	0.269284	0.535	0.364	0.038791	CDK17	CA_EC1_up	1.21895	CA_EC1
NAA38	1.00163e-08	0.269514	0.768	0.661	0.000177718	NAA38	AA_EC_up	2.12993	AA_EC
SMAD6	3.21081e-11	0.269534	0.544	0.409	5.69694e-07	SMAD6	AA_EC_up	0.998553	AA_EC
SLC35G1	2.33111e-07	0.269988	0.067	0.023	0.00413608	SLC35G1	AA_EC_up	0.105553	AA_EC
RPS213	8.21429e-10	0.270675	0.991	0.972	1.45746e-05	RPS21	CA_EC1_up	4.4408	CA_EC1
CALM3	1.72231e-09	0.270768	0.621	0.484	3.05589e-05	CALM3	AA_EC_up	1.24295	AA_EC
RPL7A	1.2306e-32	0.271328	0.996	0.984	2.18345e-28	RPL7A	AA_EC_up	4.88636	AA_EC
SVIP	1.23288e-06	0.27269	0.504	0.413	0.021875	SVIP	AA_EC_up	1.21237	AA_EC
FAM107B	4.21139e-08	0.273468	0.508	0.407	0.000747228	FAM107B	AA_EC_up	1.08043	AA_EC
CA8	6.50655e-07	0.273574	0.284	0.197	0.0115446	CA8	AA_EC_up	0.53855	AA_EC
MAPRE2	1.31852e-14	0.274461	0.684	0.525	2.33944e-10	MAPRE2	AA_EC_up	1.593	AA_EC
ENG	1.56144e-17	0.274462	0.984	0.959	2.77047e-13	ENG	AA_EC_up	3.9906	AA_EC
EXOC6	1.21119e-09	0.274733	0.424	0.303	2.14901e-05	EXOC6	AA_EC_up	0.937577	AA_EC
GALC	7.14206e-13	0.275365	0.126	0.044	1.26722e-08	GALC	AA_EC_up	0.242999	AA_EC
NT5C3A	1.5178e-10	0.276352	0.418	0.29	2.69303e-06	NT5C3A	AA_EC_up	0.781515	AA_EC
ASS1	4.32211e-16	0.277225	0.701	0.534	7.66872e-12	ASS1	AA_EC_up	1.71002	AA_EC
CNN3	5.71618e-20	0.278047	0.952	0.902	1.01422e-15	CNN3	AA_EC_up	3.3408	AA_EC
ZNF177	6.26089e-07	0.278792	0.146	0.08	0.0111087	ZNF177	AA_EC_up	0.23066	AA_EC
STARD4	5.89979e-17	0.278965	0.452	0.287	1.0468e-12	STARD4	AA_EC_up	0.749984	AA_EC
HLA-DPB1	6.62159e-26	0.279474	0.949	0.868	1.17487e-21	HLA-DPB1	AA_EC_up	3.48315	AA_EC
RAMP1	4.93035e-16	0.27948	0.773	0.622	8.74791e-12	RAMP1	AA_EC_up	2.35908	AA_EC
PLSCR3	1.43484e-07	0.27957	0.215	0.133	0.00254584	PLSCR3	AA_EC_up	0.443412	AA_EC
PTX3	5.70763e-14	0.279856	0.094	0.021	1.01271e-09	PTX3	AA_EC_up	0.13824	AA_EC
TTC13	1.69824e-08	0.280077	0.278	0.182	0.000301318	TTC13	AA_EC_up	0.497182	AA_EC
TMEM263	4.3745e-09	0.280868	0.365	0.25	7.76168e-05	TMEM263	AA_EC_up	0.677636	AA_EC
ENSMFAG00000033055	7.35964e-19	0.281152	0.873	0.704	1.30582e-14	ENSMFAG00000033055	AA_EC_up	2.03007	AA_EC
WRN	6.60134e-07	0.28126	0.311	0.223	0.0117128	WRN	AA_EC_up	0.642817	AA_EC
NIPSNAP3A	1.80364e-06	0.281943	0.279	0.197	0.0320019	NIPSNAP3A	AA_EC_up	0.505058	AA_EC
VMP1	2.02837e-13	0.282466	0.685	0.529	3.59893e-09	VMP1	AA_EC_up	1.57654	AA_EC
SNAP23	3.28378e-17	0.282785	0.681	0.501	5.82641e-13	SNAP23	AA_EC_up	1.57209	AA_EC
ENSMFAG00000032324	2.65888e-14	0.283772	0.767	0.623	4.71764e-10	ENSMFAG00000032324	AA_EC_up	1.62358	AA_EC
HTR4	6.31425e-09	0.285389	0.252	0.154	0.000112034	HTR4	AA_EC_up	0.498536	AA_EC
C17orf58	1.05393e-10	0.285391	0.41	0.277	1.86998e-06	C17orf58	AA_EC_up	0.816741	AA_EC
ENSMFAG000000377173	7.2952e-09	0.289478	0.846	0.78	0.000129439	ENSMFAG00000037717	CA_EC1_up	2.22203	CA_EC1
DAB2	6.55378e-13	0.289716	0.849	0.758	1.16284e-08	DAB2	AA_EC_up	2.46895	AA_EC
C12orf57	2.92835e-20	0.290201	0.955	0.896	5.19578e-16	C12orf57	AA_EC_up	3.35348	AA_EC
TSPAN6	4.32826e-17	0.290215	0.741	0.59	7.67963e-13	TSPAN6	AA_EC_up	1.92638	AA_EC
DENR	6.83181e-11	0.290742	0.475	0.335	1.21217e-06	DENR	AA_EC_up	0.991318	AA_EC
FKBP1A	4.58538e-30	0.29092	0.992	0.973	8.13584e-26	FKBP1A	AA_EC_up	4.29271	AA_EC
RPL37	6.03423e-56	0.290985	1	1	1.07065e-51	RPL37	AA_EC_up	6.07111	AA_EC
AGTRAP	1.20236e-06	0.291351	0.361	0.272	0.0213335	AGTRAP	AA_EC_up	0.72315	AA_EC
GCLM	5.89558e-11	0.293423	0.135	0.056	1.04605e-06	GCLM	AA_EC_up	0.218787	AA_EC
ALG14	7.92683e-14	0.293866	0.279	0.147	1.40646e-09	ALG14	AA_EC_up	0.539244	AA_EC
ENSMFAG00000039785	2.02566e-46	0.294368	0.999	0.992	3.59412e-42	ENSMFAG00000039785	AA_EC_up	4.78908	AA_EC
MARVELD2	2.07294e-07	0.294529	0.198	0.122	0.00367801	MARVELD2	AA_EC_up	0.347761	AA_EC
ENSMFAG000000255733	2.14809e-07	0.294774	0.749	0.677	0.00381136	ENSMFAG00000025573	CA_EC1_up	1.73527	CA_EC1
ENSMFAG00000045023	6.12723e-17	0.295162	0.909	0.788	1.08715e-12	ENSMFAG00000045023	AA_EC_up	2.6981	AA_EC
ANKRD50	7.89152e-08	0.295643	0.321	0.223	0.00140019	ANKRD50	AA_EC_up	0.685373	AA_EC
PCTP	2.37376e-07	0.297131	0.16	0.09	0.00421176	PCTP	AA_EC_up	0.25266	AA_EC
C9orf116	8.44393e-11	0.297816	0.122	0.048	1.49821e-06	C9orf116	AA_EC_up	0.218023	AA_EC
ENSMFAG00000036456	4.25057e-14	0.299207	0.835	0.733	7.54179e-10	ENSMFAG00000036456	AA_EC_up	2.52404	AA_EC
PSMB10	4.5963e-11	0.299304	0.456	0.317	8.15521e-07	PSMB10	AA_EC_up	0.966891	AA_EC
ENSMFAG00000000605	4.15957e-07	0.300281	0.373	0.279	0.00738033	ENSMFAG00000000605	AA_EC_up	0.784082	AA_EC
ART4	2.76768e-09	0.301159	0.202	0.113	4.91069e-05	ART4	AA_EC_up	0.397027	AA_EC
TCEAL8	2.05444e-10	0.301559	0.267	0.156	3.64519e-06	TCEAL8	AA_EC_up	0.357729	AA_EC
OLA1	2.86514e-08	0.302302	0.419	0.316	0.000508362	OLA1	AA_EC_up	0.859333	AA_EC
GTF2H5	1.2183e-14	0.302445	0.691	0.521	2.16162e-10	GTF2H5	AA_EC_up	1.78799	AA_EC
ENSMFAG00000028668	7.27986e-11	0.302605	0.401	0.275	1.29167e-06	ENSMFAG00000028668	AA_EC_up	0.787865	AA_EC
EEF1AKMT1	1.0859e-10	0.305873	0.316	0.198	1.9267e-06	EEF1AKMT1	AA_EC_up	0.650644	AA_EC
CETN2	5.33919e-13	0.306249	0.585	0.444	9.47333e-09	CETN2	AA_EC_up	1.3967	AA_EC
CSGALNACT1	1.58072e-11	0.30697	0.66	0.53	2.80467e-07	CSGALNACT1	AA_EC_up	1.48732	AA_EC
HTRA1	6.29838e-19	0.30767	0.717	0.562	1.11752e-14	HTRA1	AA_EC_up	1.44508	AA_EC
VIT	1.32756e-10	0.307717	0.081	0.022	2.3555e-06	VIT	AA_EC_up	0.146751	AA_EC
ENSMFAG00000029506	2.105e-06	0.308892	0.085	0.038	0.0373491	ENSMFAG00000029506	AA_EC_up	0.173166	AA_EC
HHEX	1.53635e-16	0.310411	0.614	0.439	2.72595e-12	HHEX	AA_EC_up	1.48325	AA_EC
KAZALD1	2.69237e-09	0.311508	0.449	0.332	4.77707e-05	KAZALD1	AA_EC_up	0.977724	AA_EC
PARK7	4.53028e-12	0.312877	0.817	0.718	8.03807e-08	PARK7	AA_EC_up	2.28071	AA_EC
ENSMFAG00000000396	1.75755e-06	0.313064	0.102	0.05	0.0311842	ENSMFAG00000000396	AA_EC_up	0.172315	AA_EC
FUT10	2.54273e-07	0.314407	0.123	0.063	0.00451156	FUT10	AA_EC_up	0.236347	AA_EC
PLOD1	1.21611e-07	0.314741	0.324	0.231	0.00215774	PLOD1	AA_EC_up	0.675215	AA_EC
ACOT7	4.27215e-10	0.315025	0.374	0.251	7.58008e-06	ACOT7	AA_EC_up	0.757881	AA_EC
NUP35	4.27876e-07	0.31601	0.307	0.217	0.00759181	NUP35	AA_EC_up	0.575274	AA_EC
ENSMFAG00000033269	6.82206e-10	0.316431	0.426	0.301	1.21044e-05	ENSMFAG00000033269	AA_EC_up	0.862843	AA_EC
ENSMFAG00000044978	7.26282e-14	0.317257	0.611	0.45	1.28864e-09	ENSMFAG00000044978	AA_EC_up	1.3491	AA_EC
FTSJ1	3.65978e-07	0.319459	0.341	0.248	0.00649355	FTSJ1	AA_EC_up	0.615877	AA_EC
PDIA3	8.64622e-18	0.319598	0.958	0.899	1.5341e-13	PDIA3	AA_EC_up	3.25095	AA_EC
FAM167B	6.39339e-11	0.32027	0.349	0.241	1.13438e-06	FAM167B	AA_EC_up	0.610937	AA_EC
LOX	1.40539e-08	0.320794	0.207	0.12	0.000249358	LOX	AA_EC_up	0.397715	AA_EC
ENSMFAG00000026096	2.41785e-22	0.321	0.586	0.407	4.28999e-18	ENSMFAG00000026096	AA_EC_up	0.754715	AA_EC
ENSMFAG000000299713	1.07553e-08	0.321538	0.862	0.836	0.000190831	ENSMFAG00000029971	CA_EC1_up	2.99619	CA_EC1
ENSMFAG00000037878	1.12628e-31	0.323385	0.977	0.924	1.99836e-27	ENSMFAG00000037878	AA_EC_up	3.77047	AA_EC
CRISPLD2	6.97415e-09	0.323566	0.342	0.231	0.000123742	CRISPLD2	AA_EC_up	0.596329	AA_EC
ENSMFAG00000037291	2.00069e-08	0.323924	0.063	0.018	0.000354983	ENSMFAG00000037291	AA_EC_up	0.123092	AA_EC
LONP13	2.38835e-07	0.324421	0.401	0.242	0.00423765	LONP1	CA_EC1_up	0.764185	CA_EC1
CEP41	5.48547e-09	0.325335	0.157	0.08	9.73287e-05	CEP41	AA_EC_up	0.289251	AA_EC
SFT2D13	5.50393e-10	0.328706	0.602	0.379	9.76562e-06	SFT2D1	CA_EC1_up	1.48356	CA_EC1
ENSMFAG00000003296	2.11706e-38	0.328945	0.986	0.954	3.7563e-34	ENSMFAG00000003296	AA_EC_up	4.64339	AA_EC
MLF1	7.74532e-09	0.329644	0.129	0.059	0.000137425	MLF1	AA_EC_up	0.21516	AA_EC
HLA-DPA13	7.06659e-07	0.330274	0.874	0.833	0.0125382	HLA-DPA1	CA_EC1_up	3.53333	CA_EC1
ING2	1.05732e-07	0.330725	0.243	0.156	0.001876	ING2	AA_EC_up	0.45876	AA_EC
MCTP1	1.0156e-14	0.332168	0.554	0.404	1.80198e-10	MCTP1	AA_EC_up	1.27255	AA_EC
BIRC3	4.47663e-10	0.333413	0.253	0.147	7.94289e-06	BIRC3	AA_EC_up	0.472	AA_EC
SRM	7.02936e-15	0.33371	0.523	0.372	1.24722e-10	SRM	AA_EC_up	1.26591	AA_EC
BCO2	1.15475e-11	0.334376	0.064	0.011	2.04887e-07	BCO2	AA_EC_up	0.109942	AA_EC
ABI3BP	4.90796e-07	0.334407	0.548	0.466	0.00870819	ABI3BP	AA_EC_up	1.18747	AA_EC
UBE2W	8.00159e-17	0.335564	0.363	0.205	1.41972e-12	UBE2W	AA_EC_up	0.659384	AA_EC
SMAD1	2.09782e-09	0.335656	0.18	0.097	3.72215e-05	SMAD1	AA_EC_up	0.303124	AA_EC
RGS3	1.17094e-14	0.337893	0.756	0.621	2.0776e-10	RGS3	AA_EC_up	1.8413	AA_EC
MKKS	1.02018e-18	0.339708	0.663	0.499	1.81011e-14	MKKS	AA_EC_up	1.53381	AA_EC
ENSMFAG00000016548	6.19146e-35	0.340854	0.969	0.89	1.09855e-30	ENSMFAG00000016548	AA_EC_up	4.07419	AA_EC
NR4A23	3.81872e-07	0.341748	0.417	0.247	0.00677555	NR4A2	CA_EC1_up	0.903729	CA_EC1
AFAP1	3.94212e-20	0.342514	0.288	0.134	6.99451e-16	AFAP1	AA_EC_up	0.556839	AA_EC
PGM2	4.19735e-09	0.34515	0.249	0.153	7.44737e-05	PGM2	AA_EC_up	0.457634	AA_EC
MCPH1	8.6953e-07	0.345769	0.201	0.129	0.0154281	MCPH1	AA_EC_up	0.420377	AA_EC
ENSMFAG000000305983	5.49363e-15	0.346838	0.977	0.98	9.74735e-11	ENSMFAG00000030598	CA_EC1_up	4.90497	CA_EC1
NALCN	1.98225e-16	0.34706	0.065	0.003	3.51711e-12	NALCN	AA_EC_up	0.100244	AA_EC
KDELR3	2.65096e-13	0.347092	0.398	0.258	4.70359e-09	KDELR3	AA_EC_up	0.884878	AA_EC
ENSMFAG00000015501	6.07733e-32	0.347283	0.941	0.88	1.0783e-27	ENSMFAG00000015501	AA_EC_up	2.71909	AA_EC
ENSMFAG00000044340_TUBB2A	1.63566e-15	0.347351	0.348	0.201	2.90214e-11	ENSMFAG00000044340_TUBB2A	AA_EC_up	0.536905	AA_EC
CSRNP13	4.60837e-07	0.347929	0.627	0.475	0.00817664	CSRNP1	CA_EC1_up	1.56896	CA_EC1
ENSMFAG00000003372	1.01897e-07	0.348413	0.189	0.112	0.00180796	ENSMFAG00000003372	AA_EC_up	0.358253	AA_EC
RTKN2	4.03507e-12	0.350206	0.563	0.425	7.15943e-08	RTKN2	AA_EC_up	1.53279	AA_EC
ENSMFAG00000040919	5.80861e-37	0.350431	0.978	0.914	1.03062e-32	ENSMFAG00000040919	AA_EC_up	3.87309	AA_EC
HSP90B1	3.74369e-25	0.350467	0.991	0.963	6.64244e-21	HSP90B1	AA_EC_up	4.33628	AA_EC
ENSMFAG000000155013	3.58809e-07	0.353911	0.806	0.775	0.00636634	ENSMFAG00000015501	CA_EC1_up	2.16197	CA_EC1
THBS1	3.03174e-18	0.362358	0.457	0.263	5.37923e-14	THBS1	AA_EC_up	0.808728	AA_EC
JUNB	1.24001e-23	0.363502	0.778	0.632	2.20015e-19	JUNB	AA_EC_up	1.82403	AA_EC
ENSMFAG00000042490	1.38496e-19	0.363739	0.661	0.485	2.45733e-15	ENSMFAG00000042490	AA_EC_up	1.66537	AA_EC
SENP5	1.4386e-06	0.365636	0.15	0.087	0.0255251	SENP5	AA_EC_up	0.274125	AA_EC
ZC3HAV1	1.16057e-08	0.366982	0.285	0.189	0.00020592	ZC3HAV1	AA_EC_up	0.660007	AA_EC
TCF4	1.6863e-18	0.367764	0.841	0.705	2.992e-14	TCF4	AA_EC_up	2.5141	AA_EC
OLFML2A	1.89108e-17	0.368303	0.285	0.142	3.35534e-13	OLFML2A	AA_EC_up	0.45441	AA_EC
EPS8	1.51393e-11	0.368446	0.148	0.063	2.68617e-07	EPS8	AA_EC_up	0.244626	AA_EC
RITA1	1.94858e-06	0.370743	0.134	0.075	0.0345737	RITA1	AA_EC_up	0.252819	AA_EC
ENSMFAG00000032920	3.67491e-22	0.371318	0.832	0.698	6.52039e-18	ENSMFAG00000032920	AA_EC_up	2.43843	AA_EC
LSAMP	3.99727e-08	0.37388	0.035	0.004	0.000709236	LSAMP	AA_EC_up	0.079773	AA_EC
BTG23	2.41452e-06	0.373932	0.958	0.932	0.0428408	BTG2	CA_EC1_up	3.64273	CA_EC1
LAMA4	1.41978e-20	0.374006	0.649	0.462	2.51911e-16	LAMA4	AA_EC_up	1.57685	AA_EC
BCHE	1.15178e-07	0.374805	0.078	0.029	0.00204361	BCHE	AA_EC_up	0.111758	AA_EC
TAGLN	3.26188e-08	0.376829	0.714	0.622	0.000578755	TAGLN	AA_EC_up	1.80018	AA_EC
MYO10	9.63873e-08	0.378086	0.093	0.039	0.0017102	MYO10	AA_EC_up	0.205247	AA_EC
GLRX	2.75772e-07	0.378164	0.259	0.175	0.00489303	GLRX	AA_EC_up	0.533456	AA_EC
MAFF3	1.40373e-06	0.379428	0.621	0.5	0.0249063	MAFF	CA_EC1_up	1.55626	CA_EC1
ENSMFAG00000034345	1.4967e-52	0.379832	0.99	0.964	2.65559e-48	ENSMFAG00000034345	AA_EC_up	4.82102	AA_EC
TLL1	3.55384e-12	0.381169	0.12	0.042	6.30558e-08	TLL1	AA_EC_up	0.179324	AA_EC
FBLN1	1.72389e-10	0.381608	0.184	0.096	3.0587e-06	FBLN1	AA_EC_up	0.312491	AA_EC
PAWR	6.95832e-07	0.383212	0.153	0.088	0.0123462	PAWR	AA_EC_up	0.254043	AA_EC
PARM1	2.41385e-10	0.383503	0.451	0.332	4.28289e-06	PARM1	AA_EC_up	0.892512	AA_EC
SLC23A2	1.81923e-09	0.384638	0.25	0.152	3.22787e-05	SLC23A2	AA_EC_up	0.428612	AA_EC
NRP1	4.17996e-20	0.385092	0.8	0.649	7.4165e-16	NRP1	AA_EC_up	2.12737	AA_EC
BCAR13	8.84122e-07	0.385477	0.202	0.088	0.015687	BCAR1	CA_EC1_up	0.406913	CA_EC1
CALR	1.36522e-24	0.385585	0.944	0.879	2.42231e-20	CALR	AA_EC_up	3.25332	AA_EC
SLC6A4	1.32092e-11	0.386562	0.18	0.083	2.34371e-07	SLC6A4	AA_EC_up	0.335629	AA_EC
ENSMFAG00000017869	2.02712e-46	0.386778	0.98	0.949	3.59673e-42	ENSMFAG00000017869	AA_EC_up	4.48118	AA_EC
PLK2	3.33537e-09	0.388408	0.373	0.264	5.91795e-05	PLK2	AA_EC_up	0.640296	AA_EC
CLEC2B	1.81375e-07	0.389598	0.515	0.409	0.00321813	CLEC2B	AA_EC_up	1.13833	AA_EC
TMEM45A	2.55975e-09	0.39012	0.381	0.272	4.54176e-05	TMEM45A	AA_EC_up	0.830256	AA_EC
DYNLT1	2.15964e-16	0.391588	0.583	0.434	3.83185e-12	DYNLT1	AA_EC_up	1.3691	AA_EC
IFT74	1.01199e-08	0.392097	0.248	0.152	0.000179557	IFT74	AA_EC_up	0.572903	AA_EC
HLA-DPA1	2.77355e-32	0.393557	0.96	0.922	4.92111e-28	HLA-DPA1	AA_EC_up	4.13407	AA_EC
SELENBP1	2.57008e-06	0.399955	0.095	0.047	0.045601	SELENBP1	AA_EC_up	0.191498	AA_EC
TM4SF5	2.49316e-15	0.402202	0.105	0.025	4.42362e-11	TM4SF5	AA_EC_up	0.164704	AA_EC
DUSP18	3.43193e-15	0.402248	0.985	0.985	6.08927e-11	DUSP1	CA_EC1_up	4.93559	CA_EC1
ENSMFAG000000302673	1.42704e-11	0.403476	0.823	0.79	2.53199e-07	ENSMFAG00000030267	CA_EC1_up	2.40063	CA_EC1
FBLN5	1.25782e-19	0.403795	0.707	0.548	2.23176e-15	FBLN5	AA_EC_up	1.73793	AA_EC
BEX2	3.65454e-16	0.406389	0.475	0.313	6.48425e-12	BEX2	AA_EC_up	0.886222	AA_EC
ARNTL	4.82934e-17	0.407539	0.102	0.019	8.5687e-13	ARNTL	AA_EC_up	0.173425	AA_EC
ENSMFAG000000120413	9.53539e-11	0.408507	0.128	0.015	1.69187e-06	ENSMFAG00000012041	CA_EC1_up	0.189366	CA_EC1
GPX8	6.51303e-22	0.409186	0.644	0.451	1.15561e-17	GPX8	AA_EC_up	1.51017	AA_EC
CTSH	1.00204e-13	0.410503	0.499	0.364	1.77791e-09	CTSH	AA_EC_up	1.1628	AA_EC
GMDS	1.59155e-16	0.411765	0.512	0.347	2.82389e-12	GMDS	AA_EC_up	1.13429	AA_EC
HECW2	1.58458e-15	0.412483	0.258	0.129	2.81152e-11	HECW2	AA_EC_up	0.522051	AA_EC
RCSD1	1.43477e-23	0.412695	0.426	0.233	2.54571e-19	RCSD1	AA_EC_up	0.827088	AA_EC
LEPR	1.02112e-06	0.413743	0.397	0.31	0.0181178	LEPR	AA_EC_up	0.811172	AA_EC
NAXD	3.21653e-09	0.415286	0.084	0.028	5.70709e-05	NAXD	AA_EC_up	0.175076	AA_EC
ENSMFAG00000030267	6.03126e-57	0.417247	0.94	0.855	1.07013e-52	ENSMFAG00000030267	AA_EC_up	2.8463	AA_EC
FGD6	5.48478e-16	0.419951	0.29	0.153	9.73164e-12	FGD6	AA_EC_up	0.532013	AA_EC
AGPAT5	4.43097e-17	0.420882	0.558	0.391	7.86187e-13	AGPAT5	AA_EC_up	1.18417	AA_EC
C14orf132	2.09553e-25	0.420956	0.198	0.054	3.7181e-21	C14orf132	AA_EC_up	0.301085	AA_EC
DDB2	1.19913e-15	0.421311	0.392	0.242	2.12761e-11	DDB2	AA_EC_up	0.772049	AA_EC
SCG2	7.56425e-09	0.423641	0.036	0.003	0.000134212	SCG2	AA_EC_up	0.0651287	AA_EC
AKAP12	4.10618e-26	0.424306	0.817	0.624	7.28559e-22	AKAP12	AA_EC_up	2.84352	AA_EC
TNFRSF21	1.41059e-09	0.4253	0.233	0.138	2.50281e-05	TNFRSF21	AA_EC_up	0.414191	AA_EC
CDO1	1.39139e-06	0.426492	0.088	0.04	0.0246874	CDO1	AA_EC_up	0.134215	AA_EC
C1QTNF53	2.29862e-06	0.427125	0.448	0.306	0.0407845	C1QTNF5	CA_EC1_up	1.14	CA_EC1
HES13	1.22815e-06	0.428079	0.762	0.682	0.021791	HES1	CA_EC1_up	2.35369	CA_EC1
BMP4	4.05995e-38	0.428631	0.973	0.934	7.20357e-34	BMP4	AA_EC_up	4.41193	AA_EC
CADM1	1.02503e-13	0.432242	0.496	0.345	1.81871e-09	CADM1	AA_EC_up	1.10893	AA_EC
NEXN	1.7375e-11	0.434161	0.593	0.484	3.08285e-07	NEXN	AA_EC_up	1.664	AA_EC
LRRC4C	1.56592e-11	0.435319	0.071	0.014	2.77842e-07	LRRC4C	AA_EC_up	0.122157	AA_EC
ENSMFAG000000443433	2.75575e-06	0.435495	0.288	0.159	0.0488953	ENSMFAG00000044343	CA_EC1_up	0.657423	CA_EC1
SOD23	1.95498e-07	0.439376	0.518	0.356	0.00346872	SOD2	CA_EC1_up	1.16124	CA_EC1
CDKN1A	2.33216e-08	0.440141	0.64	0.541	0.000413795	CDKN1A	AA_EC_up	1.33961	AA_EC
ALDH1A3	2.06546e-34	0.441606	0.967	0.869	3.66474e-30	ALDH1A3	AA_EC_up	3.43713	AA_EC
ESM1	1.76173e-25	0.44295	0.77	0.578	3.12585e-21	ESM1	AA_EC_up	1.96784	AA_EC
PDGFB	7.86769e-15	0.444214	0.463	0.308	1.39596e-10	PDGFB	AA_EC_up	0.953958	AA_EC
GADD45A3	3.46371e-09	0.44491	0.485	0.295	6.14566e-05	GADD45A	CA_EC1_up	1.19499	CA_EC1
SLC35F2	4.18532e-24	0.445182	0.332	0.152	7.42601e-20	SLC35F2	AA_EC_up	0.583924	AA_EC
P4HA3	3.70589e-13	0.447453	0.143	0.054	6.57535e-09	P4HA3	AA_EC_up	0.237121	AA_EC
ATP2B1	3.24333e-27	0.449245	0.88	0.734	5.75465e-23	ATP2B1	AA_EC_up	2.9485	AA_EC
PTS	1.76972e-20	0.449649	0.381	0.204	3.14001e-16	PTS	AA_EC_up	0.745069	AA_EC
HAPLN33	4.17642e-07	0.450391	0.337	0.194	0.00741022	HAPLN3	CA_EC1_up	0.776597	CA_EC1
EGR13	1.86771e-07	0.451972	0.918	0.899	0.00331388	EGR1	CA_EC1_up	3.28548	CA_EC1
MATN2	1.94009e-25	0.45359	0.72	0.531	3.4423e-21	MATN2	AA_EC_up	1.84209	AA_EC
KRBOX1	1.36782e-22	0.455817	0.139	0.026	2.42693e-18	KRBOX1	AA_EC_up	0.216477	AA_EC
ENSMFAG00000041383	1.55229e-29	0.458192	0.73	0.53	2.75423e-25	ENSMFAG00000041383	AA_EC_up	1.71369	AA_EC
SDF2L1	1.58412e-09	0.458259	0.357	0.254	2.81071e-05	SDF2L1	AA_EC_up	0.83684	AA_EC
LTBP1	2.03829e-07	0.458835	0.4	0.303	0.00361654	LTBP1	AA_EC_up	0.839456	AA_EC
PGM2L1	1.20445e-09	0.459071	0.179	0.094	2.13706e-05	PGM2L1	AA_EC_up	0.416464	AA_EC
TXNDC53	3.79071e-10	0.46221	0.873	0.793	6.72585e-06	TXNDC5	CA_EC1_up	3.3027	CA_EC1
PRKG1	1.19316e-12	0.462489	0.1	0.028	2.11702e-08	PRKG1	AA_EC_up	0.218796	AA_EC
ENSMFAG00000030465	9.26408e-11	0.465478	0.366	0.25	1.64373e-06	ENSMFAG00000030465	AA_EC_up	0.602126	AA_EC
MARCKSL1	4.57208e-17	0.470468	0.234	0.106	8.11224e-13	MARCKSL1	AA_EC_up	0.404276	AA_EC
TAGLN5	5.64261e-08	0.47551	0.798	0.649	0.00100117	TAGLN	CA_EC1_up	2.61267	CA_EC1
ENSMFAG00000029971	8.60616e-54	0.475648	0.967	0.889	1.52699e-49	ENSMFAG00000029971	AA_EC_up	3.61005	AA_EC
CTGF3	2.38404e-12	0.476056	0.875	0.745	4.23001e-08	CTGF	CA_EC1_up	2.82643	CA_EC1
CRELD2	1.20526e-11	0.478009	0.136	0.055	2.13849e-07	CRELD2	AA_EC_up	0.249755	AA_EC
ENSMFAG00000001217	7.93211e-14	0.478761	0.23	0.116	1.4074e-09	ENSMFAG00000001217	AA_EC_up	0.403336	AA_EC
MLEC	5.21184e-14	0.479081	0.182	0.078	9.24738e-10	MLEC	AA_EC_up	0.398349	AA_EC
ENSMFAG00000030357	5.73831e-23	0.479701	0.596	0.421	1.01815e-18	ENSMFAG00000030357	AA_EC_up	1.17498	AA_EC
ENSMFAG00000006821	5.83658e-33	0.481373	0.648	0.433	1.03558e-28	ENSMFAG00000006821	AA_EC_up	1.21379	AA_EC
COL4A2	3.94067e-16	0.483867	0.59	0.433	6.99192e-12	COL4A2	AA_EC_up	1.24658	AA_EC
C20orf204	1.43056e-12	0.487185	0.146	0.057	2.53824e-08	C20orf204	AA_EC_up	0.303479	AA_EC
SLC43A3	4.43471e-07	0.48845	0.132	0.071	0.00786851	SLC43A3	AA_EC_up	0.224993	AA_EC
ECM2	1.07531e-07	0.489709	0.163	0.093	0.00190792	ECM2	AA_EC_up	0.296238	AA_EC
APOC1B	2.4781e-23	0.489841	0.306	0.133	4.3969e-19	APOC1B	AA_EC_up	0.622304	AA_EC
ENSMFAG00000002899	1.83254e-31	0.492052	0.489	0.256	3.25148e-27	ENSMFAG00000002899	AA_EC_up	0.894426	AA_EC
ENSMFAG00000002147	1.09208e-09	0.496217	0.184	0.096	1.93767e-05	ENSMFAG00000002147	AA_EC_up	0.317884	AA_EC
ENSMFAG000000006763	2.79734e-21	0.496636	0.942	0.843	4.96331e-17	ENSMFAG00000000676	CA_EC1_up	3.67986	CA_EC1
PDIA6	1.21008e-18	0.498421	0.322	0.166	2.14704e-14	PDIA6	AA_EC_up	0.679635	AA_EC
PFN13	1.24787e-11	0.498464	0.613	0.412	2.2141e-07	PFN1	CA_EC1_up	1.67209	CA_EC1
SLC6A1	1.46543e-06	0.50177	0.085	0.038	0.0260012	SLC6A1	AA_EC_up	0.183513	AA_EC
ANKRD29	3.24188e-19	0.502886	0.148	0.04	5.75206e-15	ANKRD29	AA_EC_up	0.253839	AA_EC
SHTN1	4.41105e-09	0.504403	0.075	0.023	7.82653e-05	SHTN1	AA_EC_up	0.147018	AA_EC
NFIX	6.65574e-14	0.504908	0.277	0.153	1.18093e-09	NFIX	AA_EC_up	0.712554	AA_EC
SKOR1	1.53944e-10	0.5097	0.08	0.022	2.73143e-06	SKOR1	AA_EC_up	0.146304	AA_EC
ENSMFAG00000046257	8.3431e-18	0.510909	0.32	0.168	1.48032e-13	ENSMFAG00000046257	AA_EC_up	0.650215	AA_EC
BMP2	2.87317e-18	0.511977	0.337	0.181	5.09787e-14	BMP2	AA_EC_up	0.673269	AA_EC
WIF1	3.45429e-39	0.513354	0.991	0.986	6.12895e-35	WIF1	AA_EC_up	5.36454	AA_EC
GAL	2.3377e-12	0.51449	0.179	0.084	4.14778e-08	GAL	AA_EC_up	0.333698	AA_EC
PDE4B	8.27443e-35	0.515566	0.705	0.47	1.46813e-30	PDE4B	AA_EC_up	1.74414	AA_EC
ENSMFAG00000012114	8.50792e-47	0.517028	0.93	0.83	1.50956e-42	ENSMFAG00000012114	AA_EC_up	2.72232	AA_EC
FABP5	8.91829e-25	0.523238	0.66	0.473	1.58237e-20	FABP5	AA_EC_up	1.45394	AA_EC
ENSMFAG00000013211	2.63692e-30	0.524975	0.846	0.71	4.67869e-26	ENSMFAG00000013211	AA_EC_up	2.76595	AA_EC
ND43	9.32408e-21	0.526052	1	1	1.65437e-16	ND4	CA_EC1_up	5.56165	CA_EC1
PKHD1L1	2.14921e-51	0.528282	0.951	0.81	3.81334e-47	PKHD1L1	AA_EC_up	3.26734	AA_EC
Mafa-DRA	6.53872e-71	0.529208	1	0.989	1.16017e-66	Mafa-DRA	AA_EC_up	5.46145	AA_EC
PTGS23	1.2328e-07	0.529506	0.985	0.985	0.00218736	PTGS2	CA_EC1_up	4.33458	CA_EC1
ENSMFAG00000026088	2.98246e-12	0.52966	0.096	0.027	5.29178e-08	ENSMFAG00000026088	AA_EC_up	0.196856	AA_EC
MANF	5.225e-22	0.531215	0.6	0.416	9.27072e-18	MANF	AA_EC_up	1.55097	AA_EC
CD443	3.4097e-13	0.532038	0.205	0.043	6.04983e-09	CD44	CA_EC1_up	0.36601	CA_EC1
BMPER3	2.16341e-08	0.533409	0.321	0.167	0.000383853	BMPER	CA_EC1_up	0.728922	CA_EC1
RAB6B	1.87677e-19	0.533575	0.328	0.168	3.32995e-15	RAB6B	AA_EC_up	0.610553	AA_EC
ENSMFAG00000009138	5.48121e-20	0.533994	0.411	0.249	9.7253e-16	ENSMFAG00000009138	AA_EC_up	0.868437	AA_EC
CD743	2.84455e-42	0.5346	1	0.997	5.04709e-38	CD74	CA_EC1_up	6.83781	CA_EC1
GDF15	8.74928e-14	0.534612	0.096	0.023	1.55238e-09	GDF15	AA_EC_up	0.16782	AA_EC
CXCL16	2.72174e-31	0.535604	0.637	0.407	4.82919e-27	CXCL16	AA_EC_up	1.54658	AA_EC
RALGDS3	4.48404e-07	0.536924	0.185	0.076	0.00795603	RALGDS	CA_EC1_up	0.364712	CA_EC1
FN1	1.7475e-45	0.539014	0.996	0.999	3.10059e-41	FN1	AA_EC_up	5.54199	AA_EC
HSPA53	3.9408e-09	0.539126	0.853	0.76	6.99216e-05	HSPA5	CA_EC1_up	2.91764	CA_EC1
ENSMFAG00000002949	4.63576e-14	0.540797	0.236	0.12	8.22523e-10	ENSMFAG00000002949	AA_EC_up	0.427692	AA_EC
ST20-MTHFS3	2.20948e-09	0.542246	0.225	0.081	3.92029e-05	ST20-MTHFS	CA_EC1_up	0.461429	CA_EC1
SLC7A16	4.73312e-07	0.546977	0.134	0.04	0.00839797	SLC7A1	CA_EC1_up	0.241798	CA_EC1
EGFR3	7.62214e-28	0.548243	0.715	0.343	1.3524e-23	EGFR	CA_EC1_up	3.29096	CA_EC1
HSPA5	2.52556e-23	0.551385	0.929	0.84	4.4811e-19	HSPA5	AA_EC_up	3.17765	AA_EC
IL18	8.281e-21	0.552448	0.206	0.071	1.4693e-16	IL18	AA_EC_up	0.381186	AA_EC
ERBB33	4.52388e-08	0.556446	0.151	0.043	0.000802672	ERBB3	CA_EC1_up	0.315239	CA_EC1
ENSMFAG000000040183	2.82258e-10	0.5574	0.511	0.316	5.0081e-06	ENSMFAG00000004018	CA_EC1_up	1.31998	CA_EC1
SLC26A2	1.78462e-22	0.558391	0.368	0.189	3.16644e-18	SLC26A2	AA_EC_up	0.722521	AA_EC
HSF2BP	1.32529e-22	0.562526	0.165	0.041	2.35147e-18	HSF2BP	AA_EC_up	0.302333	AA_EC
ENSMFAG00000032614	3.46203e-35	0.563829	0.557	0.332	6.14269e-31	ENSMFAG00000032614	AA_EC_up	0.865223	AA_EC
ENSMFAG00000012041	8.89449e-59	0.564777	0.242	0.018	1.57815e-54	ENSMFAG00000012041	AA_EC_up	0.324741	AA_EC
CLEC4G3	9.63753e-08	0.566669	0.223	0.093	0.00170999	CLEC4G	CA_EC1_up	0.362476	CA_EC1
EGFR	3.63425e-43	0.572421	0.69	0.376	6.44825e-39	EGFR	AA_EC_up	2.68133	AA_EC
CRISPLD23	1.46411e-07	0.574476	0.263	0.126	0.00259777	CRISPLD2	CA_EC1_up	0.555356	CA_EC1
ENSMFAG00000040162	9.21073e-85	-2.03537	0.027	0.305	1.63426e-80	ENSMFAG00000040162	AA_EC_down	0.866391	AA_EC
ENSMFAG00000044722	5.18841e-92	-1.95247	0.056	0.388	9.2058e-88	ENSMFAG00000044722	AA_EC_down	0.975673	AA_EC
ENSMFAG00000041242	5.6031e-73	-1.88605	0.04	0.307	9.94158e-69	ENSMFAG00000041242	AA_EC_down	0.808516	AA_EC
ENSMFAG000000343643	4.47423e-12	-1.87217	0.019	0.106	7.93863e-08	ENSMFAG00000034364	CA_EC1_down	0.383968	CA_EC1
ENSMFAG000000309243	5.83086e-16	-1.73216	0.01	0.106	1.03457e-11	ENSMFAG00000030924	CA_EC1_down	0.355481	CA_EC1
ENSMFAG00000028792	5.96711e-25	-1.69093	0.21	0.355	1.05874e-20	ENSMFAG00000028792	AA_EC_down	0.746218	AA_EC
ENSMFAG000000007793	6.21711e-07	-1.66932	0.038	0.106	0.011031	ENSMFAG00000000779	CA_EC1_down	0.378215	CA_EC1
ENSMFAG000000340803	1.99247e-12	-1.6189	0.017	0.104	3.53524e-08	ENSMFAG00000034080	CA_EC1_down	0.378433	CA_EC1
IGFBP5	6.20568e-108	-1.51343	0.189	0.593	1.10107e-103	IGFBP5	AA_EC_down	1.71987	AA_EC
INHBA	4.19854e-27	-1.41587	0.068	0.213	7.44947e-23	INHBA	AA_EC_down	0.502823	AA_EC
ENSMFAG000000317363	3.08546e-16	-1.40488	0.007	0.098	5.47452e-12	ENSMFAG00000031736	CA_EC1_down	0.271861	CA_EC1
MT1X	2.34873e-149	-1.39923	0.86	0.969	4.16736e-145	MT1X	AA_EC_down	4.03782	AA_EC
PGAP33	7.74206e-26	-1.38852	0.121	0.351	1.37367e-21	PGAP3	CA_EC1_down	0.930298	CA_EC1
PI163	8.07644e-26	-1.33256	0.225	0.495	1.433e-21	PI16	CA_EC1_down	1.48023	CA_EC1
ENSMFAG000000287923	3.00571e-07	-1.31236	0.141	0.24	0.00533302	ENSMFAG00000028792	CA_EC1_down	0.538235	CA_EC1
AQP3	6.06037e-31	-1.30846	0.192	0.379	1.07529e-26	AQP3	AA_EC_down	0.944811	AA_EC
JCHAIN	1.41398e-12	-1.3074	0.009	0.059	2.50883e-08	JCHAIN	AA_EC_down	0.108376	AA_EC
MT2	2.61787e-124	-1.24463	0.813	0.968	4.64488e-120	MT2	AA_EC_down	3.33574	AA_EC
MZB1	2.7025e-18	-1.1961	0.001	0.057	4.79504e-14	MZB1	AA_EC_down	0.0903837	AA_EC
EGFLAM	1.66681e-47	-1.18889	0.355	0.599	2.95743e-43	EGFLAM	AA_EC_down	1.6163	AA_EC
ENSMFAG000000401623	4.94123e-11	-1.17726	0.026	0.114	8.76722e-07	ENSMFAG00000040162	CA_EC1_down	0.310717	CA_EC1
CTRL3	2.58997e-16	-1.16416	0.011	0.111	4.59538e-12	CTRL	CA_EC1_down	0.273979	CA_EC1
SMR3B1	4.92328e-07	-1.12955	0.003	0.04	0.00873537	SMR3B	CA_EC1_down	0.0829435	CA_EC1
PGAP3	2.79615e-26	-1.12144	0.149	0.309	4.9612e-22	PGAP3	AA_EC_down	0.658904	AA_EC
PNLIP3	2.24832e-11	-1.11972	0.016	0.096	3.98919e-07	PNLIP	CA_EC1_down	0.23941	CA_EC1
PI16	2.28028e-23	-1.11202	0.039	0.152	4.04591e-19	PI16	AA_EC_down	0.318507	AA_EC
ENSMFAG00000008347	1.33015e-20	-1.09459	0.007	0.08	2.36008e-16	ENSMFAG00000008347	AA_EC_down	0.214734	AA_EC
CPA13	6.0474e-10	-1.07265	0.024	0.104	1.07299e-05	CPA1	CA_EC1_down	0.286889	CA_EC1
CLPS3	3.81869e-16	-1.07032	0.008	0.101	6.77549e-12	CLPS	CA_EC1_down	0.262628	CA_EC1
MT1X3	5.86649e-53	-1.06263	0.805	0.965	1.04089e-48	MT1X	CA_EC1_down	3.83922	CA_EC1
ENSMFAG000000083473	2.78458e-16	-1.05425	0.007	0.098	4.94067e-12	ENSMFAG00000008347	CA_EC1_down	0.301611	CA_EC1
ENSMFAG000000412423	1.36133e-15	-1.03943	0.019	0.129	2.41541e-11	ENSMFAG00000041242	CA_EC1_down	0.320358	CA_EC1
CXCL12	1.26378e-25	-0.974082	0.149	0.31	2.24233e-21	CXCL12	AA_EC_down	0.634526	AA_EC
BNIP33	1.50643e-13	-0.973782	0.049	0.174	2.67285e-09	BNIP3	CA_EC1_down	0.37584	CA_EC1
ENSMFAG00000032127	4.34341e-36	-0.971859	0.06	0.233	7.70651e-32	ENSMFAG00000032127	AA_EC_down	0.435501	AA_EC
ZBTB16	9.08535e-21	-0.964313	0.282	0.444	1.61201e-16	ZBTB16	AA_EC_down	1.23242	AA_EC
COL6A2	1.28707e-39	-0.962204	0.106	0.314	2.28364e-35	COL6A2	AA_EC_down	0.61551	AA_EC
MYH11	1.88726e-10	-0.952011	0.184	0.287	3.34856e-06	MYH11	AA_EC_down	0.495884	AA_EC
FKBP5	3.5464e-21	-0.94027	0.224	0.385	6.29239e-17	FKBP5	AA_EC_down	0.962233	AA_EC
FOXO3	1.95271e-33	-0.939194	0.508	0.693	3.4647e-29	FOXO3	AA_EC_down	2.01819	AA_EC
ASB23	1.37744e-07	-0.919849	0.037	0.111	0.002444	ASB2	CA_EC1_down	0.313759	CA_EC1
PRX	2.5055e-17	-0.91047	0.033	0.121	4.44551e-13	PRX	AA_EC_down	0.266135	AA_EC
CPB13	1.03844e-16	-0.900832	0.005	0.093	1.8425e-12	CPB1	CA_EC1_down	0.230732	CA_EC1
IGFBP6	1.03548e-72	-0.900657	0.978	0.987	1.83725e-68	IGFBP6	AA_EC_down	4.94159	AA_EC
HOXA113	8.27429e-19	-0.89838	0.08	0.258	1.46811e-14	HOXA11	CA_EC1_down	0.512065	CA_EC1
PRCD3	3.72916e-19	-0.891642	0.091	0.28	6.61665e-15	PRCD	CA_EC1_down	0.67927	CA_EC1
LAMB2	5.89765e-44	-0.888066	0.663	0.83	1.04642e-39	LAMB2	AA_EC_down	2.36115	AA_EC
SLC25A473	7.6894e-08	-0.885896	0.122	0.232	0.00136433	SLC25A47	CA_EC1_down	0.588189	CA_EC1
FMO23	5.75781e-17	-0.883245	0.298	0.523	1.02161e-12	FMO2	CA_EC1_down	1.80374	CA_EC1
CAVIN2	2.38637e-57	-0.882965	0.87	0.943	4.23414e-53	CAVIN2	AA_EC_down	3.46905	AA_EC
CASTOR13	3.00642e-12	-0.882792	0.175	0.341	5.3343e-08	CASTOR1	CA_EC1_down	1.00192	CA_EC1
PTGS1	4.27024e-08	-0.862626	0.132	0.205	0.000757668	PTGS1	AA_EC_down	0.459073	AA_EC
EGFLAM3	1.45287e-14	-0.850302	0.216	0.414	2.57782e-10	EGFLAM	CA_EC1_down	1.10687	CA_EC1
CCDC88A	2.21711e-25	-0.84454	0.513	0.678	3.93381e-21	CCDC88A	AA_EC_down	1.8578	AA_EC
TNC	5.39931e-21	-0.838255	0.059	0.177	9.57999e-17	TNC	AA_EC_down	0.33734	AA_EC
PTHLH	2.4461e-20	-0.834279	0.091	0.221	4.34011e-16	PTHLH	AA_EC_down	0.458046	AA_EC
PLLP3	4.94877e-07	-0.82562	0.078	0.169	0.00878061	PLLP	CA_EC1_down	0.461266	CA_EC1
CPAMD8	4.19547e-16	-0.807534	0.219	0.354	7.44402e-12	CPAMD8	AA_EC_down	0.807476	AA_EC
ALAS1	1.70216e-11	-0.797687	0.409	0.504	3.02014e-07	ALAS1	AA_EC_down	1.26729	AA_EC
ENSMFAG00000003105	8.27751e-20	-0.792337	0.059	0.174	1.46868e-15	ENSMFAG00000003105	AA_EC_down	0.318304	AA_EC
SPINK13	1.43265e-11	-0.791859	0.01	0.083	2.54196e-07	SPINK1	CA_EC1_down	0.201943	CA_EC1
ZBTB163	1.6908e-10	-0.788904	0.177	0.331	2.99999e-06	ZBTB16	CA_EC1_down	0.94822	CA_EC1
ZNF703	2.70661e-09	-0.779459	0.17	0.26	4.80234e-05	ZNF703	AA_EC_down	0.561219	AA_EC
FRY	7.37532e-21	-0.773796	0.342	0.504	1.3086e-16	FRY	AA_EC_down	1.21196	AA_EC
ARRDC2	1.39493e-24	-0.767938	0.399	0.585	2.47502e-20	ARRDC2	AA_EC_down	1.34548	AA_EC
MYOC	2.05968e-13	-0.76368	0.095	0.194	3.65449e-09	MYOC	AA_EC_down	0.299947	AA_EC
FBLN2	2.1664e-49	-0.758923	0.736	0.878	3.84385e-45	FBLN2	AA_EC_down	2.71752	AA_EC
PLAT3	1.17281e-10	-0.757278	0.755	0.813	2.08092e-06	PLAT	CA_EC1_down	3.02369	CA_EC1
CD52	1.88681e-23	-0.747786	0.388	0.56	3.34778e-19	CD52	AA_EC_down	1.34968	AA_EC
MT23	1.90142e-37	-0.747717	0.747	0.929	3.37369e-33	MT2	CA_EC1_down	3.21539	CA_EC1
CASTOR1	9.72606e-16	-0.746063	0.294	0.43	1.72569e-11	CASTOR1	AA_EC_down	1.06544	AA_EC
LYVE1	1.28491e-28	-0.736263	0.043	0.182	2.27981e-24	LYVE1	AA_EC_down	0.284589	AA_EC
ECHDC33	3.03356e-10	-0.735307	0.165	0.308	5.38245e-06	ECHDC3	CA_EC1_down	0.761161	CA_EC1
MOXD1	7.04226e-42	-0.727632	0.034	0.203	1.24951e-37	MOXD1	AA_EC_down	0.33296	AA_EC
ZG163	5.64001e-13	-0.727214	0.006	0.078	1.00071e-08	ZG16	CA_EC1_down	0.195903	CA_EC1
MOXD13	6.17114e-13	-0.724244	0.029	0.131	1.09495e-08	MOXD1	CA_EC1_down	0.251691	CA_EC1
TIPARP	8.94229e-26	-0.72383	0.328	0.524	1.58663e-21	TIPARP	AA_EC_down	1.13672	AA_EC
HOXA11	1.23899e-25	-0.716975	0.122	0.275	2.19834e-21	HOXA11	AA_EC_down	0.43423	AA_EC
CHL1	2.12497e-12	-0.715885	0.07	0.157	3.77033e-08	CHL1	AA_EC_down	0.338612	AA_EC
ACACB3	2.76577e-08	-0.714524	0.057	0.152	0.000490731	ACACB	CA_EC1_down	0.373869	CA_EC1
NES	5.08581e-17	-0.714443	0.128	0.257	9.02376e-13	NES	AA_EC_down	0.554075	AA_EC
CRYAB	8.42342e-15	-0.714312	0.152	0.271	1.49457e-10	CRYAB	AA_EC_down	0.449843	AA_EC
FMO2	3.82146e-20	-0.710313	0.138	0.281	6.78041e-16	FMO2	AA_EC_down	0.726656	AA_EC
MICAL23	8.519e-09	-0.704505	0.222	0.361	0.000151153	MICAL2	CA_EC1_down	0.89447	CA_EC1
KCNN4	4.06127e-24	-0.69314	0.719	0.816	7.20592e-20	KCNN4	AA_EC_down	2.40858	AA_EC
CD244	4.51793e-32	-0.687321	0.605	0.776	8.01616e-28	CD244	AA_EC_down	2.36968	AA_EC
ENSMFAG000000401773	8.69253e-12	-0.684726	0.095	0.235	1.54231e-07	ENSMFAG00000040177	CA_EC1_down	0.614751	CA_EC1
CYP21A2	2.92372e-21	-0.680961	0.418	0.578	5.18755e-17	CYP21A2	AA_EC_down	1.12004	AA_EC
2018-11-03	1.72236e-06	-0.677963	0.104	0.199	0.0305599	NOV	CA_EC1_down	0.439508	CA_EC1
CAV13	9.37964e-12	-0.672916	0.374	0.545	1.66423e-07	CAV1	CA_EC1_down	1.78372	CA_EC1
NPW	1.27623e-12	-0.672475	0.046	0.125	2.26442e-08	NPW	AA_EC_down	0.246212	AA_EC
MYOZ2	9.1457e-15	-0.67111	0.053	0.143	1.62272e-10	MYOZ2	AA_EC_down	0.266958	AA_EC
FKBP53	2.51992e-07	-0.667091	0.129	0.24	0.00447109	FKBP5	CA_EC1_down	0.673579	CA_EC1
SIPA1L2	2.81494e-11	-0.66632	0.099	0.189	4.99455e-07	SIPA1L2	AA_EC_down	0.346854	AA_EC
MTUS13	3.4694e-14	-0.66176	0.63	0.783	6.15576e-10	MTUS1	CA_EC1_down	2.9335	CA_EC1
USP53	6.41368e-17	-0.660912	0.717	0.789	1.13798e-12	USP53	AA_EC_down	2.24047	AA_EC
CXCL8	2.30249e-36	-0.657303	0.16	0.366	4.08531e-32	CXCL8	AA_EC_down	0.610144	AA_EC
TOB23	3.04824e-08	-0.656536	0.159	0.285	0.000540849	TOB2	CA_EC1_down	0.881734	CA_EC1
TSC22D3	1.83975e-49	-0.655602	0.88	0.947	3.26426e-45	TSC22D3	AA_EC_down	3.19864	AA_EC
ENSMFAG000000379533	1.69811e-07	-0.654563	0.001	0.035	0.00301296	ENSMFAG00000037953	CA_EC1_down	0.0945738	CA_EC1
ENSMFAG000000325483	2.59488e-17	-0.648394	0.509	0.697	4.60409e-13	ENSMFAG00000032548	CA_EC1_down	1.82926	CA_EC1
LRRFIP1	1.10086e-46	-0.647521	0.864	0.942	1.95325e-42	LRRFIP1	AA_EC_down	3.61968	AA_EC
ITGA9	2.29483e-25	-0.635513	0.391	0.578	4.07172e-21	ITGA9	AA_EC_down	1.2703	AA_EC
ENSMFAG00000030485	4.29404e-43	-0.634244	0.717	0.843	7.61891e-39	ENSMFAG00000030485	AA_EC_down	2.31899	AA_EC
PRKCH	2.16984e-12	-0.634077	0.428	0.526	3.84995e-08	PRKCH	AA_EC_down	1.22021	AA_EC
MERTK	5.53634e-21	-0.62938	0.29	0.459	9.82313e-17	MERTK	AA_EC_down	0.943971	AA_EC
ARRDC23	7.61504e-07	-0.62518	0.418	0.528	0.0135114	ARRDC2	CA_EC1_down	1.49829	CA_EC1
IGFBP63	2.90258e-20	-0.623145	0.967	0.992	5.15006e-16	IGFBP6	CA_EC1_down	4.99002	CA_EC1
PLCB4	6.4777e-09	-0.620609	0.388	0.482	0.000114934	PLCB4	AA_EC_down	1.11684	AA_EC
ENSMFAG00000032548	1.90331e-37	-0.617583	0.729	0.831	3.37704e-33	ENSMFAG00000032548	AA_EC_down	2.21112	AA_EC
ENSMFAG000000300383	1.21683e-09	-0.613891	0.487	0.646	2.15903e-05	ENSMFAG00000030038	CA_EC1_down	1.77597	CA_EC1
ERP273	4.60911e-12	-0.609414	0.026	0.124	8.17795e-08	ERP27	CA_EC1_down	0.294105	CA_EC1
PLAC9	3.39744e-34	-0.607036	0.789	0.899	6.02807e-30	PLAC9	AA_EC_down	3.24376	AA_EC
COL14A13	1.53538e-06	-0.605573	0.15	0.263	0.0272422	COL14A1	CA_EC1_down	0.663086	CA_EC1
NUDT4	1.41086e-17	-0.600496	0.307	0.454	2.50329e-13	NUDT4	AA_EC_down	0.950028	AA_EC
LIFR	3.165e-18	-0.599862	0.416	0.565	5.61566e-14	LIFR	AA_EC_down	1.53139	AA_EC
ENSMFAG000000056793	1.25061e-13	-0.599218	0.369	0.568	2.21895e-09	ENSMFAG00000005679	CA_EC1_down	1.29245	CA_EC1
SFRP43	6.75437e-09	-0.597291	0.523	0.634	0.000119843	SFRP4	CA_EC1_down	1.81589	CA_EC1
CADM2	3.33209e-12	-0.596636	0.037	0.108	5.91212e-08	CADM2	AA_EC_down	0.224751	AA_EC
CLDN5	1.61099e-29	-0.594486	0.542	0.698	2.85837e-25	CLDN5	AA_EC_down	1.62164	AA_EC
ADGRE5	1.34429e-12	-0.593533	0.108	0.207	2.38518e-08	ADGRE5	AA_EC_down	0.381341	AA_EC
EPB41L13	7.64584e-09	-0.592544	0.283	0.434	0.00013566	EPB41L1	CA_EC1_down	1.15516	CA_EC1
TPM2	1.22909e-07	-0.591386	0.684	0.756	0.00218078	TPM2	AA_EC_down	1.82786	AA_EC
CMKLR1	1.63214e-06	-0.590699	0.098	0.159	0.0289591	CMKLR1	AA_EC_down	0.312467	AA_EC
ACTA2	3.0963e-23	-0.586778	0.293	0.444	5.49376e-19	ACTA2	AA_EC_down	0.906374	AA_EC
FUT8	2.6984e-10	-0.585291	0.275	0.378	4.78777e-06	FUT8	AA_EC_down	0.762439	AA_EC
PNLIPRP13	1.89351e-10	-0.584184	0.003	0.058	3.35966e-06	PNLIPRP1	CA_EC1_down	0.122712	CA_EC1
KLF6	3.78262e-17	-0.583693	0.536	0.659	6.71151e-13	KLF6	AA_EC_down	1.45218	AA_EC
NT5E	1.94497e-33	-0.58263	0.877	0.935	3.45096e-29	NT5E	AA_EC_down	3.11674	AA_EC
LIFR3	8.75268e-07	-0.580649	0.226	0.348	0.0155299	LIFR	CA_EC1_down	1.01294	CA_EC1
CAVIN23	4.60469e-23	-0.580639	0.863	0.96	8.1701e-19	CAVIN2	CA_EC1_down	3.92538	CA_EC1
FOXO33	1.31199e-16	-0.577541	0.439	0.672	2.32787e-12	FOXO3	CA_EC1_down	2.08958	CA_EC1
ATL23	2.44632e-08	-0.576966	0.398	0.525	0.000434051	ATL2	CA_EC1_down	1.71146	CA_EC1
ENSMFAG000000304853	9.00188e-16	-0.573491	0.541	0.742	1.5972e-11	ENSMFAG00000030485	CA_EC1_down	1.86806	CA_EC1
PDLIM3	3.02387e-09	-0.572367	0.171	0.267	5.36526e-05	PDLIM3	AA_EC_down	0.436798	AA_EC
ENSMFAG00000028229	2.10118e-26	-0.572167	0.143	0.313	3.72812e-22	ENSMFAG00000028229	AA_EC_down	0.530452	AA_EC
EFEMP2	5.74969e-11	-0.569799	0.193	0.295	1.02017e-06	EFEMP2	AA_EC_down	0.608088	AA_EC
IGSF103	9.05394e-08	-0.569076	0.072	0.169	0.00160644	IGSF10	CA_EC1_down	0.438777	CA_EC1
PLAC93	3.10818e-29	-0.568327	0.841	0.97	5.51484e-25	PLAC9	CA_EC1_down	4.45926	CA_EC1
ENSMFAG000000321273	8.07285e-13	-0.567843	0.045	0.162	1.43236e-08	ENSMFAG00000032127	CA_EC1_down	0.28343	CA_EC1
GSN	1.11471e-90	-0.566158	1	1	1.97783e-86	GSN	AA_EC_down	6.33648	AA_EC
ENSMFAG00000005679	5.48799e-31	-0.565815	0.623	0.76	9.73734e-27	ENSMFAG00000005679	AA_EC_down	1.81656	AA_EC
PALLD3	1.94588e-10	-0.565619	0.352	0.525	3.45258e-06	PALLD	CA_EC1_down	1.41298	CA_EC1
GLUL	1.15658e-19	-0.565247	0.707	0.8	2.05212e-15	GLUL	AA_EC_down	2.12394	AA_EC
NIPAL1	5.0852e-14	-0.563491	0.05	0.137	9.02266e-10	NIPAL1	AA_EC_down	0.250816	AA_EC
PTGIS	5.43621e-08	-0.558242	0.351	0.436	0.000964546	PTGIS	AA_EC_down	0.966139	AA_EC
MAP3K6	2.93436e-14	-0.557245	0.513	0.622	5.20644e-10	MAP3K6	AA_EC_down	1.58556	AA_EC
LRRFIP13	1.33595e-16	-0.551844	0.703	0.846	2.37037e-12	LRRFIP1	CA_EC1_down	3.25043	CA_EC1
TIMP33	5.10215e-14	-0.551685	0.848	0.914	9.05275e-10	TIMP3	CA_EC1_down	3.58927	CA_EC1
NDC80	2.70423e-10	-0.551432	0.056	0.128	4.79811e-06	NDC80	AA_EC_down	0.269502	AA_EC
ENSMFAG000000447223	2.93429e-09	-0.550736	0.039	0.129	5.20631e-05	ENSMFAG00000044722	CA_EC1_down	0.291697	CA_EC1
ATP10A	2.39206e-10	-0.550176	0.219	0.325	4.24423e-06	ATP10A	AA_EC_down	0.652029	AA_EC
LGR43	4.10831e-07	-0.549477	0.064	0.152	0.00728938	LGR4	CA_EC1_down	0.314363	CA_EC1
PLCB1	4.15232e-08	-0.547564	0.235	0.326	0.000736746	PLCB1	AA_EC_down	0.702394	AA_EC
PALLD	9.74245e-20	-0.541322	0.079	0.203	1.7286e-15	PALLD	AA_EC_down	0.309034	AA_EC
ADAMTSL53	1.64939e-07	-0.535293	0.137	0.258	0.0029265	ADAMTSL5	CA_EC1_down	0.580473	CA_EC1
MXD43	3.26974e-08	-0.532593	0.261	0.407	0.00058015	MXD4	CA_EC1_down	1.00076	CA_EC1
FAM69C	1.59779e-07	-0.530355	0.056	0.114	0.00283496	FAM69C	AA_EC_down	0.239401	AA_EC
TM6SF13	5.32868e-08	-0.529495	0.384	0.513	0.000945469	TM6SF1	CA_EC1_down	1.49319	CA_EC1
TEF	6.31402e-11	-0.529418	0.103	0.196	1.1203e-06	TEF	AA_EC_down	0.390697	AA_EC
AKAP13	6.86862e-10	-0.528901	0.594	0.66	1.2187e-05	AKAP13	AA_EC_down	1.96714	AA_EC
VIPR1	1.20782e-08	-0.526968	0.331	0.42	0.000214304	VIPR1	AA_EC_down	0.8864	AA_EC
ITGA10	2.08992e-28	-0.52631	0.901	0.93	3.70814e-24	ITGA10	AA_EC_down	3.14245	AA_EC
AFF1	7.45178e-19	-0.525805	0.808	0.866	1.32217e-14	AFF1	AA_EC_down	2.67233	AA_EC
HOXA7	9.28013e-10	-0.523395	0.13	0.222	1.64657e-05	HOXA7	AA_EC_down	0.481492	AA_EC
ENSMFAG00000043758	8.97454e-07	-0.522693	0.162	0.236	0.0159235	ENSMFAG00000043758	AA_EC_down	0.549818	AA_EC
SBSPON	4.77785e-08	-0.521748	0.282	0.382	0.000847733	SBSPON	AA_EC_down	0.803536	AA_EC
IQCK	2.7971e-31	-0.521471	0.764	0.892	4.96289e-27	IQCK	AA_EC_down	2.6298	AA_EC
FGFR1	1.39679e-08	-0.520525	0.331	0.423	0.000247833	FGFR1	AA_EC_down	0.943525	AA_EC
SYNE13	8.37713e-10	-0.518423	0.478	0.634	1.48635e-05	SYNE1	CA_EC1_down	1.88804	CA_EC1
ABCA8	2.01634e-15	-0.516623	0.042	0.13	3.57759e-11	ABCA8	AA_EC_down	0.189228	AA_EC
PER3	1.88026e-11	-0.515887	0.474	0.572	3.33615e-07	PER3	AA_EC_down	1.27731	AA_EC
PTP4A3	3.2688e-11	-0.515775	0.12	0.217	5.79983e-07	PTP4A3	AA_EC_down	0.395683	AA_EC
ZP3	6.37277e-10	-0.51575	0.013	0.056	1.13072e-05	ZP3	AA_EC_down	0.114487	AA_EC
PLLP	4.9093e-19	-0.51466	0.072	0.195	8.71057e-15	PLLP	AA_EC_down	0.364286	AA_EC
ELMO1	5.18169e-08	-0.513964	0.369	0.457	0.000919388	ELMO1	AA_EC_down	0.989031	AA_EC
RASGRF2	4.12188e-10	-0.513412	0.059	0.131	7.31345e-06	RASGRF2	AA_EC_down	0.243322	AA_EC
KLF5	1.43418e-07	-0.509723	0.077	0.138	0.00254466	KLF5	AA_EC_down	0.270973	AA_EC
MAP3K63	1.38573e-09	-0.508704	0.457	0.616	2.45871e-05	MAP3K6	CA_EC1_down	1.81976	CA_EC1
CCDC69	2.53064e-08	-0.506748	0.125	0.205	0.000449012	CCDC69	AA_EC_down	0.395016	AA_EC
ENSMFAG000000437333	5.81306e-16	-0.502033	0.215	0.434	1.03141e-11	ENSMFAG00000043733	CA_EC1_down	0.978849	CA_EC1
PRSS41	1.95135e-08	-0.501583	0.01	0.046	0.000346229	PRSS41	AA_EC_down	0.0922965	AA_EC
HOXA9	4.48281e-19	-0.501072	0.227	0.389	7.95385e-15	HOXA9	AA_EC_down	0.810562	AA_EC
ENSMFAG000000452913	4.13697e-16	-0.500773	0.001	0.078	7.34023e-12	ENSMFAG00000045291	CA_EC1_down	0.152733	CA_EC1
TINAGL1	2.44398e-30	-0.498981	0.854	0.924	4.33635e-26	TINAGL1	AA_EC_down	2.68954	AA_EC
ATP8B1	1.8394e-09	-0.496992	0.493	0.571	3.26364e-05	ATP8B1	AA_EC_down	1.28371	AA_EC
MTUS1	3.22081e-22	-0.495459	0.855	0.908	5.71468e-18	MTUS1	AA_EC_down	3.47353	AA_EC
FRMD4A3	1.89585e-07	-0.495317	0.206	0.333	0.00336381	FRMD4A	CA_EC1_down	0.942513	CA_EC1
TACC1	1.34342e-26	-0.493764	0.83	0.884	2.38362e-22	TACC1	AA_EC_down	3.19826	AA_EC
PODXL	2.15722e-25	-0.49151	0.939	0.946	3.82755e-21	PODXL	AA_EC_down	3.63321	AA_EC
MX1	2.75844e-09	-0.490833	0.425	0.514	4.8943e-05	MX1	AA_EC_down	1.32951	AA_EC
DKK3	1.74732e-23	-0.487983	0.519	0.719	3.10026e-19	DKK3	AA_EC_down	1.8905	AA_EC
IQCK3	1.55614e-09	-0.486952	0.514	0.654	2.76106e-05	IQCK	CA_EC1_down	1.79805	CA_EC1
RETREG2	4.13545e-08	-0.485148	0.283	0.381	0.000733752	RETREG2	AA_EC_down	0.748283	AA_EC
DCN	5.96293e-07	-0.480362	0.319	0.397	0.01058	DCN	AA_EC_down	0.716792	AA_EC
ENSMFAG00000001919	1.64532e-08	-0.478464	0.05	0.107	0.00029193	ENSMFAG00000001919	AA_EC_down	0.184	AA_EC
DOCK9	6.92205e-23	-0.474102	0.863	0.92	1.22818e-18	DOCK9	AA_EC_down	3.02668	AA_EC
PDK4	1.62177e-10	-0.473438	0.712	0.739	2.87751e-06	PDK4	AA_EC_down	1.63149	AA_EC
VPS37B	8.48318e-12	-0.472691	0.258	0.37	1.50517e-07	VPS37B	AA_EC_down	0.630759	AA_EC
LAPTM5	3.22096e-09	-0.472195	0.286	0.391	5.71494e-05	LAPTM5	AA_EC_down	0.83525	AA_EC
CXCR4	7.17442e-13	-0.472135	0.178	0.298	1.27296e-08	CXCR4	AA_EC_down	0.570596	AA_EC
XG	1.15277e-09	-0.470999	0.169	0.265	2.04536e-05	XG	AA_EC_down	0.503717	AA_EC
GIMAP6	7.28458e-13	-0.47025	0.567	0.675	1.2925e-08	GIMAP6	AA_EC_down	1.65044	AA_EC
NPTN	8.58449e-24	-0.469664	0.831	0.885	1.52315e-19	NPTN	AA_EC_down	2.40861	AA_EC
IGSF21	1.08528e-12	-0.469618	0	0.037	1.92562e-08	IGSF21	AA_EC_down	0.0776527	AA_EC
ADAMTSL5	1.8818e-13	-0.469487	0.171	0.293	3.33887e-09	ADAMTSL5	AA_EC_down	0.490064	AA_EC
OSMR	2.6149e-16	-0.469305	0.562	0.692	4.63961e-12	OSMR	AA_EC_down	1.53572	AA_EC
FOXN2	1.18628e-13	-0.468701	0.235	0.365	2.10482e-09	FOXN2	AA_EC_down	0.748684	AA_EC
RMND5A	2.91896e-09	-0.467636	0.24	0.342	5.17912e-05	RMND5A	AA_EC_down	0.660189	AA_EC
ENSMFAG00000006894	1.31453e-20	-0.46539	0.345	0.491	2.33237e-16	ENSMFAG00000006894	AA_EC_down	0.848148	AA_EC
ENSMFAG000000031053	2.96536e-08	-0.464706	0.05	0.139	0.000526143	ENSMFAG00000003105	CA_EC1_down	0.248099	CA_EC1
SUN1	1.68957e-09	-0.462711	0.515	0.608	2.9978e-05	SUN1	AA_EC_down	1.32458	AA_EC
DIS3L4	2.58737e-08	-0.457554	0.083	0.192	0.000459076	DIS3L	CA_EC1_down	0.422874	CA_EC1
EMP1	9.56115e-34	-0.455452	0.929	0.979	1.69643e-29	EMP1	AA_EC_down	3.65593	AA_EC
HIF3A3	5.003e-09	-0.455447	0.007	0.061	8.87682e-05	HIF3A	CA_EC1_down	0.136896	CA_EC1
PDCD4	1.51249e-14	-0.455073	0.779	0.836	2.68362e-10	PDCD4	AA_EC_down	2.59952	AA_EC
PALM	2.06768e-08	-0.453712	0.412	0.508	0.000366868	PALM	AA_EC_down	1.13001	AA_EC
IGF2R3	4.56876e-07	-0.453463	0.671	0.783	0.00810635	IGF2R	CA_EC1_down	2.24487	CA_EC1
CTDSPL	5.36746e-09	-0.452438	0.155	0.247	9.52348e-05	CTDSPL	AA_EC_down	0.476743	AA_EC
SLC9A3R2	3.96162e-07	-0.451618	0.62	0.651	0.0070291	SLC9A3R2	AA_EC_down	1.54083	AA_EC
PRX3	1.57818e-09	-0.448299	0.007	0.063	2.80017e-05	PRX	CA_EC1_down	0.125918	CA_EC1
LYST3	5.91351e-08	-0.448001	0.483	0.621	0.00104923	LYST	CA_EC1_down	1.84342	CA_EC1
TNFAIP3	9.77515e-09	-0.446997	0.198	0.291	0.00017344	TNFAIP3	AA_EC_down	0.626805	AA_EC
ENSMFAG000000009273	1.95435e-07	-0.445791	0.643	0.737	0.00346761	ENSMFAG00000000927	CA_EC1_down	2.55671	CA_EC1
KLK17	2.12263e-11	-0.443549	0	0.051	3.76618e-07	KLK1	CA_EC1_down	0.101682	CA_EC1
WNK4	2.41606e-11	-0.442399	0.146	0.25	4.28681e-07	WNK4	AA_EC_down	0.453239	AA_EC
CRHBP	4.61531e-12	-0.441411	0.533	0.639	8.18894e-08	CRHBP	AA_EC_down	1.75195	AA_EC
PHLDB1	1.37481e-12	-0.440581	0.49	0.619	2.43932e-08	PHLDB1	AA_EC_down	1.41339	AA_EC
VWCE	7.97676e-14	-0.440311	0.01	0.066	1.41532e-09	VWCE	AA_EC_down	0.111826	AA_EC
ENSMFAG00000000159	4.37155e-24	-0.440082	0.116	0.271	7.75644e-20	ENSMFAG00000000159	AA_EC_down	0.440188	AA_EC
ARHGEF25	1.17911e-09	-0.437507	0.033	0.09	2.09209e-05	ARHGEF25	AA_EC_down	0.153115	AA_EC
SLC7A13	6.69654e-09	-0.436246	0.094	0.171	0.000118817	SLC7A13	AA_EC_down	0.300714	AA_EC
ENSMFAG000000001353	2.00823e-13	-0.435993	0	0.061	3.5632e-09	ENSMFAG00000000135	CA_EC1_down	0.113343	CA_EC1
CKS2	2.00187e-18	-0.435933	0.293	0.451	3.55191e-14	CKS2	AA_EC_down	0.794334	AA_EC
ADAMTSL4	7.33084e-07	-0.435083	0.106	0.173	0.0130071	ADAMTSL4	AA_EC_down	0.272332	AA_EC
ENSMFAG00000020537	1.2856e-06	-0.429102	0.349	0.43	0.0228105	ENSMFAG00000020537	AA_EC_down	0.944411	AA_EC
CELA13	3.46037e-08	-0.428352	0.002	0.043	0.000613973	CELA1	CA_EC1_down	0.10016	CA_EC1
SLCO2A1	1.59089e-06	-0.428237	0.015	0.048	0.0282271	SLCO2A1	AA_EC_down	0.096656	AA_EC
SEL1L3	1.28015e-06	-0.427128	0.283	0.361	0.0227137	SEL1L3	AA_EC_down	0.690558	AA_EC
APBB2	1.21443e-06	-0.426736	0.601	0.652	0.0215477	APBB2	AA_EC_down	1.6017	AA_EC
ENSMFAG00000032383	5.61384e-07	-0.426276	0.262	0.34	0.00996063	ENSMFAG00000032383	AA_EC_down	0.589438	AA_EC
FAM107A	2.46261e-16	-0.425489	0.698	0.796	4.36942e-12	FAM107A	AA_EC_down	2.12499	AA_EC
RUSC2	2.98785e-08	-0.425104	0.34	0.435	0.000530135	RUSC2	AA_EC_down	0.863219	AA_EC
PRSS21	3.73412e-16	-0.424122	0.002	0.055	6.62545e-12	PRSS21	AA_EC_down	0.0999295	AA_EC
TACC13	9.46248e-10	-0.422891	0.739	0.821	1.67893e-05	TACC1	CA_EC1_down	3.16189	CA_EC1
APOL53	8.33961e-09	-0.421519	0.01	0.068	0.00014797	APOL5	CA_EC1_down	0.132919	CA_EC1
RABGAP1	3.79978e-09	-0.42105	0.613	0.698	6.74195e-05	RABGAP1	AA_EC_down	1.73376	AA_EC
CNN1	8.82638e-10	-0.419406	0.064	0.134	1.56607e-05	CNN1	AA_EC_down	0.179824	AA_EC
GPRC5B	4.67623e-10	-0.416437	0.662	0.748	8.29703e-06	GPRC5B	AA_EC_down	1.97817	AA_EC
NET1	3.88528e-23	-0.415078	0.929	0.956	6.89365e-19	NET1	AA_EC_down	3.31602	AA_EC
SH3RF2	4.39855e-08	-0.409839	0.595	0.643	0.000780435	SH3RF2	AA_EC_down	1.54562	AA_EC
DDIT4	1.45933e-21	-0.409564	0.822	0.903	2.5893e-17	DDIT4	AA_EC_down	2.81111	AA_EC
ENSMFAG000000458703	1.86154e-08	-0.409354	0.378	0.52	0.000330293	ENSMFAG00000045870	CA_EC1_down	1.25034	CA_EC1
ITSN23	1.03901e-08	-0.408569	0.826	0.902	0.000184351	ITSN2	CA_EC1_down	3.7326	CA_EC1
PTPRB	5.87875e-09	-0.408412	0.695	0.75	0.000104307	PTPRB	AA_EC_down	2.18807	AA_EC
ENSMFAG00000037953	2.99575e-10	-0.40745	0	0.029	5.31536e-06	ENSMFAG00000037953	AA_EC_down	0.0552218	AA_EC
ACTG2	6.462e-07	-0.406742	0.058	0.112	0.0114655	ACTG2	AA_EC_down	0.164818	AA_EC
NRBP2	1.81051e-06	-0.406586	0.273	0.354	0.0321239	NRBP2	AA_EC_down	0.605577	AA_EC
ELMO13	4.22299e-09	-0.406134	0.247	0.407	7.49285e-05	ELMO1	CA_EC1_down	0.969304	CA_EC1
ENSMFAG00000043045	6.76182e-28	-0.406039	0.191	0.386	1.19975e-23	ENSMFAG00000043045	AA_EC_down	0.544406	AA_EC
PNLIPRP23	6.34587e-13	-0.404765	0.006	0.078	1.12595e-08	PNLIPRP2	CA_EC1_down	0.15998	CA_EC1
AFDN	1.78923e-15	-0.40438	0.886	0.914	3.17464e-11	AFDN	AA_EC_down	2.94128	AA_EC
TJP2	2.99765e-07	-0.403859	0.526	0.603	0.00531872	TJP2	AA_EC_down	1.39185	AA_EC
FAM107A3	7.72976e-09	-0.402518	0.738	0.838	0.000137149	FAM107A	CA_EC1_down	2.81293	CA_EC1
PTPRB3	4.62803e-07	-0.402415	0.649	0.737	0.00821151	PTPRB	CA_EC1_down	2.553	CA_EC1
CCND3	4.64715e-10	-0.401515	0.494	0.603	8.24544e-06	CCND3	AA_EC_down	1.38706	AA_EC
AFF13	1.39637e-06	-0.400737	0.626	0.712	0.0247758	AFF1	CA_EC1_down	2.21145	CA_EC1
PRRX1	1.8943e-08	-0.400164	0.052	0.114	0.000336105	PRRX1	AA_EC_down	0.190505	AA_EC
TSC22D33	2.27979e-13	-0.398584	0.815	0.929	4.04503e-09	TSC22D3	CA_EC1_down	3.32081	CA_EC1
COL14A1	8.57695e-09	-0.398466	0.066	0.134	0.000152181	COL14A1	AA_EC_down	0.22129	AA_EC
TGM2	1.8297e-09	-0.395916	0.608	0.709	3.24643e-05	TGM2	AA_EC_down	1.7109	AA_EC
TMTC2	1.97681e-07	-0.393692	0.091	0.159	0.00350745	TMTC2	AA_EC_down	0.250355	AA_EC
FAM214A	2.64112e-06	-0.392339	0.305	0.382	0.0468614	FAM214A	AA_EC_down	0.764163	AA_EC
FNBP1L3	1.33489e-07	-0.391016	0.703	0.785	0.00236849	FNBP1L	CA_EC1_down	2.72917	CA_EC1
ITM2A3	3.27662e-11	-0.390235	0.862	0.922	5.8137e-07	ITM2A	CA_EC1_down	3.64872	CA_EC1
CHPF	1.75261e-08	-0.390141	0.089	0.165	0.000310965	CHPF	AA_EC_down	0.265832	AA_EC
COL6A1	1.51251e-07	-0.390043	0.041	0.093	0.00268364	COL6A1	AA_EC_down	0.192733	AA_EC
SOX17	1.14924e-07	-0.389003	0.185	0.269	0.0020391	SOX17	AA_EC_down	0.485069	AA_EC
AUTS2	4.86217e-09	-0.387244	0.172	0.265	8.62694e-05	AUTS2	AA_EC_down	0.469187	AA_EC
DAB2IP	1.83668e-06	-0.38431	0.207	0.284	0.0325881	DAB2IP	AA_EC_down	0.503105	AA_EC
ENSMFAG00000043733	1.19868e-10	-0.382723	0.379	0.499	2.12682e-06	ENSMFAG00000043733	AA_EC_down	1.04036	AA_EC
RASL11A	2.69905e-09	-0.38256	0.026	0.078	4.78893e-05	RASL11A	AA_EC_down	0.127132	AA_EC
IL6ST	1.102e-14	-0.382431	0.935	0.94	1.95528e-10	IL6ST	AA_EC_down	3.41367	AA_EC
ANGPTL2	2.05831e-08	-0.380711	0.178	0.265	0.000365206	ANGPTL2	AA_EC_down	0.555085	AA_EC
MYL9	2.58209e-06	-0.379417	0.648	0.69	0.045814	MYL9	AA_EC_down	1.68986	AA_EC
LRRC8C	1.98494e-12	-0.377121	0.594	0.686	3.52187e-08	LRRC8C	AA_EC_down	1.57972	AA_EC
HDGFL33	2.17966e-06	-0.376411	0.565	0.682	0.0386737	HDGFL3	CA_EC1_down	1.96293	CA_EC1
GRB143	2.31124e-07	-0.376027	0.005	0.045	0.00410083	GRB14	CA_EC1_down	0.0822656	CA_EC1
CPA1	7.23776e-15	-0.374616	0.007	0.062	1.2842e-10	CPA1	AA_EC_down	0.118331	AA_EC
PTPRG	5.97969e-18	-0.372343	0.919	0.94	1.06098e-13	PTPRG	AA_EC_down	3.25773	AA_EC
NFKBIA	5.98526e-27	-0.369122	0.973	0.983	1.06196e-22	NFKBIA	AA_EC_down	4.13765	AA_EC
PIGA	1.15299e-07	-0.367947	0.18	0.269	0.00204576	PIGA	AA_EC_down	0.433029	AA_EC
SULF1	7.00538e-12	-0.36608	0.915	0.936	1.24296e-07	SULF1	AA_EC_down	3.27614	AA_EC
LYST	2.09488e-09	-0.365511	0.487	0.586	3.71694e-05	LYST	AA_EC_down	1.36677	AA_EC
RERE	4.23015e-09	-0.363699	0.507	0.607	7.50555e-05	RERE	AA_EC_down	1.38726	AA_EC
HIF3A	1.23454e-12	-0.362837	0.01	0.061	2.19044e-08	HIF3A	AA_EC_down	0.113699	AA_EC
NOV	3.05568e-08	-0.361418	0.048	0.105	0.00054217	NOV	AA_EC_down	0.156801	AA_EC
PIK3C2B	6.10831e-12	-0.359604	0.447	0.557	1.0838e-07	PIK3C2B	AA_EC_down	1.03898	AA_EC
ENSMFAG00000038789	4.14215e-21	-0.358719	0.938	0.958	7.34942e-17	ENSMFAG00000038789	AA_EC_down	3.2388	AA_EC
SLIT3	3.09646e-07	-0.356892	0.496	0.566	0.00549405	SLIT3	AA_EC_down	1.35643	AA_EC
ENSMFAG00000029610	2.0573e-09	-0.356847	0.659	0.725	3.65027e-05	ENSMFAG00000029610	AA_EC_down	1.65223	AA_EC
PDGFRL	1.28893e-12	-0.355953	0.918	0.937	2.28696e-08	PDGFRL	AA_EC_down	3.00579	AA_EC
ENSMFAG00000030038	7.85394e-29	-0.354935	0.573	0.777	1.39352e-24	ENSMFAG00000030038	AA_EC_down	1.9714	AA_EC
SLC12A2	1.77689e-08	-0.35374	0.312	0.415	0.000315274	SLC12A2	AA_EC_down	0.823204	AA_EC
DST3	1.03634e-06	-0.351282	0.805	0.874	0.0183877	DST	CA_EC1_down	3.30633	CA_EC1
CD2AP	1.94551e-07	-0.349033	0.782	0.821	0.00345192	CD2AP	AA_EC_down	2.4281	AA_EC
ENSMFAG000000007883	2.13716e-07	-0.347466	0.005	0.045	0.00379196	ENSMFAG00000000788	CA_EC1_down	0.0747602	CA_EC1
HOXA3	2.07037e-06	-0.345423	0.157	0.231	0.0367346	HOXA3	AA_EC_down	0.432106	AA_EC
ATP1A1	8.27745e-10	-0.344832	0.875	0.874	1.46867e-05	ATP1A1	AA_EC_down	2.72734	AA_EC
CHD93	2.09891e-06	-0.344704	0.782	0.836	0.0372409	CHD9	CA_EC1_down	3.09128	CA_EC1
GADD45B	5.91656e-10	-0.343831	0.966	0.987	1.04977e-05	GADD45B	AA_EC_down	4.23509	AA_EC
EAF2	2.68795e-08	-0.343709	0.017	0.059	0.000476923	EAF2	AA_EC_down	0.0953979	AA_EC
CDC6	1.03106e-07	-0.341958	0.724	0.721	0.0018294	CDC6	AA_EC_down	1.40466	AA_EC
HMCN1	2.56976e-12	-0.341854	0.761	0.822	4.55953e-08	HMCN1	AA_EC_down	2.43738	AA_EC
EPDR1	1.39474e-09	-0.341448	0.118	0.208	2.47468e-05	EPDR1	AA_EC_down	0.398069	AA_EC
CPXM23	1.17523e-07	-0.34012	0.56	0.679	0.00208522	CPXM2	CA_EC1_down	1.97595	CA_EC1
ATP8A1	8.67643e-07	-0.339887	0.308	0.395	0.0153946	ATP8A1	AA_EC_down	0.807854	AA_EC
ATP2A3	4.03378e-12	-0.339418	0.692	0.791	7.15713e-08	ATP2A3	AA_EC_down	1.87166	AA_EC
DOCK93	9.5256e-10	-0.338346	0.879	0.919	1.69013e-05	DOCK9	CA_EC1_down	3.44929	CA_EC1
TSPAN11	1.09795e-07	-0.337637	0.091	0.159	0.00194809	TSPAN11	AA_EC_down	0.266074	AA_EC
OMD	1.18089e-08	-0.336566	0.799	0.84	0.000209526	OMD	AA_EC_down	2.48	AA_EC
ZFP36L2	1.72393e-15	-0.336288	0.969	0.976	3.05877e-11	ZFP36L2	AA_EC_down	3.44322	AA_EC
CDON	2.51088e-08	-0.335944	0.422	0.525	0.000445506	CDON	AA_EC_down	1.11282	AA_EC
ENSMFAG00000043149	2.70789e-06	-0.335763	0.084	0.144	0.048046	ENSMFAG00000043149	AA_EC_down	0.226678	AA_EC
SIPA1L1	4.57117e-09	-0.335377	0.725	0.805	8.11063e-05	SIPA1L1	AA_EC_down	2.25791	AA_EC
C9orf3	5.59716e-07	-0.333798	0.572	0.632	0.00993104	C9orf3	AA_EC_down	1.69374	AA_EC
HMOX1	1.6645e-06	-0.330706	0.013	0.045	0.0295333	HMOX1	AA_EC_down	0.080484	AA_EC
CPE	8.94825e-46	-0.33043	0.996	1	1.58769e-41	CPE	AA_EC_down	5.38269	AA_EC
ITGA5	5.1818e-11	-0.330425	0.931	0.943	9.19407e-07	ITGA5	AA_EC_down	3.32648	AA_EC
SEMA3B	9.4246e-07	-0.323582	0.098	0.161	0.0167221	SEMA3B	AA_EC_down	0.260963	AA_EC
EMP2	1.63739e-19	-0.32312	0.952	0.963	2.90522e-15	EMP2	AA_EC_down	4.00531	AA_EC
INPP5F	1.46858e-07	-0.321871	0.184	0.27	0.0026057	INPP5F	AA_EC_down	0.457014	AA_EC
SORBS33	1.48528e-07	-0.318572	0.411	0.561	0.00263534	SORBS3	CA_EC1_down	1.38991	CA_EC1
SLC25A4	3.70983e-07	-0.317882	0.67	0.746	0.00658234	SLC25A4	AA_EC_down	1.9338	AA_EC
HEY1	9.34699e-08	-0.317832	0.027	0.073	0.00165844	HEY1	AA_EC_down	0.115912	AA_EC
PECAM13	2.13543e-20	-0.317813	0.995	0.995	3.7889e-16	PECAM1	CA_EC1_down	5.70153	CA_EC1
PHKA1	3.63153e-07	-0.314075	0.122	0.194	0.00644342	PHKA1	AA_EC_down	0.291465	AA_EC
FA2H3	3.11138e-07	-0.314007	0.002	0.038	0.00552053	FA2H	CA_EC1_down	0.0751955	CA_EC1
CRIP23	2.3476e-10	-0.313027	0.931	0.967	4.16535e-06	CRIP2	CA_EC1_down	4.22701	CA_EC1
KL	9.99888e-07	-0.309384	0.002	0.024	0.017741	KL	AA_EC_down	0.0312899	AA_EC
ENSMFAG00000042314	5.56616e-08	-0.309101	0.65	0.747	0.000987604	ENSMFAG00000042314	AA_EC_down	1.80795	AA_EC
RTN4	2.8982e-07	-0.309097	0.804	0.827	0.00514228	RTN4	AA_EC_down	2.23237	AA_EC
NT5E3	2.60302e-06	-0.309082	0.765	0.833	0.0461854	NT5E	CA_EC1_down	2.72711	CA_EC1
CGNL1	9.25745e-10	-0.308203	0.277	0.396	1.64255e-05	CGNL1	AA_EC_down	0.772369	AA_EC
RASD1	8.21898e-09	-0.30725	0.391	0.487	0.000145829	RASD1	AA_EC_down	0.969958	AA_EC
ENSMFAG00000013176	1.23499e-06	-0.306884	0.132	0.204	0.0219123	ENSMFAG00000013176	AA_EC_down	0.351467	AA_EC
RALGAPA2	2.55081e-07	-0.304215	0.814	0.832	0.0045259	RALGAPA2	AA_EC_down	2.32093	AA_EC
NPTN3	8.93987e-07	-0.303968	0.809	0.864	0.015862	NPTN	CA_EC1_down	2.71448	CA_EC1
TIMP3	9.23003e-10	-0.303614	0.837	0.884	1.63768e-05	TIMP3	AA_EC_down	2.77046	AA_EC
ITLN11	1.94401e-17	1.71654	0.324	0.072	3.44925e-13	ITLN1	AA_SMC_up	0.713563	AA_SMC
ACAN1	8.71631e-09	1.63048	0.15	0.026	0.000154654	ACAN	AA_SMC_up	0.405177	AA_SMC
ATP81	8.0668e-18	1.54296	0.632	0.416	1.43129e-13	ATP8	AA_SMC_up	1.47874	AA_SMC
EGFR1	3.25984e-49	1.3393	0.903	0.315	5.78394e-45	EGFR	AA_SMC_up	3.57392	AA_SMC
CRHBP1	8.05102e-15	1.20383	0.449	0.182	1.42849e-10	CRHBP	AA_SMC_up	0.997355	AA_SMC
PLA2G2A1	4.75844e-44	1.09421	0.91	0.509	8.4429e-40	PLA2G2A	AA_SMC_up	2.42373	AA_SMC
ND31	9.96954e-22	1.09113	0.981	0.965	1.7689e-17	ND3	AA_SMC_up	4.77388	AA_SMC
ENSMFAG000000456811	1.06509e-12	1.08087	0.645	0.425	1.88978e-08	ENSMFAG00000045681	AA_SMC_up	1.55658	AA_SMC
RGS7BP1	4.02185e-12	1.04694	0.24	0.052	7.13596e-08	RGS7BP	AA_SMC_up	0.557325	AA_SMC
AK51	8.83083e-12	0.972833	0.274	0.075	1.56685e-07	AK5	AA_SMC_up	0.551852	AA_SMC
HTR2B1	7.19404e-09	0.949129	0.293	0.118	0.000127644	HTR2B	AA_SMC_up	0.661977	AA_SMC
ENSMFAG000000409721	2.65194e-10	0.923153	0.555	0.324	4.70534e-06	ENSMFAG00000040972	AA_SMC_up	1.45556	AA_SMC
NOTCH31	1.26197e-07	0.8399	0.411	0.237	0.00223911	NOTCH3	AA_SMC_up	0.879597	AA_SMC
COL27A11	1.2543e-06	0.828216	0.511	0.364	0.022255	COL27A1	AA_SMC_up	1.22943	AA_SMC
ENSMFAG000000381311	7.13669e-15	0.810222	0.894	0.754	1.26626e-10	ENSMFAG00000038131	AA_SMC_up	2.84335	AA_SMC
ENSMFAG000000401771	7.96732e-07	0.722794	0.153	0.04	0.0141364	ENSMFAG00000040177	AA_SMC_up	0.325593	AA_SMC
PCDH101	7.53383e-08	0.722735	0.583	0.419	0.00133673	PCDH10	AA_SMC_up	1.26904	AA_SMC
SLC14A11	7.22486e-07	0.717532	0.084	0.006	0.0128191	SLC14A1	AA_SMC_up	0.169735	AA_SMC
CCL111	5.07211e-09	0.698013	0.928	0.89	8.99945e-05	CCL11	AA_SMC_up	2.89149	AA_SMC
ENSMFAG000000033451	7.14367e-15	0.62832	0.695	0.445	1.2675e-10	ENSMFAG00000003345	AA_SMC_up	1.30097	AA_SMC
LGR61	1.64977e-07	0.618369	0.732	0.668	0.00292719	LGR6	AA_SMC_up	1.97171	AA_SMC
CSRP21	1.40064e-06	0.609986	0.888	0.905	0.0248515	CSRP2	AA_SMC_up	3.05446	AA_SMC
RUNDC3B1	1.6059e-06	0.609628	0.346	0.197	0.0284936	RUNDC3B	AA_SMC_up	0.698592	AA_SMC
IGFBP21	2.81929e-11	0.590485	0.938	0.939	5.00226e-07	IGFBP2	AA_SMC_up	3.55468	AA_SMC
ENSMFAG000000305981	9.48006e-28	0.553819	0.994	0.994	1.68205e-23	ENSMFAG00000030598	AA_SMC_up	5.05521	AA_SMC
PPP1R3C1	3.95157e-07	0.521914	0.125	0.023	0.00701128	PPP1R3C	AA_SMC_up	0.218599	AA_SMC
ENSMFAG000000121141	1.45411e-08	0.486636	0.838	0.821	0.000258003	ENSMFAG00000012114	AA_SMC_up	2.15879	AA_SMC
ADH1B1	8.10445e-07	0.461878	0.922	0.838	0.0143797	ADH1B	AA_SMC_up	3.05756	AA_SMC
CAVIN11	5.26339e-21	0.458363	1	1	9.33883e-17	CAVIN1	AA_SMC_up	5.1168	AA_SMC
ENSMFAG000000079941	1.53023e-16	0.443663	0.935	0.91	2.71508e-12	ENSMFAG00000007994	AA_SMC_up	2.89972	AA_SMC
MTFR21	2.21274e-06	0.440713	0.059	0.182	0.0392607	MTFR2	AA_SMC_up	0.113447	AA_SMC
ID11	1.39738e-06	0.425831	0.96	0.922	0.0247938	ID1	AA_SMC_up	3.52272	AA_SMC
ENSMFAG000000091381	2.39767e-06	0.420094	0.717	0.63	0.0425418	ENSMFAG00000009138	AA_SMC_up	1.80817	AA_SMC
SYNPO1	4.24904e-07	0.41045	0.922	0.916	0.00753908	SYNPO	AA_SMC_up	3.27981	AA_SMC
MFGE81	3.19117e-10	0.407017	0.978	0.98	5.6621e-06	MFGE8	AA_SMC_up	3.73969	AA_SMC
PLA2G1B1	2.49137e-06	0.394323	0.894	0.876	0.0442045	PLA2G1B	AA_SMC_up	2.69164	AA_SMC
ENSMFAG000000302671	3.22107e-11	0.373948	0.903	0.89	5.71514e-07	ENSMFAG00000030267	AA_SMC_up	2.38451	AA_SMC
ENSMFAG000000343451	5.54816e-10	0.358009	0.972	0.974	9.8441e-06	ENSMFAG00000034345	AA_SMC_up	4.27936	AA_SMC
ENSMFAG000000299711	2.41628e-09	0.343279	0.944	0.939	4.2872e-05	ENSMFAG00000029971	AA_SMC_up	3.16802	AA_SMC
ENSMFAG000000409191	2.04114e-07	0.342609	0.941	0.931	0.00362159	ENSMFAG00000040919	AA_SMC_up	3.22304	AA_SMC
MYH91	5.18905e-09	0.330225	0.975	0.974	9.20694e-05	MYH9	AA_SMC_up	3.95303	AA_SMC
ENSMFAG000000314761	5.54123e-08	0.319919	0.882	0.847	0.000983181	ENSMFAG00000031476	AA_SMC_up	2.55685	AA_SMC
MGP1	2.5916e-06	0.317252	1	1	0.0459828	MGP	AA_SMC_up	6.58348	AA_SMC
S100A61	7.03517e-21	0.316031	1	1	1.24825e-16	S100A6	AA_SMC_up	5.90524	AA_SMC
GRK61	5.91511e-07	0.314027	0.85	0.766	0.0104952	GRK6	AA_SMC_up	2.32897	AA_SMC
ENSMFAG000000155011	1.33205e-06	0.298025	0.85	0.858	0.0236345	ENSMFAG00000015501	AA_SMC_up	2.02157	AA_SMC
ENSMFAG000000436311	8.77933e-14	0.297769	1	0.994	1.55772e-09	ENSMFAG00000043631	AA_SMC_up	4.74988	AA_SMC
CSRP11	5.06179e-10	0.283001	0.997	0.997	8.98113e-06	CSRP1	AA_SMC_up	5.39386	AA_SMC
RPS101	1.901e-07	0.2811	0.981	0.971	0.00337295	RPS10	AA_SMC_up	3.77997	AA_SMC
ENSMFAG000000261261	3.93219e-08	0.275938	0.997	1	0.000697688	ENSMFAG00000026126	AA_SMC_up	4.77341	AA_SMC
H3F3A1	2.11911e-11	0.272071	1	0.988	3.75993e-07	H3F3A	AA_SMC_up	4.78394	AA_SMC
ENSMFAG000000321241	1.53396e-06	0.246892	0.991	0.997	0.027217	ENSMFAG00000032124	AA_SMC_up	4.40034	AA_SMC
ENSMFAG000000457001	2.09941e-12	0.237682	0.134	0	3.72498e-08	ENSMFAG00000045700	AA_SMC_up	0.134557	AA_SMC
MYL91	2.45517e-09	0.234427	1	1	4.35621e-05	MYL9	AA_SMC_up	6.03592	AA_SMC
ENSMFAG000000357901	1.86482e-06	0.233338	1	1	0.0330874	ENSMFAG00000035790	AA_SMC_up	5.66616	AA_SMC
DSTN1	3.59972e-10	0.225727	1	1	6.38699e-06	DSTN	AA_SMC_up	5.56471	AA_SMC
ENSMFAG000000120411	4.14684e-07	0.223631	0.159	0.043	0.00735774	ENSMFAG00000012041	AA_SMC_up	0.161438	AA_SMC
FTH11	1.25883e-07	0.219578	1	1	0.00223354	FTH1	AA_SMC_up	6.05007	AA_SMC
RPS111	1.56353e-06	0.218855	0.997	0.994	0.0277418	RPS11	AA_SMC_up	4.55085	AA_SMC
RPS211	1.38398e-06	0.215675	0.972	0.983	0.024556	RPS21	AA_SMC_up	3.71231	AA_SMC
FAU1	8.3412e-07	0.206217	1	1	0.0147998	FAU	AA_SMC_up	4.61932	AA_SMC
ACTB1	6.40842e-11	0.205728	1	1	1.13705e-06	ACTB	AA_SMC_up	6.34435	AA_SMC
TPM21	2.42283e-08	0.201155	1	1	0.000429882	TPM2	AA_SMC_up	6.78154	AA_SMC
ENSMFAG000000392191	9.76863e-07	0.183533	0.997	1	0.0173325	ENSMFAG00000039219	AA_SMC_up	5.72576	AA_SMC
MSLN1	2.12439e-07	0.166462	0.09	0.006	0.00376931	MSLN	AA_SMC_up	0.0897864	AA_SMC
TAGLN1	2.63275e-06	0.155786	1	1	0.0467129	TAGLN	AA_SMC_up	6.92424	AA_SMC
GFRA31	2.48938e-06	0.141919	0.143	0.038	0.0441691	GFRA3	AA_SMC_up	0.175572	AA_SMC
CPA31	3.0814e-13	0.0554013	0.271	0.064	5.46733e-09	CPA3	AA_SMC_up	0.350029	AA_SMC
ENSMFAG000000015671	7.10116e-09	0.0553973	0.287	0.54	0.000125996	ENSMFAG00000001567	AA_SMC_up	0.523348	AA_SMC
RAB231	1.25175e-06	-0.0180752	0.293	0.517	0.0222097	RAB23	AA_SMC_down	0.804886	AA_SMC
ARHGEF61	1.64027e-06	-0.0471695	0.371	0.61	0.0291033	ARHGEF6	AA_SMC_down	1.07262	AA_SMC
HAMP1	2.65352e-06	-0.0799116	0	0.066	0.0470814	HAMP	AA_SMC_down	0.0445688	AA_SMC
TAC11	5.1912e-11	-0.0857849	0.05	0.237	9.21074e-07	TAC1	AA_SMC_down	0.281842	AA_SMC
SGSM21	5.92326e-08	-0.0993645	0.168	0.364	0.00105096	SGSM2	AA_SMC_down	0.557993	AA_SMC
RASSF81	2.15324e-07	-0.139758	0.43	0.656	0.0038205	RASSF8	AA_SMC_down	1.30875	AA_SMC
AIF11	2.44276e-08	-0.148207	0.184	0.396	0.000433419	AIF1	AA_SMC_down	0.543342	AA_SMC
CYBB1	2.42037e-07	-0.152265	0.047	0.176	0.00429447	CYBB	AA_SMC_down	0.184132	AA_SMC
FOSL11	5.44005e-07	-0.153272	0.09	0.243	0.00965228	FOSL1	AA_SMC_down	0.363749	AA_SMC
POC1B1	1.95571e-06	-0.154819	0.24	0.431	0.0347002	POC1B	AA_SMC_down	0.738424	AA_SMC
ENSMFAG000000073671	1.52934e-06	-0.173418	1	1	0.0271351	ENSMFAG00000007367	AA_SMC_down	5.45873	AA_SMC
CCL221	1.45584e-07	-0.176461	0.022	0.133	0.0025831	CCL22	AA_SMC_down	0.132224	AA_SMC
ZNF2221	1.66419e-07	-0.177673	0.121	0.298	0.00295278	ZNF222	AA_SMC_down	0.416284	AA_SMC
HLA-E1	2.30351e-06	-0.179131	0.903	0.951	0.0408711	HLA-E	AA_SMC_down	2.81034	AA_SMC
COL3A11	3.30674e-08	-0.179326	0.928	0.971	0.000586716	COL3A1	AA_SMC_down	3.50572	AA_SMC
TRDN1	2.75331e-07	-0.181649	0.025	0.136	0.0048852	TRDN	AA_SMC_down	0.217926	AA_SMC
PSAP1	1.66879e-06	-0.183845	0.972	0.991	0.0296094	PSAP	AA_SMC_down	3.84019	AA_SMC
ENSMFAG000000445491	2.17094e-07	-0.187072	0.246	0.442	0.0038519	ENSMFAG00000044549	AA_SMC_down	0.659107	AA_SMC
HAPLN11	2.52348e-08	-0.188272	0.483	0.723	0.000447742	HAPLN1	AA_SMC_down	1.87189	AA_SMC
ENSMFAG000000353801	5.59012e-07	-0.189565	0.28	0.497	0.00991855	ENSMFAG00000035380	AA_SMC_down	0.76858	AA_SMC
DDX53	1.14297e-06	-0.191354	0.997	1	0.0202798	DDX5	AA_SMC_down	4.57181	AA_SMC
TBC1D311	5.05103e-07	-0.191772	0.006	0.092	0.00896205	TBC1D31	AA_SMC_down	0.0975412	AA_SMC
RIPK21	5.38948e-08	-0.193074	0.156	0.358	0.000956255	RIPK2	AA_SMC_down	0.508844	AA_SMC
PALMD1	7.66469e-07	-0.193985	0.131	0.298	0.0135995	PALMD	AA_SMC_down	0.482106	AA_SMC
MITF1	5.33889e-07	-0.200645	0.128	0.292	0.0094728	MITF	AA_SMC_down	0.453819	AA_SMC
SEMA4C1	4.51556e-08	-0.204633	0.037	0.171	0.000801195	SEMA4C	AA_SMC_down	0.157239	AA_SMC
GSTM11	2.04689e-06	-0.209339	0.006	0.084	0.036318	GSTM1	AA_SMC_down	0.10712	AA_SMC
ENSMFAG000000461431	2.36824e-10	-0.209594	0.243	0.512	4.20198e-06	ENSMFAG00000046143	AA_SMC_down	0.859505	AA_SMC
IP6K31	9.73795e-07	-0.21299	0.065	0.199	0.017278	IP6K3	AA_SMC_down	0.313099	AA_SMC
SLC35A51	9.52985e-09	-0.216393	0.29	0.54	0.000169088	SLC35A5	AA_SMC_down	0.968137	AA_SMC
NCF11	1.48321e-06	-0.222724	0.019	0.113	0.0263167	NCF1	AA_SMC_down	0.107066	AA_SMC
BMP31	8.51464e-07	-0.223858	0.025	0.13	0.0151075	BMP3	AA_SMC_down	0.148298	AA_SMC
AUTS21	1.23561e-06	-0.224152	0.445	0.656	0.0219235	AUTS2	AA_SMC_down	1.22481	AA_SMC
MEGF61	2.1005e-11	-0.229351	0.112	0.338	3.72692e-07	MEGF6	AA_SMC_down	0.474964	AA_SMC
FTL1	2.84381e-10	-0.22992	1	1	5.04578e-06	FTL	AA_SMC_down	5.729	AA_SMC
COL6A21	1.79345e-07	-0.238095	0.922	0.971	0.00318212	COL6A2	AA_SMC_down	3.35483	AA_SMC
UBB1	1.02869e-13	-0.242272	0.997	1	1.8252e-09	UBB	AA_SMC_down	5.53524	AA_SMC
GMFG1	1.04517e-09	-0.243141	0.153	0.373	1.85444e-05	GMFG	AA_SMC_down	0.576024	AA_SMC
VLDLR1	5.66409e-08	-0.243799	0.09	0.26	0.00100498	VLDLR	AA_SMC_down	0.393812	AA_SMC
ZBTB441	3.49716e-07	-0.24707	0.221	0.428	0.00620501	ZBTB44	AA_SMC_down	0.606367	AA_SMC
ENOX11	2.13429e-06	-0.247696	0.047	0.162	0.0378688	ENOX1	AA_SMC_down	0.239969	AA_SMC
CHSY11	2.0148e-06	-0.24809	0.29	0.497	0.0357485	CHSY1	AA_SMC_down	0.811267	AA_SMC
ZDHHC151	9.21792e-07	-0.25218	0.016	0.11	0.0163554	ZDHHC15	AA_SMC_down	0.128557	AA_SMC
MGEA51	2.07548e-06	-0.255019	0.542	0.751	0.0368252	MGEA5	AA_SMC_down	1.51178	AA_SMC
ENSMFAG000000402151	1.31133e-06	-0.255388	0.246	0.439	0.0232669	ENSMFAG00000040215	AA_SMC_down	0.94272	AA_SMC
CXCL13	2.30399e-09	-0.26114	0.019	0.15	4.08798e-05	CXCL1	AA_SMC_down	0.163324	AA_SMC
FBXL161	4.37648e-09	-0.262146	0.003	0.11	7.76519e-05	FBXL16	AA_SMC_down	0.107703	AA_SMC
SLC25A431	2.12369e-08	-0.264425	0.053	0.205	0.000376806	SLC25A43	AA_SMC_down	0.277471	AA_SMC
ENSMFAG000000300971	1.09243e-06	-0.265595	0.146	0.318	0.0193829	ENSMFAG00000030097	AA_SMC_down	0.405359	AA_SMC
HLF1	4.12965e-07	-0.266721	0.143	0.329	0.00732723	HLF	AA_SMC_down	0.4727	AA_SMC
SIGLEC13	1.26655e-06	-0.26705	0.025	0.127	0.0224724	SIGLEC1	AA_SMC_down	0.132126	AA_SMC
NTN41	3.74471e-08	-0.267915	0.682	0.87	0.000664424	NTN4	AA_SMC_down	2.35183	AA_SMC
CHPF1	7.94806e-08	-0.268608	0.66	0.835	0.00141022	CHPF	AA_SMC_down	2.00676	AA_SMC
HES61	2.3538e-08	-0.271066	0.012	0.124	0.000417635	HES6	AA_SMC_down	0.126232	AA_SMC
IL101	9.25486e-09	-0.271331	0.05	0.202	0.000164209	IL10	AA_SMC_down	0.221136	AA_SMC
PALM1	2.06521e-06	-0.271663	0.231	0.408	0.0366431	PALM	AA_SMC_down	0.695729	AA_SMC
ANXA12	1.71807e-06	-0.275787	0.981	0.997	0.0304837	ANXA1	AA_SMC_down	4.15987	AA_SMC
ZNF3841	1.88588e-06	-0.277605	0.249	0.454	0.0334612	ZNF384	AA_SMC_down	0.72387	AA_SMC
RNF19B1	5.33309e-07	-0.278859	0.159	0.335	0.0094625	RNF19B	AA_SMC_down	0.427508	AA_SMC
ATP61	3.86509e-18	-0.278965	1	0.997	6.85783e-14	ATP6	AA_SMC_down	5.95301	AA_SMC
TIMP31	3.86532e-07	-0.279568	0.888	0.96	0.00685823	TIMP3	AA_SMC_down	3.03555	AA_SMC
ENSMFAG000000378721	2.17309e-08	-0.279618	0.168	0.373	0.000385571	ENSMFAG00000037872	AA_SMC_down	0.652456	AA_SMC
GIMAP61	1.00756e-06	-0.282304	0.044	0.165	0.0178771	GIMAP6	AA_SMC_down	0.165619	AA_SMC
ORC41	3.2214e-07	-0.28896	0.19	0.387	0.00571572	ORC4	AA_SMC_down	0.647336	AA_SMC
PTGIR1	2.0883e-06	-0.28997	0.268	0.445	0.0370527	PTGIR	AA_SMC_down	0.764069	AA_SMC
EGR11	8.78109e-08	-0.29195	1	1	0.00155803	EGR1	AA_SMC_down	4.79649	AA_SMC
ENSMFAG000000430451	2.78473e-08	-0.292594	0.165	0.358	0.000494095	ENSMFAG00000043045	AA_SMC_down	0.440046	AA_SMC
KIAA11911	2.35097e-06	-0.293449	0.368	0.59	0.0417133	KIAA1191	AA_SMC_down	1.14256	AA_SMC
ENSMFAG000000272551	4.53588e-07	-0.294753	0.062	0.197	0.00804802	ENSMFAG00000027255	AA_SMC_down	0.20612	AA_SMC
ITIH51	2.44343e-06	-0.300274	0.09	0.231	0.0433538	ITIH5	AA_SMC_down	0.31108	AA_SMC
IFI441	1.07144e-06	-0.301158	0.128	0.283	0.0190105	IFI44	AA_SMC_down	0.353938	AA_SMC
PGM51	2.25073e-06	-0.303562	0.642	0.821	0.0399348	PGM5	AA_SMC_down	2.11025	AA_SMC
RASSF21	2.10415e-06	-0.306061	0.237	0.416	0.037334	RASSF2	AA_SMC_down	0.632732	AA_SMC
TTC7B1	1.16062e-08	-0.309533	0.259	0.488	0.000205929	TTC7B	AA_SMC_down	0.783467	AA_SMC
ZNF3041	2.74227e-08	-0.310024	0.044	0.188	0.00048656	ZNF304	AA_SMC_down	0.243882	AA_SMC
ENSMFAG000000047251	2.03307e-06	-0.310323	0.037	0.142	0.0360727	ENSMFAG00000004725	AA_SMC_down	0.152954	AA_SMC
ADCY71	5.52684e-07	-0.310731	0.087	0.24	0.00980627	ADCY7	AA_SMC_down	0.267289	AA_SMC
ENSMFAG000000432791	1.72196e-06	-0.311815	0.85	0.936	0.0305528	ENSMFAG00000043279	AA_SMC_down	3.24935	AA_SMC
HEXA1	7.26872e-07	-0.312699	0.505	0.685	0.0128969	HEXA	AA_SMC_down	1.39645	AA_SMC
ENTPD21	1.98061e-06	-0.315277	0.04	0.15	0.0351419	ENTPD2	AA_SMC_down	0.193816	AA_SMC
MT1A1	2.26123e-11	-0.315839	0.044	0.228	4.0121e-07	MT1A	AA_SMC_down	0.284534	AA_SMC
EFCC11	5.0721e-08	-0.315883	0.019	0.133	0.000899943	EFCC1	AA_SMC_down	0.150411	AA_SMC
TLE11	1.75837e-08	-0.317577	0.212	0.419	0.000311987	TLE1	AA_SMC_down	0.693502	AA_SMC
ITM2B1	1.92126e-08	-0.317598	0.997	1	0.000340889	ITM2B	AA_SMC_down	4.43378	AA_SMC
PIM31	2.44903e-11	-0.32013	0.386	0.662	4.34531e-07	PIM3	AA_SMC_down	1.24798	AA_SMC
SORBS11	6.21942e-07	-0.321854	0.922	0.971	0.0110351	SORBS1	AA_SMC_down	3.40047	AA_SMC
SAYSD11	3.55387e-07	-0.323661	0.181	0.367	0.00630563	SAYSD1	AA_SMC_down	0.566312	AA_SMC
ZMIZ11	1.64813e-06	-0.326626	0.439	0.65	0.0292428	ZMIZ1	AA_SMC_down	1.17958	AA_SMC
ENSMFAG000000448451	1.06249e-06	-0.329208	0.85	0.954	0.0188517	ENSMFAG00000044845	AA_SMC_down	3.15814	AA_SMC
IL13RA21	1.40985e-07	-0.329737	0.05	0.185	0.00250149	IL13RA2	AA_SMC_down	0.195567	AA_SMC
OSGIN11	2.49948e-07	-0.33056	0.131	0.298	0.00443482	OSGIN1	AA_SMC_down	0.472336	AA_SMC
ENSMFAG000000344781	9.82509e-07	-0.332011	0.199	0.37	0.0174327	ENSMFAG00000034478	AA_SMC_down	0.51545	AA_SMC
CKS21	1.94459e-08	-0.33295	0.458	0.676	0.000345028	CKS2	AA_SMC_down	1.27251	AA_SMC
JAZF11	4.33709e-07	-0.336914	0.364	0.572	0.0076953	JAZF1	AA_SMC_down	1.0394	AA_SMC
ZBTB23	7.43841e-08	-0.337067	0.153	0.35	0.0013198	ZBTB2	AA_SMC_down	0.52396	AA_SMC
GRB101	1.10198e-06	-0.339055	0.368	0.566	0.0195523	GRB10	AA_SMC_down	1.09604	AA_SMC
CYR611	2.8142e-06	-0.339141	0.963	0.986	0.0499323	CYR61	AA_SMC_down	3.74165	AA_SMC
BTG11	4.922e-09	-0.340723	0.523	0.766	8.73311e-05	BTG1	AA_SMC_down	1.59478	AA_SMC
SPARC1	8.83563e-18	-0.341312	1	1	1.56771e-13	SPARC	AA_SMC_down	6.08272	AA_SMC
STARD91	2.25693e-06	-0.342415	0.187	0.376	0.0400447	STARD9	AA_SMC_down	0.522117	AA_SMC
HMOX21	1.08162e-06	-0.342844	0.33	0.543	0.0191912	HMOX2	AA_SMC_down	1.05967	AA_SMC
FBLN51	8.84774e-12	-0.343258	0.96	0.991	1.56985e-07	FBLN5	AA_SMC_down	4.1663	AA_SMC
ARPP191	2.14187e-07	-0.344603	0.48	0.717	0.00380032	ARPP19	AA_SMC_down	1.50651	AA_SMC
NAMPT1	1.53299e-06	-0.344841	0.483	0.676	0.0271998	NAMPT	AA_SMC_down	1.3238	AA_SMC
MAP3K121	7.391e-09	-0.344911	0.125	0.324	0.000131138	MAP3K12	AA_SMC_down	0.472064	AA_SMC
KLF61	7.65451e-07	-0.345433	0.866	0.936	0.0135814	KLF6	AA_SMC_down	2.84777	AA_SMC
DDX3X1	3.89702e-08	-0.347583	0.62	0.798	0.000691449	DDX3X	AA_SMC_down	1.84322	AA_SMC
DPYSL21	7.66201e-08	-0.348677	0.807	0.896	0.00135947	DPYSL2	AA_SMC_down	2.41691	AA_SMC
XPO61	3.47129e-07	-0.351712	0.262	0.48	0.00615912	XPO6	AA_SMC_down	0.824658	AA_SMC
IQCK1	2.38639e-08	-0.35276	0.611	0.832	0.000423418	IQCK	AA_SMC_down	1.97832	AA_SMC
SERINC11	1.80076e-10	-0.352984	0.854	0.965	3.19508e-06	SERINC1	AA_SMC_down	3.19998	AA_SMC
FSTL11	1.81941e-12	-0.353038	0.984	0.991	3.22818e-08	FSTL1	AA_SMC_down	4.2845	AA_SMC
CYTB1	1.0933e-10	-0.35364	1	0.997	1.93984e-06	CYTB	AA_SMC_down	5.70819	AA_SMC
YTHDF31	1.43218e-07	-0.354885	0.383	0.613	0.00254112	YTHDF3	AA_SMC_down	1.12417	AA_SMC
GDI21	1.44644e-08	-0.356654	0.673	0.847	0.000256641	GDI2	AA_SMC_down	2.23711	AA_SMC
GPNMB1	5.54051e-07	-0.360816	0.614	0.803	0.00983052	GPNMB	AA_SMC_down	1.75367	AA_SMC
FOSB1	1.06845e-08	-0.360852	0.991	1	0.000189575	FOSB	AA_SMC_down	4.51431	AA_SMC
ENSMFAG000000369511	9.85945e-09	-0.361288	0.346	0.587	0.000174936	ENSMFAG00000036951	AA_SMC_down	1.06838	AA_SMC
MOB3C1	3.70212e-07	-0.364361	0.04	0.159	0.00656868	MOB3C	AA_SMC_down	0.185233	AA_SMC
ENSMFAG000000012341	3.98267e-07	-0.366474	0.265	0.465	0.00706646	ENSMFAG00000001234	AA_SMC_down	0.738359	AA_SMC
TGFB31	2.18531e-07	-0.366644	0.483	0.723	0.00387739	TGFB3	AA_SMC_down	1.57562	AA_SMC
RGS31	8.98998e-10	-0.366778	0.523	0.775	1.59509e-05	RGS3	AA_SMC_down	1.73898	AA_SMC
ASPH1	1.16212e-08	-0.367627	0.626	0.832	0.000206196	ASPH	AA_SMC_down	1.917	AA_SMC
LGMN1	6.73999e-07	-0.368012	0.542	0.751	0.0119588	LGMN	AA_SMC_down	1.552	AA_SMC
PLGRKT1	3.66689e-07	-0.368718	0.414	0.616	0.00650616	PLGRKT	AA_SMC_down	1.29672	AA_SMC
LGI41	6.37343e-08	-0.373747	0.146	0.332	0.00113084	LGI4	AA_SMC_down	0.545236	AA_SMC
ENSMFAG000000462571	4.68319e-07	-0.37381	0.097	0.246	0.00830939	ENSMFAG00000046257	AA_SMC_down	0.289092	AA_SMC
SBSPON1	3.09693e-08	-0.373817	0.128	0.309	0.000549488	SBSPON	AA_SMC_down	0.515144	AA_SMC
STMN11	7.15715e-09	-0.376619	0.43	0.702	0.000126989	STMN1	AA_SMC_down	1.47443	AA_SMC
ADAM91	3.47977e-07	-0.376782	0.66	0.853	0.00617415	ADAM9	AA_SMC_down	2.05379	AA_SMC
ZDHHC61	1.13758e-07	-0.377519	0.234	0.445	0.0020184	ZDHHC6	AA_SMC_down	0.770625	AA_SMC
SLC41A11	1.96324e-07	-0.384691	0.34	0.549	0.00348338	SLC41A1	AA_SMC_down	0.986855	AA_SMC
WWP11	4.12395e-10	-0.385858	0.47	0.714	7.31713e-06	WWP1	AA_SMC_down	1.43267	AA_SMC
IER31	8.19353e-09	-0.387337	0.897	0.934	0.000145378	IER3	AA_SMC_down	3.15806	AA_SMC
MYC1	2.04225e-07	-0.389975	0.717	0.876	0.00362357	MYC	AA_SMC_down	1.99439	AA_SMC
TPD52L11	3.36426e-08	-0.396718	0.52	0.734	0.000596921	TPD52L1	AA_SMC_down	1.79967	AA_SMC
RAP1B1	2.27361e-06	-0.397067	0.798	0.879	0.0403407	RAP1B	AA_SMC_down	2.47564	AA_SMC
TIMP11	1.98612e-14	-0.400693	1	1	3.52398e-10	TIMP1	AA_SMC_down	5.56204	AA_SMC
TGFB21	3.37588e-08	-0.401799	0.383	0.598	0.000598982	TGFB2	AA_SMC_down	1.24989	AA_SMC
CD861	5.46584e-09	-0.40244	0.037	0.182	9.69804e-05	CD86	AA_SMC_down	0.214892	AA_SMC
TAF151	8.63713e-09	-0.402731	0.14	0.347	0.000153249	TAF15	AA_SMC_down	0.514048	AA_SMC
ZEB21	2.23467e-08	-0.405938	0.492	0.737	0.000396498	ZEB2	AA_SMC_down	1.63777	AA_SMC
PLP11	3.36654e-07	-0.40842	0.738	0.884	0.00597325	PLP1	AA_SMC_down	2.71865	AA_SMC
ADAMTSL41	8.46427e-10	-0.41153	0.701	0.858	1.50182e-05	ADAMTSL4	AA_SMC_down	2.0443	AA_SMC
POU6F11	2.21778e-06	-0.412832	0.065	0.191	0.03935	POU6F1	AA_SMC_down	0.281115	AA_SMC
SCARA31	3.61756e-08	-0.414174	0.639	0.775	0.000641864	SCARA3	AA_SMC_down	2.00848	AA_SMC
TNC1	6.16884e-09	-0.415231	0.467	0.685	0.000109454	TNC	AA_SMC_down	1.66537	AA_SMC
GPRC5B1	4.15825e-08	-0.416407	0.352	0.566	0.000737798	GPRC5B	AA_SMC_down	1.02762	AA_SMC
ENSMFAG000000435641	9.08014e-08	-0.418069	0.025	0.142	0.00161109	ENSMFAG00000043564	AA_SMC_down	0.192864	AA_SMC
RNF1391	5.30166e-13	-0.419711	0.218	0.512	9.40673e-09	RNF139	AA_SMC_down	0.809593	AA_SMC
C1GALT11	2.37754e-06	-0.420454	0.15	0.306	0.0421847	C1GALT1	AA_SMC_down	0.442953	AA_SMC
RMDN31	1.33362e-06	-0.420472	0.196	0.379	0.0236624	RMDN3	AA_SMC_down	0.583509	AA_SMC
SGCB1	1.75482e-07	-0.420896	0.505	0.711	0.00311357	SGCB	AA_SMC_down	1.55036	AA_SMC
TNFAIP61	4.00804e-12	-0.421231	0.065	0.272	7.11146e-08	TNFAIP6	AA_SMC_down	0.366069	AA_SMC
ING11	5.68127e-07	-0.42239	0.221	0.408	0.0100803	ING1	AA_SMC_down	0.603548	AA_SMC
SEMA3D1	2.47614e-10	-0.422721	0.785	0.919	4.39341e-06	SEMA3D	AA_SMC_down	3.24545	AA_SMC
RASD11	2.3341e-09	-0.42525	0.308	0.552	4.14139e-05	RASD1	AA_SMC_down	0.937735	AA_SMC
SLMAP1	3.31054e-13	-0.425259	0.931	0.971	5.8739e-09	SLMAP	AA_SMC_down	3.92645	AA_SMC
ENSMFAG000000430941	2.15569e-07	-0.428809	0.305	0.523	0.00382484	ENSMFAG00000043094	AA_SMC_down	0.868866	AA_SMC
TMX41	2.18957e-07	-0.430383	0.234	0.434	0.00388496	TMX4	AA_SMC_down	0.949093	AA_SMC
PTRHD11	8.20533e-08	-0.432147	0.137	0.321	0.00145587	PTRHD1	AA_SMC_down	0.51979	AA_SMC
ANGPTL11	1.61822e-11	-0.433297	0.199	0.471	2.87121e-07	ANGPTL1	AA_SMC_down	0.898346	AA_SMC
NARS21	6.3527e-10	-0.437196	0.121	0.327	1.12716e-05	NARS2	AA_SMC_down	0.564152	AA_SMC
AMMECR1L1	1.72526e-08	-0.440563	0.184	0.396	0.000306113	AMMECR1L	AA_SMC_down	0.617619	AA_SMC
PDXK1	6.55846e-07	-0.444059	0.109	0.257	0.0116367	PDXK	AA_SMC_down	0.381859	AA_SMC
SHISA31	4.28528e-07	-0.445413	0.062	0.194	0.00760337	SHISA3	AA_SMC_down	0.277682	AA_SMC
CSF1R1	1.65543e-08	-0.445634	0.137	0.327	0.000293723	CSF1R	AA_SMC_down	0.511215	AA_SMC
TUSC31	2.70444e-09	-0.446217	0.016	0.142	4.79849e-05	TUSC3	AA_SMC_down	0.190535	AA_SMC
MS4A71	2.07801e-07	-0.448752	0.146	0.318	0.003687	MS4A7	AA_SMC_down	0.51051	AA_SMC
IFRD11	1.6753e-08	-0.449819	0.804	0.922	0.000297248	IFRD1	AA_SMC_down	2.87957	AA_SMC
ACP51	9.70023e-10	-0.451756	0.019	0.153	1.72111e-05	ACP5	AA_SMC_down	0.158146	AA_SMC
HOMER21	1.83956e-09	-0.453903	0.044	0.202	3.26393e-05	HOMER2	AA_SMC_down	0.281616	AA_SMC
ENSMFAG000000448351	1.76891e-09	-0.455194	0.305	0.552	3.13857e-05	ENSMFAG00000044835	AA_SMC_down	0.957739	AA_SMC
S100A11	6.20162e-07	-0.455618	0.075	0.214	0.0110035	S100A1	AA_SMC_down	0.474185	AA_SMC
CNOT81	3.47788e-08	-0.455926	0.293	0.52	0.000617081	CNOT8	AA_SMC_down	0.914866	AA_SMC
ENSMFAG000000005401	6.11673e-07	-0.45673	0.212	0.402	0.0108529	ENSMFAG00000000540	AA_SMC_down	0.670994	AA_SMC
EIF4A11	3.55395e-08	-0.456975	0.754	0.829	0.000630577	EIF4A1	AA_SMC_down	2.37002	AA_SMC
CLEC11A1	4.12463e-12	-0.45893	0.162	0.416	7.31833e-08	CLEC11A	AA_SMC_down	0.669858	AA_SMC
FAM3C1	1.41226e-09	-0.45945	0.411	0.671	2.50577e-05	FAM3C	AA_SMC_down	1.17101	AA_SMC
ADAMTS21	9.47886e-08	-0.46182	0.202	0.393	0.00168183	ADAMTS2	AA_SMC_down	0.683303	AA_SMC
CEP1201	4.62933e-07	-0.462348	0.206	0.396	0.00821382	CEP120	AA_SMC_down	0.623977	AA_SMC
CPE1	1.97821e-15	-0.462529	0.938	0.986	3.50994e-11	CPE	AA_SMC_down	4.08558	AA_SMC
HAS21	3.53939e-10	-0.465071	0.065	0.243	6.27994e-06	HAS2	AA_SMC_down	0.27201	AA_SMC
GSTM31	1.05701e-10	-0.465414	0.461	0.734	1.87545e-06	GSTM3	AA_SMC_down	1.67421	AA_SMC
NFATC21	8.5463e-07	-0.465733	0.019	0.116	0.0151637	NFATC2	AA_SMC_down	0.162609	AA_SMC
ABCA11	6.3593e-08	-0.467127	0.396	0.584	0.00112833	ABCA1	AA_SMC_down	1.03505	AA_SMC
RCL11	1.83524e-06	-0.467747	0.296	0.471	0.0325626	RCL1	AA_SMC_down	0.829671	AA_SMC
EGR21	2.75894e-18	-0.468611	0.209	0.572	4.89519e-14	EGR2	AA_SMC_down	1.01294	AA_SMC
PIM11	2.46056e-06	-0.470594	0.305	0.48	0.0436577	PIM1	AA_SMC_down	0.843997	AA_SMC
SOD21	9.32996e-09	-0.4723	0.726	0.85	0.000165541	SOD2	AA_SMC_down	2.06059	AA_SMC
MLKL1	5.90628e-09	-0.47274	0.075	0.246	0.000104795	MLKL	AA_SMC_down	0.381677	AA_SMC
CACHD11	1.36399e-06	-0.473594	0.187	0.355	0.0242012	CACHD1	AA_SMC_down	0.49893	AA_SMC
TACC11	7.80957e-07	-0.473668	0.589	0.783	0.0138565	TACC1	AA_SMC_down	2.03303	AA_SMC
SCN7A1	8.09809e-12	-0.474062	0.034	0.211	1.43684e-07	SCN7A	AA_SMC_down	0.255185	AA_SMC
FAM46A1	1.09912e-07	-0.476029	0.383	0.604	0.00195016	FAM46A	AA_SMC_down	1.25347	AA_SMC
ARID5B1	5.62234e-11	-0.477291	0.863	0.957	9.97572e-07	ARID5B	AA_SMC_down	3.68375	AA_SMC
HMOX11	1.64737e-10	-0.479378	0.025	0.173	2.92293e-06	HMOX1	AA_SMC_down	0.200901	AA_SMC
ERGIC11	2.66927e-07	-0.481744	0.327	0.535	0.00473609	ERGIC1	AA_SMC_down	0.901913	AA_SMC
RIF11	1.02099e-06	-0.481881	0.287	0.486	0.0181154	RIF1	AA_SMC_down	0.999393	AA_SMC
LACTB1	5.24644e-08	-0.482866	0.187	0.396	0.000930877	LACTB	AA_SMC_down	0.613764	AA_SMC
POLR2C1	1.43757e-07	-0.482879	0.283	0.497	0.00255067	POLR2C	AA_SMC_down	1.05342	AA_SMC
IRF11	3.61158e-07	-0.48309	0.536	0.737	0.00640802	IRF1	AA_SMC_down	1.87307	AA_SMC
WIPF11	7.01707e-10	-0.484018	0.333	0.61	1.24504e-05	WIPF1	AA_SMC_down	1.12633	AA_SMC
SGK11	1.00066e-10	-0.486581	0.555	0.769	1.77546e-06	SGK1	AA_SMC_down	1.62502	AA_SMC
PLEKHG51	1.34568e-07	-0.487908	0.05	0.185	0.00238764	PLEKHG5	AA_SMC_down	0.267897	AA_SMC
EBP1	3.70025e-07	-0.488701	0.231	0.431	0.00656535	EBP	AA_SMC_down	0.76272	AA_SMC
MSX11	3.89133e-13	-0.489172	0.121	0.376	6.90439e-09	MSX1	AA_SMC_down	0.492336	AA_SMC
CLU1	1.10219e-11	-0.48973	0.994	1	1.95562e-07	CLU	AA_SMC_down	4.42168	AA_SMC
HBEGF1	3.37727e-10	-0.492348	0.66	0.876	5.99229e-06	HBEGF	AA_SMC_down	2.76949	AA_SMC
CISH1	1.95745e-09	-0.492819	0.193	0.41	3.4731e-05	CISH	AA_SMC_down	0.618708	AA_SMC
HERPUD11	2.64424e-11	-0.493295	0.822	0.931	4.69167e-07	HERPUD1	AA_SMC_down	2.8449	AA_SMC
SLK1	2.63077e-06	-0.495438	0.695	0.824	0.0466778	SLK	AA_SMC_down	2.22148	AA_SMC
TMEM2331	1.60925e-06	-0.498517	0.115	0.263	0.0285528	TMEM233	AA_SMC_down	0.536147	AA_SMC
SERGEF1	1.61234e-06	-0.499269	0.165	0.332	0.0286077	SERGEF	AA_SMC_down	0.555362	AA_SMC
ALG21	1.59277e-07	-0.499489	0.14	0.321	0.00282606	ALG2	AA_SMC_down	0.480722	AA_SMC
BCL2A11	6.3189e-08	-0.499499	0.162	0.364	0.00112116	BCL2A1	AA_SMC_down	0.473342	AA_SMC
PRCP1	2.94649e-09	-0.50341	0.181	0.402	5.22796e-05	PRCP	AA_SMC_down	0.547878	AA_SMC
DDX601	8.00786e-09	-0.5053	0.028	0.162	0.000142083	DDX60	AA_SMC_down	0.244029	AA_SMC
TMEM2631	1.98187e-08	-0.50887	0.324	0.555	0.000351642	TMEM263	AA_SMC_down	1.1369	AA_SMC
DDIT41	2.57812e-10	-0.510287	0.33	0.575	4.57436e-06	DDIT4	AA_SMC_down	1.05223	AA_SMC
LYVE11	9.82212e-14	-0.510967	0.206	0.497	1.74274e-09	LYVE1	AA_SMC_down	0.813072	AA_SMC
CMBL1	4.66211e-07	-0.51398	0.115	0.272	0.00827198	CMBL	AA_SMC_down	0.454024	AA_SMC
ENSMFAG000000423141	3.47882e-10	-0.514187	0.863	0.939	6.17247e-06	ENSMFAG00000042314	AA_SMC_down	2.96309	AA_SMC
PIK3R11	9.46597e-08	-0.517381	0.33	0.564	0.00167955	PIK3R1	AA_SMC_down	1.02824	AA_SMC
SPTBN11	3.25459e-16	-0.520254	0.978	0.994	5.77462e-12	SPTBN1	AA_SMC_down	4.1801	AA_SMC
OAT1	5.5741e-12	-0.521036	0.726	0.899	9.89013e-08	OAT	AA_SMC_down	2.57151	AA_SMC
MTMR101	4.32919e-11	-0.521684	0.206	0.468	7.68128e-07	MTMR10	AA_SMC_down	0.66702	AA_SMC
NFKBIA1	5.42499e-14	-0.521742	0.966	0.988	9.62556e-10	NFKBIA	AA_SMC_down	4.09299	AA_SMC
SLC39A141	3.04966e-07	-0.526916	0.483	0.685	0.00541102	SLC39A14	AA_SMC_down	1.36157	AA_SMC
COX161	1.18246e-07	-0.530478	0.539	0.72	0.00209803	COX16	AA_SMC_down	1.62	AA_SMC
NID11	1.54276e-06	-0.532452	0.607	0.754	0.0273732	NID1	AA_SMC_down	1.46136	AA_SMC
TNFAIP8L31	1.23579e-08	-0.5342	0.062	0.214	0.000219266	TNFAIP8L3	AA_SMC_down	0.309104	AA_SMC
FOLR21	2.22384e-07	-0.53595	0.059	0.194	0.00394576	FOLR2	AA_SMC_down	0.31033	AA_SMC
MAN2B21	4.57534e-08	-0.536024	0.199	0.399	0.000811802	MAN2B2	AA_SMC_down	0.72669	AA_SMC
OGN1	1.9729e-17	-0.539388	0.96	0.983	3.50051e-13	OGN	AA_SMC_down	4.09244	AA_SMC
FBLN11	2.44518e-10	-0.541618	0.804	0.893	4.33849e-06	FBLN1	AA_SMC_down	2.36459	AA_SMC
ENSMFAG000000068941	2.01865e-13	-0.54247	0.137	0.396	3.5817e-09	ENSMFAG00000006894	AA_SMC_down	0.508547	AA_SMC
SULF11	1.55564e-15	-0.54248	0.779	0.91	2.76017e-11	SULF1	AA_SMC_down	2.60471	AA_SMC
GLUL1	1.82488e-09	-0.546887	0.869	0.942	3.23788e-05	GLUL	AA_SMC_down	2.79568	AA_SMC
VSIG41	8.09365e-08	-0.548359	0.075	0.231	0.00143606	VSIG4	AA_SMC_down	0.304881	AA_SMC
ENSMFAG000000019191	8.7814e-09	-0.548547	0.044	0.182	0.000155808	ENSMFAG00000001919	AA_SMC_down	0.276657	AA_SMC
HEXB1	5.34522e-11	-0.550806	0.801	0.928	9.48402e-07	HEXB	AA_SMC_down	2.69454	AA_SMC
CENPX1	9.52654e-08	-0.55281	0.361	0.569	0.00169029	CENPX	AA_SMC_down	1.21279	AA_SMC
CRY11	9.30424e-08	-0.555616	0.371	0.578	0.00165085	CRY1	AA_SMC_down	1.05937	AA_SMC
ENSMFAG000000322811	6.85094e-09	-0.556764	0.246	0.445	0.000121556	ENSMFAG00000032281	AA_SMC_down	0.733726	AA_SMC
PRSS121	1.9169e-06	-0.557943	0.047	0.159	0.0340115	PRSS12	AA_SMC_down	0.253941	AA_SMC
OMD1	2.38083e-08	-0.558542	0.592	0.777	0.00042243	OMD	AA_SMC_down	1.58572	AA_SMC
FAM180A1	2.65534e-06	-0.559426	0.04	0.147	0.0471137	FAM180A	AA_SMC_down	0.265013	AA_SMC
AGA1	1.60512e-07	-0.559584	0.277	0.486	0.00284797	AGA	AA_SMC_down	0.887984	AA_SMC
SERPING11	5.07069e-20	-0.560632	0.984	0.983	8.99692e-16	SERPING1	AA_SMC_down	4.11191	AA_SMC
COL15A11	1.16956e-17	-0.561888	0.458	0.801	2.07515e-13	COL15A1	AA_SMC_down	1.86863	AA_SMC
CYBA1	1.18037e-08	-0.562204	0.576	0.751	0.000209432	CYBA	AA_SMC_down	1.95953	AA_SMC
COL14A11	1.9233e-10	-0.562829	0.738	0.902	3.41251e-06	COL14A1	AA_SMC_down	2.62363	AA_SMC
DUSP51	5.09424e-07	-0.563426	0.277	0.471	0.00903871	DUSP5	AA_SMC_down	0.888044	AA_SMC
LSP11	4.83866e-07	-0.565518	0.333	0.52	0.00858523	LSP1	AA_SMC_down	0.920802	AA_SMC
RUNDC11	6.04838e-07	-0.565659	0.022	0.124	0.0107316	RUNDC1	AA_SMC_down	0.183927	AA_SMC
C31	9.25102e-08	-0.566165	0.807	0.604	0.00164141	C3	AA_SMC_down	1.17286	AA_SMC
FGL21	6.82674e-14	-0.569246	0.903	0.954	1.21127e-09	FGL2	AA_SMC_down	3.48203	AA_SMC
PLBD11	4.92147e-08	-0.570459	0.489	0.671	0.000873217	PLBD1	AA_SMC_down	1.42436	AA_SMC
TSPAN121	4.88095e-07	-0.573497	0.555	0.705	0.00866028	TSPAN12	AA_SMC_down	1.48537	AA_SMC
LAMP21	1.09915e-08	-0.574191	0.542	0.737	0.000195023	LAMP2	AA_SMC_down	1.63107	AA_SMC
DLL11	1.83845e-09	-0.579162	0.022	0.159	3.26196e-05	DLL1	AA_SMC_down	0.21307	AA_SMC
ENSMFAG000000266681	3.90151e-14	-0.580537	0.888	0.96	6.92244e-10	ENSMFAG00000026668	AA_SMC_down	2.90341	AA_SMC
FYN1	2.15214e-08	-0.581885	0.202	0.405	0.000381854	FYN	AA_SMC_down	0.59242	AA_SMC
DES1	1.64936e-13	-0.586662	0.411	0.662	2.92645e-09	DES	AA_SMC_down	1.63538	AA_SMC
ENSMFAG000000024891	1.59639e-09	-0.591953	0.209	0.439	2.83247e-05	ENSMFAG00000002489	AA_SMC_down	0.695167	AA_SMC
C1QTNF71	1.3105e-08	-0.592152	0.302	0.532	0.000232521	C1QTNF7	AA_SMC_down	1.09744	AA_SMC
COL1A21	1.00211e-19	-0.59267	0.916	0.968	1.77805e-15	COL1A2	AA_SMC_down	3.90884	AA_SMC
CD531	2.9852e-08	-0.592865	0.1	0.272	0.000529664	CD53	AA_SMC_down	0.322907	AA_SMC
MGMT1	8.47575e-09	-0.596024	0.402	0.621	0.000150385	MGMT	AA_SMC_down	1.41677	AA_SMC
GSN1	3.88918e-21	-0.597423	1	1	6.90056e-17	GSN	AA_SMC_down	5.97578	AA_SMC
CDA1	3.62351e-14	-0.600136	0.726	0.879	6.42919e-10	CDA	AA_SMC_down	2.25454	AA_SMC
COLEC101	1.71761e-08	-0.602776	0.022	0.145	0.000304755	COLEC10	AA_SMC_down	0.223326	AA_SMC
RND31	4.97354e-11	-0.603928	0.626	0.824	8.82455e-07	RND3	AA_SMC_down	2.30235	AA_SMC
EIF4EBP11	2.21816e-07	-0.607018	0.458	0.647	0.00393567	EIF4EBP1	AA_SMC_down	1.46906	AA_SMC
ALDH1L11	2.32996e-07	-0.60772	0.069	0.208	0.00413405	ALDH1L1	AA_SMC_down	0.352255	AA_SMC
RORA1	5.99582e-10	-0.611601	0.128	0.341	1.06384e-05	RORA	AA_SMC_down	0.642682	AA_SMC
TCF31	1.20885e-11	-0.612544	0.511	0.766	2.14486e-07	TCF3	AA_SMC_down	2.0005	AA_SMC
FNDC51	7.17994e-07	-0.617436	0.022	0.121	0.0127394	FNDC5	AA_SMC_down	0.175275	AA_SMC
MD21	2.93479e-08	-0.62129	0.037	0.171	0.000520721	MD2	AA_SMC_down	0.243328	AA_SMC
LYZ1	6.76228e-11	-0.623117	0.277	0.529	1.19983e-06	LYZ	AA_SMC_down	0.883354	AA_SMC
GNA131	6.50031e-10	-0.627402	0.252	0.491	1.15335e-05	GNA13	AA_SMC_down	0.79939	AA_SMC
ACSL41	1.12998e-09	-0.628102	0.277	0.503	2.00492e-05	ACSL4	AA_SMC_down	0.926387	AA_SMC
CCDC801	6.58975e-13	-0.628917	0.966	0.98	1.16922e-08	CCDC80	AA_SMC_down	3.99015	AA_SMC
IL6R1	1.14679e-08	-0.629264	0.056	0.205	0.000203475	IL6R	AA_SMC_down	0.25258	AA_SMC
SLC2A41	1.21008e-06	-0.629305	0.016	0.107	0.0214705	SLC2A4	AA_SMC_down	0.194039	AA_SMC
OLFML11	7.62524e-10	-0.630274	0.436	0.65	1.35295e-05	OLFML1	AA_SMC_down	1.36936	AA_SMC
CRMP11	4.19305e-07	-0.636294	0.131	0.295	0.00743974	CRMP1	AA_SMC_down	0.504601	AA_SMC
ADD31	7.26628e-09	-0.637576	0.545	0.728	0.000128926	ADD3	AA_SMC_down	1.54385	AA_SMC
PTHLH1	1.41139e-10	-0.640475	0.09	0.286	2.50424e-06	PTHLH	AA_SMC_down	0.377057	AA_SMC
TNNC21	1.89149e-06	-0.641239	0.09	0.228	0.0335607	TNNC2	AA_SMC_down	0.404217	AA_SMC
MRC11	2.15894e-07	-0.641487	0.131	0.303	0.00383061	MRC1	AA_SMC_down	0.441145	AA_SMC
JAM21	1.01393e-11	-0.64183	0.246	0.503	1.79902e-07	JAM2	AA_SMC_down	0.900542	AA_SMC
LRRC4C1	4.50607e-10	-0.644463	0.059	0.237	7.99511e-06	LRRC4C	AA_SMC_down	0.433203	AA_SMC
GPM6B1	9.12815e-15	-0.648187	0.056	0.283	1.61961e-10	GPM6B	AA_SMC_down	0.360033	AA_SMC
GALNT151	1.7254e-08	-0.650907	0.393	0.601	0.000306138	GALNT15	AA_SMC_down	1.26122	AA_SMC
ABCA91	2.13756e-09	-0.657935	0.181	0.387	3.79267e-05	ABCA9	AA_SMC_down	0.553174	AA_SMC
ENSMFAG000000300381	4.20689e-19	-0.666736	0.723	0.908	7.46429e-15	ENSMFAG00000030038	AA_SMC_down	2.42581	AA_SMC
TSC22D31	4.77834e-13	-0.667764	0.869	0.968	8.47821e-09	TSC22D3	AA_SMC_down	2.97906	AA_SMC
DCN1	7.97962e-07	-0.668528	0.991	0.98	0.0141582	DCN	AA_SMC_down	5.14126	AA_SMC
CCL81	2.34536e-11	-0.672242	0.037	0.211	4.16137e-07	CCL8	AA_SMC_down	0.29025	AA_SMC
DUSP21	3.18094e-10	-0.676826	0.187	0.416	5.64395e-06	DUSP2	AA_SMC_down	0.526027	AA_SMC
ECHDC21	3.82153e-09	-0.681494	0.246	0.457	6.78054e-05	ECHDC2	AA_SMC_down	0.79904	AA_SMC
PCDH171	6.15094e-09	-0.687697	0.097	0.275	0.000109136	PCDH17	AA_SMC_down	0.471616	AA_SMC
RASL11A1	1.04594e-12	-0.690208	0.237	0.509	1.85582e-08	RASL11A	AA_SMC_down	0.925786	AA_SMC
CTSK1	8.66427e-11	-0.692713	0.879	0.939	1.5373e-06	CTSK	AA_SMC_down	2.81942	AA_SMC
TSPAN41	1.09287e-08	-0.693853	0.315	0.523	0.000193907	TSPAN4	AA_SMC_down	0.985931	AA_SMC
TXNIP1	4.10133e-08	-0.695096	0.95	0.965	0.000727699	TXNIP	AA_SMC_down	3.43011	AA_SMC
NPY1R1	7.11905e-19	-0.697268	0.268	0.63	1.26313e-14	NPY1R	AA_SMC_down	1.33797	AA_SMC
S100A81	6.76143e-14	-0.705527	0.009	0.182	1.19968e-09	S100A8	AA_SMC_down	0.277323	AA_SMC
MOXD11	1.18516e-14	-0.707606	0.022	0.217	2.10284e-10	MOXD1	AA_SMC_down	0.31873	AA_SMC
PCOLCE21	6.4218e-11	-0.712295	0.576	0.792	1.13942e-06	PCOLCE2	AA_SMC_down	1.56434	AA_SMC
NREP1	5.58484e-12	-0.7126	0.146	0.396	9.90919e-08	NREP	AA_SMC_down	0.723152	AA_SMC
TYROBP1	9.92465e-09	-0.713606	0.178	0.373	0.000176093	TYROBP	AA_SMC_down	0.583656	AA_SMC
GPC11	3.72292e-10	-0.720396	0.093	0.292	6.60558e-06	GPC1	AA_SMC_down	0.556866	AA_SMC
PMP221	1.00595e-07	-0.721293	0.872	0.925	0.00178485	PMP22	AA_SMC_down	2.89739	AA_SMC
FABP51	8.21109e-09	-0.726449	0.118	0.298	0.000145689	FABP5	AA_SMC_down	0.436196	AA_SMC
C1QC1	5.65142e-14	-0.727117	0.265	0.535	1.00273e-09	C1QC	AA_SMC_down	1.01336	AA_SMC
PTGDS1	4.90291e-12	-0.729706	0.798	0.91	8.69923e-08	PTGDS	AA_SMC_down	3.38735	AA_SMC
HCLS11	1.14368e-12	-0.732495	0.153	0.416	2.02923e-08	HCLS1	AA_SMC_down	0.751699	AA_SMC
CASQ21	1.00237e-19	-0.736122	0.265	0.642	1.77851e-15	CASQ2	AA_SMC_down	1.36035	AA_SMC
ENSMFAG000000390641	2.01909e-15	-0.737609	0.492	0.789	3.58247e-11	ENSMFAG00000039064	AA_SMC_down	2.37014	AA_SMC
PLTP1	1.70705e-13	-0.741839	0.707	0.824	3.02882e-09	PLTP	AA_SMC_down	2.29286	AA_SMC
CFD1	1.21752e-09	-0.743169	0.981	0.957	2.16025e-05	CFD	AA_SMC_down	3.89944	AA_SMC
PLAT1	1.85088e-08	-0.75331	0.315	0.514	0.000328401	PLAT	AA_SMC_down	0.990201	AA_SMC
PTGR11	4.62245e-07	-0.755756	0.573	0.694	0.00820161	PTGR1	AA_SMC_down	1.58265	AA_SMC
EMP11	7.23646e-10	-0.758241	0.763	0.882	1.28397e-05	EMP1	AA_SMC_down	2.13101	AA_SMC
RRP11	7.2797e-10	-0.763215	0.156	0.367	1.29164e-05	RRP1	AA_SMC_down	0.600421	AA_SMC
IL161	1.49759e-15	-0.764221	0.121	0.408	2.65717e-11	IL16	AA_SMC_down	0.55668	AA_SMC
ENSMFAG000000027131	3.53673e-08	-0.771191	0.146	0.335	0.000627522	ENSMFAG00000002713	AA_SMC_down	0.634816	AA_SMC
ENSMFAG000000406411	6.24024e-09	-0.772019	0.888	0.928	0.000110721	ENSMFAG00000040641	AA_SMC_down	2.87348	AA_SMC
S100A91	1.64803e-10	-0.773505	0.003	0.127	2.92411e-06	S100A9	AA_SMC_down	0.201474	AA_SMC
TGFBR31	1.56528e-12	-0.775889	0.47	0.723	2.77727e-08	TGFBR3	AA_SMC_down	1.32371	AA_SMC
CD1631	1.08883e-20	-0.7777	0.159	0.483	1.93192e-16	CD163	AA_SMC_down	0.795818	AA_SMC
GLIS11	2.21851e-06	-0.780602	0.031	0.133	0.0393631	GLIS1	AA_SMC_down	0.237916	AA_SMC
CYP21A21	1.06963e-09	-0.782129	0.626	0.769	1.89784e-05	CYP21A2	AA_SMC_down	1.47363	AA_SMC
DUSP101	4.62336e-09	-0.795104	0.109	0.292	8.20323e-05	DUSP10	AA_SMC_down	0.488792	AA_SMC
GALNT161	1.71557e-11	-0.802937	0.112	0.332	3.04393e-07	GALNT16	AA_SMC_down	0.552456	AA_SMC
COLEC111	5.25169e-17	-0.818087	0.283	0.592	9.31808e-13	COLEC11	AA_SMC_down	1.08349	AA_SMC
ENSMFAG000000131521	2.57291e-06	-0.822854	0.047	0.159	0.0456511	ENSMFAG00000013152	AA_SMC_down	0.463895	AA_SMC
CGNL11	1.69765e-13	-0.827184	0.115	0.358	3.01214e-09	CGNL1	AA_SMC_down	0.554231	AA_SMC
C1QB1	1.59361e-14	-0.827193	0.255	0.549	2.82754e-10	C1QB	AA_SMC_down	1.1368	AA_SMC
ICAM11	3.03189e-09	-0.835793	0.227	0.434	5.37948e-05	ICAM1	AA_SMC_down	0.667712	AA_SMC
RARRES21	9.34009e-14	-0.836263	0.685	0.884	1.65721e-09	RARRES2	AA_SMC_down	2.33761	AA_SMC
CCL29	5.11874e-13	-0.839254	0.355	0.618	9.08219e-09	CCL2	AA_SMC_down	1.39134	AA_SMC
IGFBP61	1.12395e-24	-0.8397	0.997	0.997	1.99422e-20	IGFBP6	AA_SMC_down	5.23417	AA_SMC
PGAP31	1.1673e-18	-0.842923	0.093	0.393	2.07113e-14	PGAP3	AA_SMC_down	0.782643	AA_SMC
SEMA3C1	9.90858e-11	-0.847099	0.648	0.769	1.75808e-06	SEMA3C	AA_SMC_down	1.79741	AA_SMC
MMP191	6.95175e-11	-0.85342	0.137	0.358	1.23345e-06	MMP19	AA_SMC_down	0.462347	AA_SMC
C71	2.63632e-09	-0.856422	0.981	0.977	4.67762e-05	C7	AA_SMC_down	3.32059	AA_SMC
PDGFRL1	3.05725e-11	-0.856531	0.738	0.867	5.42448e-07	PDGFRL	AA_SMC_down	2.12523	AA_SMC
ANGPTL51	1.13311e-07	-0.86295	0.349	0.54	0.00201047	ANGPTL5	AA_SMC_down	0.870743	AA_SMC
MATN21	1.84333e-11	-0.868201	0.215	0.46	3.27062e-07	MATN2	AA_SMC_down	0.839243	AA_SMC
PLXDC11	8.64205e-11	-0.891413	0.09	0.286	1.53336e-06	PLXDC1	AA_SMC_down	0.42811	AA_SMC
HOXA111	1.42638e-17	-0.896255	0.059	0.318	2.53083e-13	HOXA11	AA_SMC_down	0.472615	AA_SMC
ENSMFAG000000023511	5.89118e-08	-0.896726	0.184	0.355	0.00104527	ENSMFAG00000002351	AA_SMC_down	0.633558	AA_SMC
ENSMFAG000000359751	5.68815e-11	-0.915106	0.178	0.387	1.00925e-06	ENSMFAG00000035975	AA_SMC_down	0.691608	AA_SMC
SLPI1	5.30502e-10	-0.920664	0.723	0.847	9.41269e-06	SLPI	AA_SMC_down	2.09196	AA_SMC
MT21	4.8454e-26	-0.921298	0.916	0.983	8.59719e-22	MT2	AA_SMC_down	3.29824	AA_SMC
SLC38A51	1.06022e-09	-0.932326	0.081	0.257	1.88114e-05	SLC38A5	AA_SMC_down	0.477998	AA_SMC
FBLN21	1.0698e-11	-0.942473	0.863	0.922	1.89814e-07	FBLN2	AA_SMC_down	2.64955	AA_SMC
CCDC1521	7.022e-16	-0.949094	0.788	0.916	1.24591e-11	CCDC152	AA_SMC_down	2.52951	AA_SMC
CTSC1	2.38356e-07	-0.950358	0.237	0.425	0.00422916	CTSC	AA_SMC_down	0.654634	AA_SMC
FABP41	8.57798e-09	-0.97008	0.262	0.471	0.000152199	FABP4	AA_SMC_down	0.798187	AA_SMC
C1QA1	3.07645e-15	-0.977019	0.202	0.494	5.45854e-11	C1QA	AA_SMC_down	1.07038	AA_SMC
COL6A31	1.57207e-08	-0.980106	0.218	0.402	0.000278932	COL6A3	AA_SMC_down	0.986532	AA_SMC
ANGPTL41	1.92725e-12	-0.991477	0.293	0.535	3.41952e-08	ANGPTL4	AA_SMC_down	1.16154	AA_SMC
IGFBP31	3.79641e-16	-0.992109	0.424	0.734	6.73596e-12	IGFBP3	AA_SMC_down	1.45302	AA_SMC
FAM180B1	3.54994e-08	-0.992745	0.315	0.5	0.000629866	FAM180B	AA_SMC_down	0.898508	AA_SMC
ABCA61	2.28023e-12	-0.994107	0.221	0.46	4.04581e-08	ABCA6	AA_SMC_down	0.750389	AA_SMC
CES11	7.07319e-10	-1.00651	0.062	0.231	1.255e-05	CES1	AA_SMC_down	0.452561	AA_SMC
TGFBI1	7.75412e-13	-1.01645	0.343	0.592	1.37581e-08	TGFBI	AA_SMC_down	1.11335	AA_SMC
ITM2A1	1.27893e-12	-1.01647	0.894	0.928	2.2692e-08	ITM2A	AA_SMC_down	2.83129	AA_SMC
CXCL31	4.20376e-33	-1.0174	0.09	0.52	7.45872e-29	CXCL3	AA_SMC_down	0.793227	AA_SMC
LRRC171	1.0385e-19	-1.04998	0.187	0.543	1.84262e-15	LRRC17	AA_SMC_down	1.12779	AA_SMC
PTN1	1.51533e-18	-1.05741	0.33	0.653	2.68866e-14	PTN	AA_SMC_down	1.67589	AA_SMC
CCL71	1.12747e-13	-1.05962	0.031	0.231	2.00047e-09	CCL7	AA_SMC_down	0.289153	AA_SMC
LUM1	2.40509e-10	-1.06388	0.872	0.87	4.26735e-06	LUM	AA_SMC_down	2.48017	AA_SMC
FCER1G1	3.38428e-20	-1.08554	0.336	0.679	6.00472e-16	FCER1G	AA_SMC_down	1.29082	AA_SMC
CD141	1.0723e-16	-1.096	0.168	0.48	1.90259e-12	CD14	AA_SMC_down	0.793971	AA_SMC
LAMA21	2.13336e-19	-1.10225	0.262	0.584	3.78522e-15	LAMA2	AA_SMC_down	1.10595	AA_SMC
FMO31	1.27418e-10	-1.10499	0.299	0.512	2.26078e-06	FMO3	AA_SMC_down	0.973908	AA_SMC
IFI61	6.02173e-19	-1.13165	0.629	0.835	1.06844e-14	IFI6	AA_SMC_down	2.53111	AA_SMC
IGSF101	1.71212e-23	-1.13235	0.078	0.41	3.03782e-19	IGSF10	AA_SMC_down	0.634594	AA_SMC
IL1B1	5.21136e-17	-1.13638	0.302	0.645	9.24651e-13	IL1B	AA_SMC_down	1.1521	AA_SMC
ENSMFAG000000343641	9.42072e-07	-1.14484	0	0.072	0.0167152	ENSMFAG00000034364	AA_SMC_down	0.144998	AA_SMC
ENSMFAG000000029481	1.19524e-08	-1.15116	0.386	0.564	0.000212072	ENSMFAG00000002948	AA_SMC_down	1.04035	AA_SMC
ENSMFAG000000031051	3.72823e-14	-1.15639	0.131	0.384	6.615e-10	ENSMFAG00000003105	AA_SMC_down	0.564977	AA_SMC
ECM11	3.92592e-14	-1.18836	0.355	0.61	6.96576e-10	ECM1	AA_SMC_down	1.22567	AA_SMC
HHIP1	1.29571e-10	-1.19943	0.131	0.327	2.29897e-06	HHIP	AA_SMC_down	0.541612	AA_SMC
ENSMFAG000000282291	3.18121e-26	-1.20719	0.539	0.89	5.64442e-22	ENSMFAG00000028229	AA_SMC_down	2.55637	AA_SMC
CFH1	9.59346e-14	-1.22036	0.274	0.52	1.70217e-09	CFH	AA_SMC_down	1.1407	AA_SMC
SERPINF11	3.51942e-18	-1.23824	0.888	0.913	6.24451e-14	SERPINF1	AA_SMC_down	2.85161	AA_SMC
ABCA81	4.56062e-19	-1.24993	0.654	0.832	8.09192e-15	ABCA8	AA_SMC_down	1.90178	AA_SMC
ENSMFAG000000401621	7.04774e-14	-1.29805	0.022	0.205	1.25048e-09	ENSMFAG00000040162	AA_SMC_down	0.48333	AA_SMC
AKAP121	6.3421e-08	-1.30923	0.654	0.728	0.00112528	AKAP12	AA_SMC_down	2.21532	AA_SMC
ALKAL11	7.23582e-14	-1.32467	0.044	0.251	1.28385e-09	ALKAL1	AA_SMC_down	0.436932	AA_SMC
LPL1	1.89877e-34	-1.3326	0.04	0.462	3.36899e-30	LPL	AA_SMC_down	0.729181	AA_SMC
PI161	3.45029e-15	-1.34385	0.766	0.815	6.12185e-11	PI16	AA_SMC_down	2.43757	AA_SMC
CRISPLD21	5.64082e-21	-1.43564	0.439	0.699	1.00085e-16	CRISPLD2	AA_SMC_down	1.63986	AA_SMC
ENSMFAG000000450821	6.80101e-09	-1.4483	0.71	0.486	0.00012067	ENSMFAG00000045082	AA_SMC_down	1.15097	AA_SMC
CXCL81	2.3645e-40	-1.49728	0.389	0.838	4.19534e-36	CXCL8	AA_SMC_down	1.9966	AA_SMC
MT1X1	4.9483e-23	-1.50982	0.542	0.792	8.77977e-19	MT1X	AA_SMC_down	1.96427	AA_SMC
MYOC1	1.21814e-32	-1.51482	0.396	0.798	2.16135e-28	MYOC	AA_SMC_down	1.68958	AA_SMC
ENSMFAG000000001591	4.67039e-27	-1.56859	0.52	0.855	8.28667e-23	ENSMFAG00000000159	AA_SMC_down	2.38877	AA_SMC
DPT1	1.33996e-26	-1.63145	0.807	0.902	2.37749e-22	DPT	AA_SMC_down	2.83095	AA_SMC
IFI271	3.05893e-18	-1.72355	0.209	0.514	5.42745e-14	IFI27	AA_SMC_down	1.07873	AA_SMC
MFAP51	6.53285e-39	-1.75711	0.826	0.945	1.15912e-34	MFAP5	AA_SMC_down	3.39694	AA_SMC
ENSMFAG000000287921	7.17432e-16	-1.90272	0.181	0.431	1.27294e-11	ENSMFAG00000028792	AA_SMC_down	0.973189	AA_SMC
CXCL102	4.97151e-12	1.54617	0.095	0.008	8.82095e-08	CXCL10	AF_up	0.170573	AF
SPP12	1.53282e-10	1.17517	0.239	0.102	2.71968e-06	SPP1	AF_up	0.499764	AF
ANGPTL72	1.35341e-10	1.14594	0.365	0.198	2.40135e-06	ANGPTL7	AF_up	0.905012	AF
ENSMFAG000000132772	7.35579e-09	1.01071	0.174	0.068	0.000130514	ENSMFAG00000013277	AF_up	0.309973	AF
COMP2	6.77915e-12	0.994428	0.266	0.114	1.20282e-07	COMP	AF_up	0.670717	AF
UBD2	1.64163e-12	0.969077	0.092	0.005	2.91274e-08	UBD	AF_up	0.127028	AF
ENSMFAG000000327622	5.44035e-09	0.942943	0.079	0.01	9.65281e-05	ENSMFAG00000032762	AF_up	0.194978	AF
ENSMFAG000000033452	5.69646e-11	0.920029	0.65	0.547	1.01072e-06	ENSMFAG00000003345	AF_up	2.05985	AF
EGFR2	2.91132e-30	0.906516	0.646	0.32	5.16555e-26	EGFR	AF_up	2.42464	AF
ENSMFAG000000354522	2.89126e-10	0.766134	0.475	0.321	5.12996e-06	ENSMFAG00000035452	AF_up	1.15217	AF
CSTA2	2.39009e-10	0.748345	0.354	0.203	4.24074e-06	CSTA	AF_up	0.863989	AF
CP2	2.83602e-21	0.747441	0.837	0.657	5.03195e-17	CP	AF_up	2.9925	AF
ND32	2.69731e-09	0.730562	0.884	0.935	4.78584e-05	ND3	AF_up	3.51343	AF
PRG42	1.96185e-12	0.728947	0.314	0.148	3.48092e-08	PRG4	AF_up	0.669658	AF
HPS32	1.29798e-14	0.723905	0.56	0.356	2.303e-10	HPS3	AF_up	1.48557	AF
SH2D4A2	4.88638e-09	0.716666	0.108	0.024	8.66991e-05	SH2D4A	AF_up	0.250781	AF
RARRES12	9.90947e-11	0.710201	0.64	0.464	1.75824e-06	RARRES1	AF_up	1.98946	AF
PLA2G2A2	1.63858e-21	0.69407	0.873	0.739	2.90733e-17	PLA2G2A	AF_up	3.60107	AF
PCDH102	5.94209e-08	0.687922	0.24	0.125	0.00105431	PCDH10	AF_up	0.48146	AF
WISP22	2.99264e-19	0.664359	0.772	0.617	5.30984e-15	WISP2	AF_up	2.60186	AF
ABL22	1.9771e-08	0.637618	0.158	0.058	0.000350798	ABL2	AF_up	0.357023	AF
RUNDC3B2	4.11817e-09	0.603367	0.141	0.044	7.30686e-05	RUNDC3B	AF_up	0.267083	AF
MZB12	1.13227e-07	0.599849	0.097	0.024	0.00200898	MZB1	AF_up	0.160199	AF
EPDR12	2.92918e-07	0.583399	0.409	0.282	0.00519725	EPDR1	AF_up	0.972227	AF
WIF12	8.40572e-17	0.580631	0.56	0.31	1.49143e-12	WIF1	AF_up	1.406	AF
LMCD12	3.58966e-11	0.57733	0.571	0.39	6.36913e-07	LMCD1	AF_up	1.33691	AF
C32	1.43575e-12	0.541599	0.835	0.687	2.54745e-08	C3	AF_up	3.03264	AF
ENSMFAG000000116092	7.70117e-07	0.53571	0.892	0.834	0.0136642	ENSMFAG00000011609	AF_up	2.48762	AF
SFRP12	1.94746e-09	0.533593	0.624	0.482	3.45538e-05	SFRP1	AF_up	1.83161	AF
ENSMFAG000000380602	2.2331e-08	0.528246	0.246	0.12	0.000396218	ENSMFAG00000038060	AF_up	0.51514	AF
ENSMFAG000000120412	9.70555e-30	0.512665	0.229	0.016	1.72206e-25	ENSMFAG00000012041	AF_up	0.279265	AF
CCL112	2.48486e-09	0.505084	0.912	0.857	4.40889e-05	CCL11	AF_up	2.99598	AF
ENSMFAG000000393952	8.2969e-17	0.501791	0.98	0.958	1.47212e-12	ENSMFAG00000039395	AF_up	4.10849	AF
ENSMFAG000000299712	1.78162e-24	0.496827	0.943	0.873	3.16113e-20	ENSMFAG00000029971	AF_up	3.24194	AF
EDN12	1.61885e-11	0.495621	0.312	0.146	2.87232e-07	EDN1	AF_up	0.58523	AF
ENSMFAG000000330062	1.12128e-16	0.488485	0.831	0.664	1.98948e-12	ENSMFAG00000033006	AF_up	2.1561	AF
ENSMFAG000000302672	7.68327e-26	0.488475	0.916	0.839	1.36324e-21	ENSMFAG00000030267	AF_up	2.52461	AF
FLRT22	1.62446e-07	0.48726	0.455	0.33	0.00288228	FLRT2	AF_up	1.14153	AF
ABCB13	1.07325e-06	0.487228	0.154	0.067	0.0190426	ABCB1	AF_up	0.270032	AF
SLFN132	2.54181e-08	0.478634	0.176	0.07	0.000450994	SLFN13	AF_up	0.352695	AF
C2orf402	4.64878e-14	0.477994	0.965	0.961	8.24833e-10	C2orf40	AF_up	4.45668	AF
TMEM176A2	2.0559e-08	0.477543	0.317	0.18	0.000364778	TMEM176A	AF_up	0.72471	AF
PNPT12	5.47484e-09	0.47746	0.215	0.093	9.71401e-05	PNPT1	AF_up	0.371217	AF
RAPGEFL12	4.82086e-11	0.457294	0.947	0.873	8.55366e-07	RAPGEFL1	AF_up	3.38018	AF
MGST12	1.35321e-13	0.455728	0.807	0.674	2.40099e-09	MGST1	AF_up	2.45806	AF
CTSD2	2.48462e-07	0.452328	0.961	0.937	0.00440847	CTSD	AF_up	3.84866	AF
ENSMFAG000000346402	2.65496e-15	0.451773	0.859	0.69	4.71069e-11	ENSMFAG00000034640	AF_up	2.64614	AF
G6PD2	2.75758e-06	0.436575	0.372	0.258	0.0489278	G6PD	AF_up	0.863599	AF
ENSMFAG000000303572	4.58992e-08	0.433706	0.466	0.331	0.00081439	ENSMFAG00000030357	AF_up	0.918264	AF
ENSMFAG000000355172	1.13261e-10	0.415457	0.62	0.44	2.00959e-06	ENSMFAG00000035517	AF_up	1.37147	AF
ENSMFAG000000405952	3.405e-27	0.414119	0.993	0.984	6.04149e-23	ENSMFAG00000040595	AF_up	5.48988	AF
ENSMFAG000000024952	3.67958e-12	0.413441	0.743	0.583	6.52868e-08	ENSMFAG00000002495	AF_up	2.17815	AF
B4GALT42	5.51945e-07	0.413236	0.268	0.151	0.00979315	B4GALT4	AF_up	0.529526	AF
VPS282	2.4262e-06	0.407954	0.728	0.63	0.0430481	VPS28	AF_up	1.92525	AF
ENSMFAG000000409192	1.46474e-12	0.40428	0.938	0.869	2.59889e-08	ENSMFAG00000040919	AF_up	3.26831	AF
FCN32	1.7095e-10	0.400684	0.319	0.161	3.03317e-06	FCN3	AF_up	0.652029	AF
BLVRB2	2.03437e-09	0.400421	0.78	0.661	3.60959e-05	BLVRB	AF_up	2.38534	AF
ENSMFAG000000305982	6.6465e-31	0.398474	0.993	0.985	1.17929e-26	ENSMFAG00000030598	AF_up	5.22911	AF
ENSMFAG000000155012	3.70389e-15	0.396852	0.886	0.818	6.57181e-11	ENSMFAG00000015501	AF_up	2.29788	AF
ENSMFAG000000456812	4.98911e-09	0.395858	0.514	0.334	8.85217e-05	ENSMFAG00000045681	AF_up	1.2525	AF
ENSMFAG000000121142	5.76301e-10	0.395459	0.872	0.794	1.02253e-05	ENSMFAG00000012114	AF_up	2.32964	AF
MFAP42	1.02582e-18	0.391772	0.993	0.992	1.82011e-14	MFAP4	AF_up	4.93786	AF
CDH52	1.39475e-08	0.387183	0.169	0.063	0.00024747	CDH5	AF_up	0.280273	AF
SERPINE22	1.75534e-06	0.384791	0.787	0.654	0.031145	SERPINE2	AF_up	2.61564	AF
RSPO12	1.79182e-07	0.378489	0.189	0.083	0.00317922	RSPO1	AF_up	0.369674	AF
ENSMFAG000000343452	2.09158e-20	0.378172	0.982	0.955	3.71109e-16	ENSMFAG00000034345	AF_up	4.43003	AF
FXYD52	4.96171e-11	0.376875	0.875	0.815	8.80357e-07	FXYD5	AF_up	3.06306	AF
ENSMFAG000000329202	8.76604e-08	0.374671	0.752	0.683	0.00155536	ENSMFAG00000032920	AF_up	2.19237	AF
PTGS22	6.41335e-09	0.363895	0.991	0.977	0.000113792	PTGS2	AF_up	4.28636	AF
C12orf572	2.5909e-18	0.360996	0.971	0.946	4.59704e-14	C12orf57	AF_up	4.02475	AF
ID12	6.63014e-09	0.353341	0.859	0.765	0.000117639	ID1	AF_up	2.49046	AF
ENSMFAG000000454742	6.94619e-08	0.349942	0.279	0.149	0.00123246	ENSMFAG00000045474	AF_up	0.458932	AF
COX8A2	1.46197e-09	0.345275	0.842	0.755	2.59398e-05	COX8A	AF_up	2.36779	AF
PPA12	4.97954e-07	0.343752	0.552	0.432	0.00883519	PPA1	AF_up	1.36396	AF
POLR2L2	6.94385e-09	0.336735	0.877	0.823	0.000123205	POLR2L	AF_up	3.23304	AF
A2M2	1.67439e-06	0.327009	0.912	0.898	0.0297087	A2M	AF_up	3.43398	AF
PPIL12	1.65454e-07	0.320207	0.149	0.055	0.00293564	PPIL1	AF_up	0.262724	AF
VASN2	2.22152e-06	0.319764	0.207	0.109	0.0394164	VASN	AF_up	0.289246	AF
FLNB2	2.47219e-06	0.319071	0.572	0.453	0.0438641	FLNB	AF_up	1.24352	AF
IL132	1.27157e-08	0.318905	0.061	0.003	0.000225615	IL13	AF_up	0.0963792	AF
GAS62	2.25362e-07	0.298456	0.767	0.679	0.0039986	GAS6	AF_up	2.18379	AF
EREG2	7.80068e-08	0.297164	0.114	0.034	0.00138408	EREG	AF_up	0.1452	AF
GOLGA52	2.3007e-11	0.294069	0.941	0.852	4.08214e-07	GOLGA5	AF_up	3.19725	AF
ENSMFAG000000397852	1.14657e-18	0.293225	0.996	0.989	2.03436e-14	ENSMFAG00000039785	AF_up	4.48905	AF
ATP5D2	2.35894e-06	0.290911	0.895	0.821	0.0418547	ATP5D	AF_up	2.84057	AF
ENSMFAG000000402542	4.1602e-08	0.290445	0.741	0.631	0.000738145	ENSMFAG00000040254	AF_up	1.75374	AF
ENSMFAG000000371782	1.72336e-07	0.28903	0.818	0.719	0.00305775	ENSMFAG00000037178	AF_up	2.42421	AF
ARPC1B2	7.53562e-07	0.28883	0.895	0.865	0.0133705	ARPC1B	AF_up	3.16883	AF
OLFML32	1.65496e-07	0.286503	0.965	0.916	0.0029364	OLFML3	AF_up	3.96725	AF
ENSMFAG000000068212	2.31099e-08	0.275097	0.591	0.445	0.000410039	ENSMFAG00000006821	AF_up	1.1758	AF
ENSMFAG000000165482	9.61412e-12	0.275081	0.958	0.899	1.70583e-07	ENSMFAG00000016548	AF_up	3.84772	AF
ENSMFAG000000314762	2.4351e-07	0.274364	0.791	0.722	0.00432059	ENSMFAG00000031476	AF_up	1.94135	AF
FTH12	1.63123e-17	0.272417	1	1	2.89429e-13	FTH1	AF_up	6.17723	AF
ENSMFAG000000280032	3.11633e-07	0.271453	0.873	0.825	0.00552931	ENSMFAG00000028003	AF_up	2.40364	AF
RPL7A2	1.49687e-14	0.270671	0.987	0.972	2.65589e-10	RPL7A	AF_up	4.6849	AF
ATP6V0E12	4.54397e-07	0.266261	0.919	0.906	0.00806237	ATP6V0E1	AF_up	3.26272	AF
GPX12	1.3436e-07	0.265159	0.877	0.841	0.00238395	GPX1	AF_up	3.20136	AF
ENSMFAG000000378782	6.33776e-10	0.259882	0.932	0.86	1.12451e-05	ENSMFAG00000037878	AF_up	3.12352	AF
GSTP12	5.33545e-14	0.259372	0.993	0.981	9.46669e-10	GSTP1	AF_up	4.48692	AF
RPL372	1.57933e-15	0.25926	1	1	2.80221e-11	RPL37	AF_up	5.74719	AF
PECAM12	7.59452e-08	0.258374	0.273	0.148	0.00134749	PECAM1	AF_up	0.467853	AF
ITLN12	1.95745e-21	0.258262	0.561	0.242	3.47311e-17	ITLN1	AF_up	1.54019	AF
ENSMFAG000000032962	1.01729e-09	0.257445	0.971	0.925	1.80499e-05	ENSMFAG00000003296	AF_up	4.44156	AF
EFEMP12	1.0228e-06	0.256454	0.91	0.823	0.0181476	EFEMP1	AF_up	3.24458	AF
ENSMFAG000000457202	3.7889e-10	0.250694	0.998	0.977	6.72265e-06	ENSMFAG00000045720	AF_up	4.49132	AF
LY6E2	7.62452e-07	0.250399	0.778	0.631	0.0135282	LY6E	AF_up	2.05709	AF
CHIT12	1.22517e-06	0.24791	0.042	0.002	0.0217381	CHIT1	AF_up	0.0735769	AF
ENSMFAG000000409722	2.77363e-11	0.247147	0.237	0.094	4.92125e-07	ENSMFAG00000040972	AF_up	0.359568	AF
TMA72	1.8661e-06	0.246104	0.828	0.795	0.0331102	TMA7	AF_up	1.94016	AF
ENSMFAG000000131522	1.04053e-07	0.245494	0.255	0.128	0.00184621	ENSMFAG00000013152	AF_up	0.729526	AF
ENG2	1.61574e-07	0.244769	0.921	0.813	0.0028668	ENG	AF_up	2.92957	AF
ENSMFAG000000300962	4.47666e-10	0.241554	0.883	0.818	7.94293e-06	ENSMFAG00000030096	AF_up	2.0597	AF
RPL10A2	2.30385e-11	0.24013	0.993	0.985	4.08772e-07	RPL10A	AF_up	4.8352	AF
ENSMFAG000000079942	4.07504e-11	0.239093	0.947	0.903	7.23034e-07	ENSMFAG00000007994	AF_up	3.04056	AF
RPS152	3.07573e-13	0.237905	0.998	0.992	5.45726e-09	RPS15	AF_up	4.8785	AF
ENSMFAG000000343562	8.16984e-09	0.236988	0.993	0.976	0.000144958	ENSMFAG00000034356	AF_up	4.16063	AF
PLA2G1B2	6.5373e-09	0.232387	0.897	0.795	0.000115991	PLA2G1B	AF_up	2.39602	AF
ENSMFAG000000387262	9.79351e-07	0.229562	0.894	0.856	0.0173766	ENSMFAG00000038726	AF_up	2.3656	AF
ENSMFAG000000430372	3.99103e-10	0.226991	0.127	0.029	7.08129e-06	ENSMFAG00000043037	AF_up	0.150663	AF
ENSMFAG000000367492	4.35777e-07	0.226227	0.886	0.8	0.007732	ENSMFAG00000036749	AF_up	2.43985	AF
RPS15A2	3.78699e-08	0.222599	0.989	0.95	0.000671925	RPS15A	AF_up	4.56048	AF
ENSMFAG000000436312	2.41135e-13	0.219449	0.996	0.989	4.27845e-09	ENSMFAG00000043631	AF_up	4.72471	AF
RPL312	3.73609e-08	0.219342	0.996	0.968	0.000662894	RPL31	AF_up	4.22744	AF
CDC62	5.26418e-07	0.214826	0.809	0.7	0.00934023	CDC6	AF_up	1.6773	AF
S100A102	3.08593e-10	0.213503	1	0.995	5.47537e-06	S100A10	AF_up	5.44679	AF
ENSMFAG000000363882	3.05128e-14	0.209887	1	0.997	5.41388e-10	ENSMFAG00000036388	AF_up	5.88057	AF
ACTB2	6.64911e-11	0.209657	1	0.998	1.17975e-06	ACTB	AF_up	5.33578	AF
GAPDH2	3.13843e-11	0.209559	0.989	0.981	5.56852e-07	GAPDH	AF_up	4.35631	AF
CNN32	2.31079e-06	0.208538	0.934	0.911	0.0410003	CNN3	AF_up	3.19367	AF
RPL192	9.41817e-12	0.206941	0.996	0.994	1.67107e-07	RPL19	AF_up	5.21258	AF
SIAH32	6.15029e-07	0.202634	0.083	0.019	0.0109125	SIAH3	AF_up	0.0986019	AF
ENSMFAG000000434122	3.34705e-08	0.201808	0.954	0.917	0.000593867	ENSMFAG00000043412	AF_up	2.83219	AF
AICDA2	2.26521e-07	0.200567	0.923	0.828	0.00401917	AICDA	AF_up	2.5677	AF
NME1-NME22	1.08172e-08	0.199456	0.987	0.977	0.00019193	NME1-NME2	AF_up	4.35446	AF
ENSMFAG000000334952	3.02677e-07	0.199334	0.993	0.972	0.0053704	ENSMFAG00000033495	AF_up	4.70946	AF
ENSMFAG000000321242	2.97225e-09	0.195572	0.989	0.972	5.27367e-05	ENSMFAG00000032124	AF_up	4.57706	AF
RPS102	1.42038e-07	0.195053	0.976	0.945	0.00252018	RPS10	AF_up	3.8714	AF
ENSMFAG000000277172	2.03414e-08	0.194593	0.998	0.992	0.000360918	ENSMFAG00000027717	AF_up	5.5225	AF
AGBL52	1.90514e-09	0.193044	0.921	0.875	3.38029e-05	AGBL5	AF_up	2.59516	AF
CLU2	2.13859e-08	0.192747	0.989	0.982	0.00037945	CLU	AF_up	4.43832	AF
RPL242	2.21079e-09	0.192121	0.996	0.985	3.9226e-05	RPL24	AF_up	4.76643	AF
PPIA2	2.1276e-08	0.189265	0.985	0.974	0.000377501	PPIA	AF_up	4.58359	AF
ENSMFAG000000377172	3.76026e-08	0.188907	0.916	0.825	0.000667184	ENSMFAG00000037717	AF_up	2.36973	AF
ENSMFAG000000395312	2.63928e-08	0.188697	1	0.987	0.000468288	ENSMFAG00000039531	AF_up	5.12572	AF
ENSMFAG000000181702	2.80262e-06	0.181783	0.919	0.873	0.0497269	ENSMFAG00000018170	AF_up	2.34662	AF
RPSA2	2.10011e-07	0.176381	0.991	0.985	0.00372623	RPSA	AF_up	4.8124	AF
RPL272	5.06435e-08	0.175579	0.994	0.981	0.000898567	RPL27	AF_up	4.5058	AF
ENSMFAG000000426522	3.81785e-07	0.175319	0.998	0.998	0.00677401	ENSMFAG00000042652	AF_up	5.13224	AF
ENSMFAG000000003662	3.95449e-10	0.171882	1	0.998	7.01645e-06	ENSMFAG00000000366	AF_up	5.56307	AF
ENSMFAG000000424302	7.0679e-08	0.164584	0.985	0.968	0.00125406	ENSMFAG00000042430	AF_up	3.90988	AF
S100A62	1.85715e-09	0.164116	1	0.998	3.29514e-05	S100A6	AF_up	5.23241	AF
ADH1B2	1.2419e-06	0.163953	0.837	0.755	0.0220351	ADH1B	AF_up	3.15982	AF
RPS192	2.56744e-07	0.160206	0.998	0.995	0.00455542	RPS19	AF_up	5.21551	AF
ENSMFAG00000045190_RPL322	5.00827e-07	0.155136	0.996	0.995	0.00888617	ENSMFAG00000045190_RPL32	AF_up	5.09815	AF
RPS212	1.43108e-07	0.152916	0.983	0.935	0.00253917	RPS21	AF_up	3.81375	AF
ENSMFAG000000194612	9.59365e-07	0.147248	0.972	0.919	0.017022	ENSMFAG00000019461	AF_up	3.68454	AF
ENSMFAG000000375142	1.08285e-06	0.141355	0.998	0.998	0.0192131	ENSMFAG00000037514	AF_up	5.16636	AF
RPS232	2.02952e-06	0.140179	0.996	0.989	0.0360097	RPS23	AF_up	4.94118	AF
RPS72	1.85764e-07	0.137045	0.994	0.992	0.003296	RPS7	AF_up	4.87656	AF
H3F3A2	6.33924e-07	0.134623	0.989	0.976	0.0112477	H3F3A	AF_up	4.39085	AF
MYL12A2	9.27721e-07	0.119136	0.998	0.997	0.0164606	MYL12A	AF_up	5.00575	AF
CD692	1.84795e-08	0.0756467	0.105	0.024	0.000327881	CD69	AF_up	0.113071	AF
ND22	1.09106e-06	-0.0340373	1	1	0.0193587	ND2	AF_down	5.4206	AF
ND42	1.00159e-07	-0.045874	0.998	0.997	0.00177713	ND4	AF_down	4.43741	AF
CCL132	4.13635e-09	-0.0957488	0.05	0.159	7.33913e-05	CCL13	AF_down	0.249207	AF
AOC32	2.60222e-07	-0.111227	0.112	0.224	0.00461713	AOC3	AF_down	0.278641	AF
C1QC2	1.69128e-09	-0.152435	0.288	0.466	3.00084e-05	C1QC	AF_down	0.677985	AF
BARHL22	1.85665e-07	-0.189249	0.002	0.054	0.00329426	BARHL2	AF_down	0.0743424	AF
SLC22A32	4.41709e-08	-0.205084	0.396	0.541	0.000783725	SLC22A3	AF_down	0.987379	AF
FN12	6.51437e-07	-0.206686	0.993	0.998	0.0115585	FN1	AF_down	4.79291	AF
MT1A2	1.04577e-06	-0.216852	0.094	0.201	0.018555	MT1A	AF_down	0.286598	AF
UBB2	1.50856e-11	-0.228675	1	0.998	2.67664e-07	UBB	AF_down	5.49439	AF
KIAA14682	2.32244e-06	-0.236834	0.141	0.258	0.0412071	KIAA1468	AF_down	0.3912	AF
CXCL82	9.78557e-09	-0.239006	0.578	0.812	0.000173625	CXCL8	AF_down	1.71992	AF
CCDC802	1.29039e-06	-0.240079	0.98	0.995	0.0228953	CCDC80	AF_down	5.08721	AF
TNNC12	2.69001e-07	-0.24719	0.561	0.643	0.00477288	TNNC1	AF_down	1.4684	AF
ACTC12	1.53256e-10	-0.251195	0.152	0.3	2.71923e-06	ACTC1	AF_down	0.498732	AF
GPC12	5.64431e-07	-0.252511	0.042	0.125	0.0100147	GPC1	AF_down	0.187862	AF
SEMA4C2	6.95957e-07	-0.2548	0.033	0.109	0.0123484	SEMA4C	AF_down	0.130223	AF
RBPMS22	1.23541e-06	-0.255025	0.325	0.448	0.0219199	RBPMS2	AF_down	0.707298	AF
ATP10A2	1.76544e-06	-0.256043	0.172	0.292	0.0313241	ATP10A	AF_down	0.517828	AF
WDR472	2.06073e-06	-0.269411	0.174	0.297	0.0365636	WDR47	AF_down	0.512627	AF
TGFBR32	1.10635e-07	-0.269892	0.624	0.769	0.001963	TGFBR3	AF_down	2.22426	AF
PPP1CB2	5.11498e-07	-0.274972	0.888	0.935	0.00907552	PPP1CB	AF_down	2.93831	AF
ENSMFAG000000430452	1.85628e-07	-0.277786	0.237	0.385	0.0032936	ENSMFAG00000043045	AF_down	0.536135	AF
FILIP1L2	4.98527e-07	-0.283284	0.578	0.732	0.00884537	FILIP1L	AF_down	1.91493	AF
TTC7B2	2.63016e-06	-0.288353	0.189	0.312	0.0466669	TTC7B	AF_down	0.521921	AF
ITM2A2	4.24928e-09	-0.294407	0.974	0.99	7.53951e-05	ITM2A	AF_down	4.86732	AF
SERPINF12	5.07583e-13	-0.297572	0.989	0.995	9.00605e-09	SERPINF1	AF_down	5.05718	AF
ENSMFAG000000031052	1.93397e-06	-0.300885	0.141	0.252	0.0343144	ENSMFAG00000003105	AF_down	0.369919	AF
LRPAP12	1.42426e-09	-0.305002	0.872	0.932	2.52707e-05	LRPAP1	AF_down	3.2439	AF
PALLD2	3.79776e-08	-0.306704	0.657	0.768	0.000673836	PALLD	AF_down	2.02774	AF
LAMC12	3.34139e-08	-0.30943	0.848	0.924	0.000592863	LAMC1	AF_down	3.03172	AF
SPON12	2.80688e-06	-0.310187	0.378	0.526	0.0498026	SPON1	AF_down	1.09956	AF
SORBS12	2.1167e-10	-0.316396	0.495	0.669	3.75566e-06	SORBS1	AF_down	1.34145	AF
ADAMTS110	2.2379e-10	-0.31863	0.897	0.959	3.97071e-06	ADAMTS1	AF_down	3.34515	AF
CCL82	8.53985e-11	-0.319182	0.059	0.187	1.51523e-06	CCL8	AF_down	0.223316	AF
EIF4EBP12	5.65627e-08	-0.319678	0.488	0.651	0.00100359	EIF4EBP1	AF_down	1.77209	AF
TGFB32	4.34504e-07	-0.320474	0.347	0.489	0.00770941	TGFB3	AF_down	1.03972	AF
SESN12	1.91142e-07	-0.321283	0.24	0.385	0.00339144	SESN1	AF_down	0.792463	AF
EGR22	1.95827e-08	-0.322651	0.406	0.607	0.000347456	EGR2	AF_down	1.39033	AF
LGI22	1.6966e-08	-0.324145	0.105	0.226	0.000301028	LGI2	AF_down	0.332677	AF
SORBS22	1.04491e-06	-0.326162	0.16	0.268	0.0185399	SORBS2	AF_down	0.441919	AF
CLK42	1.25382e-07	-0.335877	0.42	0.593	0.00222465	CLK4	AF_down	1.27581	AF
ENSMFAG000000423142	2.31205e-06	-0.340347	0.877	0.948	0.0410228	ENSMFAG00000042314	AF_down	3.45949	AF
FOLR22	1.15175e-10	-0.354612	0.064	0.193	2.04355e-06	FOLR2	AF_down	0.225341	AF
COLEC112	2.88991e-07	-0.355349	0.664	0.776	0.00512757	COLEC11	AF_down	2.43426	AF
ENSMFAG000000009842	2.56487e-07	-0.360533	0.76	0.831	0.00455084	ENSMFAG00000000984	AF_down	2.31787	AF
COL6A22	2.11638e-14	-0.365462	0.954	0.968	3.7551e-10	COL6A2	AF_down	3.86603	AF
WWP12	2.42702e-08	-0.37952	0.453	0.627	0.000430627	WWP1	AF_down	1.43706	AF
DLK12	1.31135e-11	-0.384334	0.088	0.242	2.32673e-07	DLK1	AF_down	0.433872	AF
PTPRG2	2.78469e-06	-0.384475	0.453	0.593	0.0494088	PTPRG	AF_down	1.32466	AF
NPTN2	9.25932e-07	-0.386954	0.697	0.786	0.0164288	NPTN	AF_down	1.81793	AF
DPYSL32	1.66253e-06	-0.39258	0.743	0.823	0.0294983	DPYSL3	AF_down	2.20647	AF
CENPJ2	1.54082e-06	-0.39454	0.081	0.179	0.0273388	CENPJ	AF_down	0.394986	AF
ENSMFAG000000266682	1.43625e-15	-0.398148	0.945	0.985	2.54835e-11	ENSMFAG00000026668	AF_down	4.20068	AF
FAM129A2	9.58352e-09	-0.401598	0.606	0.703	0.00017004	FAM129A	AF_down	1.73936	AF
DES2	1.08397e-07	-0.402485	0.369	0.477	0.00192328	DES	AF_down	1.02772	AF
TXNIP2	1.58788e-06	-0.404409	0.98	0.985	0.0281738	TXNIP	AF_down	4.78849	AF
ENSMFAG000000397881	6.73108e-10	-0.408802	0.02	0.11	1.19429e-05	ENSMFAG00000039788	AF_down	0.169887	AF
GLUL2	6.52932e-12	-0.412586	0.917	0.956	1.1585e-07	GLUL	AF_down	3.6642	AF
PDGFRL2	1.12682e-08	-0.414228	0.817	0.891	0.000199933	PDGFRL	AF_down	3.16287	AF
FAM180B2	1.82923e-06	-0.417609	0.6	0.722	0.0324561	FAM180B	AF_down	2.22484	AF
FCER1G2	1.65739e-08	-0.420272	0.4	0.597	0.000294071	FCER1G	AF_down	0.996351	AF
NID12	5.45428e-10	-0.422431	0.752	0.865	9.67753e-06	NID1	AF_down	2.60533	AF
CASQ22	5.10177e-15	-0.4229	0.07	0.24	9.05208e-11	CASQ2	AF_down	0.325997	AF
CRISPLD12	5.03586e-12	-0.424693	0.149	0.328	8.93514e-08	CRISPLD1	AF_down	0.689948	AF
CNN12	1.59507e-08	-0.42899	0.692	0.716	0.000283012	CNN1	AF_down	1.97877	AF
LAMB12	6.15788e-11	-0.43189	0.749	0.899	1.09259e-06	LAMB1	AF_down	2.96644	AF
ZFAND52	2.00774e-09	-0.436406	0.851	0.935	3.56233e-05	ZFAND5	AF_down	3.0606	AF
PI162	1.92387e-15	-0.439283	0.906	0.971	3.41353e-11	PI16	AF_down	4.31122	AF
FOXO32	3.19428e-12	-0.445269	0.765	0.88	5.66762e-08	FOXO3	AF_down	3.01224	AF
ATP8A12	9.48532e-08	-0.445813	0.055	0.153	0.00168298	ATP8A1	AF_down	0.246954	AF
PRPSAP12	3.05811e-07	-0.450517	0.501	0.653	0.005426	PRPSAP1	AF_down	1.40654	AF
PLXDC12	2.45743e-06	-0.453939	0.292	0.432	0.0436021	PLXDC1	AF_down	1.04212	AF
ENPP62	1.19355e-06	-0.455786	0.013	0.071	0.0211771	ENPP6	AF_down	0.146674	AF
CRHBP2	2.37168e-08	-0.458537	0.196	0.083	0.000420808	CRHBP	AF_down	0.159919	AF
PIP5K1B2	3.11455e-07	-0.458599	0.099	0.206	0.00552615	PIP5K1B	AF_down	0.266169	AF
ENSMFAG000000243802	1.0768e-07	-0.473235	0.002	0.055	0.00191056	ENSMFAG00000024380	AF_down	0.127461	AF
ENSMFAG000000392912	4.39524e-07	-0.481077	0.319	0.466	0.00779848	ENSMFAG00000039291	AF_down	0.932915	AF
FAM46A2	9.81506e-09	-0.481484	0.495	0.659	0.000174149	FAM46A	AF_down	1.69544	AF
ABCA82	1.30359e-14	-0.482026	0.872	0.95	2.31296e-10	ABCA8	AF_down	3.68723	AF
ACTN22	7.06681e-12	-0.482157	0.211	0.383	1.25386e-07	ACTN2	AF_down	0.577091	AF
C1QB2	3.57966e-07	-0.482244	0.323	0.502	0.00635139	C1QB	AF_down	0.783074	AF
TSC22D12	6.00052e-13	-0.486339	0.861	0.93	1.06467e-08	TSC22D1	AF_down	3.26426	AF
JPH22	1.08343e-07	-0.492	0.132	0.252	0.00192232	JPH2	AF_down	0.345964	AF
TSC22D32	1.17079e-21	-0.496021	0.919	0.984	2.07733e-17	TSC22D3	AF_down	4.0563	AF
ANGPTL12	1.18449e-06	-0.497175	0.171	0.294	0.0210165	ANGPTL1	AF_down	0.660634	AF
SEMA3D2	5.26055e-09	-0.501186	0.332	0.49	9.33379e-05	SEMA3D	AF_down	1.09629	AF
LAMA22	4.34293e-14	-0.51079	0.626	0.795	7.70567e-10	LAMA2	AF_down	2.39777	AF
ENSMFAG000000435642	1.21352e-09	-0.514646	0.013	0.096	2.15315e-05	ENSMFAG00000043564	AF_down	0.129988	AF
SRPX3	1.0149e-12	-0.514821	0.734	0.857	1.80074e-08	SRPX	AF_down	3.07223	AF
ENSMFAG000000001592	1.03907e-07	-0.516448	0.626	0.781	0.00184362	ENSMFAG00000000159	AF_down	1.83585	AF
PACSIN22	3.73305e-08	-0.519667	0.327	0.477	0.000662356	PACSIN2	AF_down	0.991028	AF
MEGF62	8.13108e-12	-0.520159	0.204	0.403	1.4427e-07	MEGF6	AF_down	0.819329	AF
TP53INP22	2.27103e-09	-0.527528	0.275	0.455	4.02949e-05	TP53INP2	AF_down	0.845886	AF
SPARCL12	1.44626e-15	-0.528607	0.952	0.99	2.5661e-11	SPARCL1	AF_down	4.42679	AF
PPP1R14A2	4.88046e-07	-0.531024	0.798	0.807	0.0086594	PPP1R14A	AF_down	2.58667	AF
LYVE12	5.15971e-09	-0.532169	0.136	0.278	9.15488e-05	LYVE1	AF_down	0.335323	AF
ENSMFAG000000304852	5.71395e-07	-0.534718	0.675	0.76	0.0101383	ENSMFAG00000030485	AF_down	2.08308	AF
IQCK2	1.74823e-07	-0.557287	0.361	0.503	0.00310189	IQCK	AF_down	0.916086	AF
IP6K22	1.10239e-09	-0.559834	0.576	0.718	1.95597e-05	IP6K2	AF_down	2.02893	AF
LGALS3BP2	1.71314e-19	-0.560949	0.284	0.547	3.03963e-15	LGALS3BP	AF_down	1.26534	AF
C1QA2	2.17881e-09	-0.563684	0.286	0.472	3.86586e-05	C1QA	AF_down	0.709808	AF
NDC802	3.14682e-07	-0.567712	0.013	0.076	0.00558341	NDC80	AF_down	0.139354	AF
FGL22	3.05931e-23	-0.567876	0.895	0.976	5.42814e-19	FGL2	AF_down	3.92867	AF
HOXA112	1.72507e-08	-0.570962	0.092	0.203	0.00030608	HOXA11	AF_down	0.324752	AF
ADAMTS22	1.11436e-06	-0.57261	0.349	0.481	0.019772	ADAMTS2	AF_down	1.22367	AF
ITIH52	6.6078e-10	-0.575616	0.207	0.377	1.17242e-05	ITIH5	AF_down	0.857029	AF
QPCT2	7.80798e-07	-0.580536	0.196	0.313	0.0138537	QPCT	AF_down	0.741707	AF
MAP3K52	2.5918e-08	-0.584786	0.268	0.42	0.000459863	MAP3K5	AF_down	0.852456	AF
CD1632	1.84501e-10	-0.59177	0.24	0.396	3.27361e-06	CD163	AF_down	0.571629	AF
RDH142	1.84951e-07	-0.604269	0.266	0.403	0.00328159	RDH14	AF_down	0.925668	AF
MICAL22	3.22927e-09	-0.606275	0.393	0.541	5.72969e-05	MICAL2	AF_down	1.14887	AF
HAPLN12	3.84365e-07	-0.612032	0.18	0.305	0.00681979	HAPLN1	AF_down	0.618192	AF
ABCA92	3.58896e-08	-0.61818	0.415	0.56	0.000636789	ABCA9	AF_down	1.39081	AF
DKK32	4.60099e-14	-0.620752	0.561	0.769	8.16354e-10	DKK3	AF_down	2.17388	AF
GSDME2	3.46609e-07	-0.624691	0.222	0.354	0.00614989	GSDME	AF_down	0.873414	AF
RAMP12	4.50825e-11	-0.630714	0.772	0.872	7.99899e-07	RAMP1	AF_down	2.83587	AF
IGFBP52	3.25464e-16	-0.637875	0.78	0.935	5.77471e-12	IGFBP5	AF_down	4.11866	AF
APCDD12	1.35474e-07	-0.639091	0.15	0.274	0.00240371	APCDD1	AF_down	0.609394	AF
LTBP12	8.40871e-23	-0.642056	0.822	0.933	1.49196e-18	LTBP1	AF_down	3.1896	AF
ACTG22	7.76081e-12	-0.644277	0.626	0.708	1.377e-07	ACTG2	AF_down	1.93823	AF
FAM13A2	8.18036e-15	-0.645286	0.385	0.604	1.45144e-10	FAM13A	AF_down	1.53131	AF
SCN7A2	2.5453e-10	-0.645638	0.092	0.234	4.51613e-06	SCN7A	AF_down	0.53266	AF
NTN42	6.79965e-11	-0.648074	0.479	0.667	1.20646e-06	NTN4	AF_down	1.65065	AF
IL17B2	6.86557e-07	-0.660363	0.158	0.274	0.0121816	IL17B	AF_down	0.401393	AF
MMP23	1.60167e-35	-0.663795	0.923	0.992	2.84185e-31	MMP2	AF_down	4.27657	AF
RASSF32	4.02261e-10	-0.666464	0.328	0.498	7.13732e-06	RASSF3	AF_down	0.995927	AF
MOXD12	3.4543e-11	-0.674498	0.053	0.177	6.12897e-07	MOXD1	AF_down	0.337613	AF
HLF2	4.71465e-09	-0.679522	0.196	0.351	8.3652e-05	HLF	AF_down	0.746386	AF
[truncated: 1,439 more rows]

## Sheet: Cell_Info
	Monkeys	GeneNumber	UMI_counts	Region	cell_type
AAn.1_Y.F.1_CE01_1	Y.F.1	3718	97600	AAn	AF
AAn.1_Y.F.1_CE01_2	Y.F.1	4186	144927	AAn	AF
AAn.1_Y.F.1_CE01_3	Y.F.1	4156	113558	AAn	AF
AAn.1_Y.F.1_CE01_4	Y.F.1	4298	244522	AAn	AF
AAn.1_Y.F.1_CE01_5	Y.F.1	3302	45630	AAn	AF
AAn.1_Y.F.1_CE01_6	Y.F.1	2647	38143	AAn	AF
AAn.1_Y.F.1_CE01_7	Y.F.1	2567	65552	AAn	AF
AAn.1_Y.F.1_CE01_8	Y.F.1	2561	29980	AAn	AF
AAn.1_Y.F.1_CE01_9	Y.F.1	5631	548103	AAn	AF
AAn.1_Y.F.1_CE01_10	Y.F.1	3278	91005	AAn	AF
AAn.1_Y.F.1_CE01_11	Y.F.1	3557	88330	AAn	AF
AAn.1_Y.F.1_CE01_12	Y.F.1	2846	42838	AAn	AF
AAn.1_Y.F.1_CE01_13	Y.F.1	3407	63466	AAn	AF
AAn.1_Y.F.1_CE01_14	Y.F.1	4621	228441	AAn	AF
AAn.1_Y.F.1_CE01_15	Y.F.1	3363	109562	AAn	AF
AAn.1_Y.F.1_CE01_16	Y.F.1	2455	63346	AAn	IMM
AAn.1_Y.F.1_CE01_17	Y.F.1	2767	53380	AAn	AF
AAn.1_Y.F.1_CE01_19	Y.F.1	3043	80368	AAn	AF
AAn.1_Y.F.1_CE01_20	Y.F.1	2321	12187	AAn	AF
AAn.1_Y.F.1_CE01_21	Y.F.1	2969	71213	AAn	IMM
AAn.1_Y.F.1_CE01_24	Y.F.1	3079	52269	AAn	AF
AAn.1_Y.F.1_CE01_25	Y.F.1	3778	127462	AAn	AF
AAn.1_Y.F.1_CE01_26	Y.F.1	3593	90857	AAn	AF
AAn.1_Y.F.1_CE01_27	Y.F.1	4044	107774	AAn	IMM
AAn.1_Y.F.1_CE01_28	Y.F.1	2843	30240	AAn	AF
AAn.1_Y.F.1_CE01_29	Y.F.1	3134	48164	AAn	AF
AAn.1_Y.F.1_CE01_30	Y.F.1	2698	42274	AAn	IMM
AAn.1_Y.F.1_CE01_31	Y.F.1	2335	37520	AAn	AF
AAn.1_Y.F.1_CE01_32	Y.F.1	3739	46769	AAn	AF
AAn.1_Y.F.1_CE01_34	Y.F.1	2196	10033	AAn	AF
AAn.1_Y.F.1_CE01_35	Y.F.1	3000	32178	AAn	AF
AAn.1_Y.F.1_CE01_36	Y.F.1	1342	4667	AAn	AF
AAn.1_Y.F.1_CE01_37	Y.F.1	3984	143833	AAn	AF
AAn.1_Y.F.1_CE01_38	Y.F.1	2922	83007	AAn	IMM
AAn.1_Y.F.1_CE01_39	Y.F.1	2478	28899	AAn	AF
AAn.1_Y.F.1_CE01_40	Y.F.1	2392	45907	AAn	AF
AAn.1_Y.F.1_CE01_41	Y.F.1	4475	221388	AAn	AF
AAn.1_Y.F.1_CE01_42	Y.F.1	4100	158530	AAn	AF
AAn.1_Y.F.1_CE01_43	Y.F.1	3528	47868	AAn	IMM
AAn.1_Y.F.1_CE01_45	Y.F.1	3402	93052	AAn	AF
AAn.1_Y.F.1_CE01_46	Y.F.1	2852	27128	AAn	AF
AAn.1_Y.F.1_CE01_47	Y.F.1	3104	56962	AAn	AF
AAn.1_Y.F.1_CE01_48	Y.F.1	2522	48241	AAn	AF
AAn.1_Y.F.1_CE01_49	Y.F.1	3793	74934	AAn	AF
AAn.1_Y.F.1_CE01_50	Y.F.1	1902	16524	AAn	IMM
AAn.1_Y.F.1_CE01_51	Y.F.1	1108	3239	AAn	AF
AAn.1_Y.F.1_CE01_52	Y.F.1	3174	78735	AAn	AF
AAn.1_Y.F.1_CE01_53	Y.F.1	2955	67812	AAn	IMM
AAn.1_Y.F.1_CE01_54	Y.F.1	3331	83888	AAn	AF
AAn.1_Y.F.1_CE01_55	Y.F.1	3456	106584	AAn	AF
AAn.1_Y.F.1_CE01_56	Y.F.1	2132	21676	AAn	IMM
AAn.1_Y.F.1_CE01_57	Y.F.1	2482	46625	AAn	AF
AAn.1_Y.F.1_CE01_58	Y.F.1	3271	94257	AAn	AF
AAn.1_Y.F.1_CE01_60	Y.F.1	1462	9258	AAn	AF
AAn.1_Y.F.1_CE01_63	Y.F.1	4069	135711	AAn	AF
AAn.1_Y.F.1_CE01_64	Y.F.1	3645	74001	AAn	AF
AAn.1_Y.F.1_CE01_65	Y.F.1	3762	69130	AAn	AF
AAn.1_Y.F.1_CE01_66	Y.F.1	2037	40789	AAn	AF
AAn.1_Y.F.1_CE01_67	Y.F.1	3335	96074	AAn	AF
AAn.1_Y.F.1_CE01_68	Y.F.1	3452	101216	AAn	AF
AAn.1_Y.F.1_CE01_69	Y.F.1	4015	76522	AAn	AF
AAn.1_Y.F.1_CE01_70	Y.F.1	3142	49652	AAn	AF
AAn.1_Y.F.1_CE01_71	Y.F.1	2681	57798	AAn	AF
AAn.1_Y.F.1_CE01_72	Y.F.1	3433	106803	AAn	AF
AAn.2_Y.F.1_CE01_1	Y.F.1	3948	106388	AAn	AF
AAn.2_Y.F.1_CE01_2	Y.F.1	2254	30411	AAn	AA_SMC
AAn.2_Y.F.1_CE01_3	Y.F.1	3708	79841	AAn	AF
AAn.2_Y.F.1_CE01_4	Y.F.1	2580	72654	AAn	AF
AAn.2_Y.F.1_CE01_5	Y.F.1	2192	13431	AAn	AF
AAn.2_Y.F.1_CE01_6	Y.F.1	1901	19008	AAn	AF
AAn.2_Y.F.1_CE01_7	Y.F.1	2147	33590	AAn	AF
AAn.2_Y.F.1_CE01_8	Y.F.1	2638	22157	AAn	AF
AAn.2_Y.F.1_CE01_9	Y.F.1	1900	51684	AAn	IMM
AAn.2_Y.F.1_CE01_10	Y.F.1	2808	71078	AAn	AF
AAn.2_Y.F.1_CE01_11	Y.F.1	2346	40096	AAn	AF
AAn.2_Y.F.1_CE01_13	Y.F.1	1644	6609	AAn	AF
AAn.2_Y.F.1_CE01_14	Y.F.1	2891	78439	AAn	AF
AAn.2_Y.F.1_CE01_15	Y.F.1	3795	109200	AAn	AF
AAn.2_Y.F.1_CE01_16	Y.F.1	2459	50940	AAn	AF
AAn.2_Y.F.1_CE01_17	Y.F.1	3004	45024	AAn	AF
AAn.2_Y.F.1_CE01_18	Y.F.1	3917	70668	AAn	AF
AAn.2_Y.F.1_CE01_19	Y.F.1	2277	45501	AAn	AF
AAn.2_Y.F.1_CE01_20	Y.F.1	2526	18875	AAn	IMM
AAn.2_Y.F.1_CE01_21	Y.F.1	2558	36709	AAn	AF
AAn.2_Y.F.1_CE01_22	Y.F.1	3746	92234	AAn	AF
AAn.2_Y.F.1_CE01_24	Y.F.1	2497	34756	AAn	AF
AAn.2_Y.F.1_CE01_25	Y.F.1	3097	79944	AAn	AF
AAn.2_Y.F.1_CE01_26	Y.F.1	2207	20946	AAn	IMM
AAn.2_Y.F.1_CE01_27	Y.F.1	1878	17700	AAn	IMM
AAn.2_Y.F.1_CE01_28	Y.F.1	3036	26893	AAn	AF
AAn.2_Y.F.1_CE01_29	Y.F.1	2676	33302	AAn	AF
AAn.2_Y.F.1_CE01_30	Y.F.1	3479	98858	AAn	AF
AAn.2_Y.F.1_CE01_31	Y.F.1	1336	4534	AAn	AF
AAn.2_Y.F.1_CE01_32	Y.F.1	5514	46060	AAn	AF
AAn.2_Y.F.1_CE01_33	Y.F.1	2148	56963	AAn	IMM
AAn.2_Y.F.1_CE01_34	Y.F.1	2021	7135	AAn	AF
AAn.2_Y.F.1_CE01_35	Y.F.1	3110	37528	AAn	AF
AAn.2_Y.F.1_CE01_36	Y.F.1	2954	44178	AAn	AF
AAn.2_Y.F.1_CE01_37	Y.F.1	2815	57924	AAn	AF
AAn.2_Y.F.1_CE01_38	Y.F.1	3346	97063	AAn	AF
AAn.2_Y.F.1_CE01_39	Y.F.1	2891	34372	AAn	AF
AAn.2_Y.F.1_CE01_40	Y.F.1	2541	42171	AAn	AF
AAn.2_Y.F.1_CE01_41	Y.F.1	2378	66224	AAn	AF
AAn.2_Y.F.1_CE01_42	Y.F.1	2906	74234	AAn	AF
AAn.2_Y.F.1_CE01_45	Y.F.1	3995	88563	AAn	AF
AAn.2_Y.F.1_CE01_46	Y.F.1	3074	30262	AAn	AF
AAn.2_Y.F.1_CE01_47	Y.F.1	3413	49828	AAn	AF
AAn.2_Y.F.1_CE01_48	Y.F.1	3457	86809	AAn	AF
AAn.2_Y.F.1_CE01_74	Y.F.1	2704	88817	AAn	AF
AAn.2_Y.F.1_CE01_75	Y.F.1	2465	28742	AAn	IMM
AAn.2_Y.F.1_CE01_77	Y.F.1	1917	49161	AAn	AF
AAn.2_Y.F.1_CE01_78	Y.F.1	2202	28547	AAn	AF
AAn.2_Y.F.1_CE01_79	Y.F.1	3452	104517	AAn	AF
AAn.2_Y.F.1_CE01_80	Y.F.1	2397	54528	AAn	AA_SMC
AAn.2_Y.F.1_CE01_81	Y.F.1	2655	43739	AAn	AF
AAn.2_Y.F.1_CE01_82	Y.F.1	1874	12386	AAn	AF
AAn.2_Y.F.1_CE01_83	Y.F.1	2927	106263	AAn	AF
AAn.2_Y.F.1_CE01_84	Y.F.1	2085	43009	AAn	AF
AAn.2_Y.F.1_CE01_85	Y.F.1	2065	15583	AAn	AF
AAn.2_Y.F.1_CE01_86	Y.F.1	1106	14095	AAn	AF
AAn.2_Y.F.1_CE01_89	Y.F.1	3171	120835	AAn	AF
AAn.2_Y.F.1_CE01_90	Y.F.1	3568	90037	AAn	AF
AAn.2_Y.F.1_CE01_91	Y.F.1	3000	58000	AAn	AA_SMC
AAn.2_Y.F.1_CE01_92	Y.F.1	2904	85093	AAn	AF
AAn.2_Y.F.1_CE01_93	Y.F.1	2885	30010	AAn	AF
AAn.2_Y.F.1_CE01_94	Y.F.1	2848	88398	AAn	AF
AAn.2_Y.F.1_CE01_95	Y.F.1	3069	39496	AAn	AF
AAn.2_Y.F.1_CE01_96	Y.F.1	3361	109194	AAn	AF
AAp.1_Y.F.1_CE01_1	Y.F.1	4842	118095	AAp	AA_EC
AAp.1_Y.F.1_CE01_2	Y.F.1	4644	83968	AAp	AA_EC
AAp.1_Y.F.1_CE01_3	Y.F.1	4123	59059	AAp	AA_EC
AAp.1_Y.F.1_CE01_4	Y.F.1	3516	83668	AAp	AA_EC
AAp.1_Y.F.1_CE01_6	Y.F.1	2261	19774	AAp	IMM
AAp.1_Y.F.1_CE01_9	Y.F.1	2432	40646	AAp	CA_EC2
AAp.1_Y.F.1_CE01_10	Y.F.1	4119	114870	AAp	AA_EC
AAp.1_Y.F.1_CE01_11	Y.F.1	2623	26284	AAp	AA_EC
AAp.1_Y.F.1_CE01_12	Y.F.1	3823	46514	AAp	AA_EC
AAp.1_Y.F.1_CE01_13	Y.F.1	3509	33669	AAp	AA_EC
AAp.1_Y.F.1_CE01_14	Y.F.1	2878	50940	AAp	AA_EC
AAp.1_Y.F.1_CE01_15	Y.F.1	1377	5754	AAp	AA_EC
AAp.1_Y.F.1_CE01_16	Y.F.1	1466	10015	AAp	CA_EC2
AAp.1_Y.F.1_CE01_33	Y.F.1	1485	3351	AAp	AA_EC
AAp.1_Y.F.1_CE01_35	Y.F.1	3395	20907	AAp	AA_EC
AAp.1_Y.F.1_CE01_36	Y.F.1	2566	18663	AAp	LY_EC
AAp.1_Y.F.1_CE01_37	Y.F.1	1686	8638	AAp	AA_EC
AAp.1_Y.F.1_CE01_38	Y.F.1	1015	3483	AAp	AA_EC
AAp.1_Y.F.1_CE01_40	Y.F.1	3547	56623	AAp	AA_EC
AAp.1_Y.F.1_CE01_41	Y.F.1	4113	98186	AAp	AA_EC
AAp.1_Y.F.1_CE01_42	Y.F.1	4577	103604	AAp	CA_EC2
AAp.1_Y.F.1_CE01_43	Y.F.1	3164	13167	AAp	CA_EC2
AAp.1_Y.F.1_CE01_44	Y.F.1	1574	9812	AAp	LY_EC
AAp.1_Y.F.1_CE01_45	Y.F.1	3526	61151	AAp	AA_EC
AAp.1_Y.F.1_CE01_47	Y.F.1	3044	33906	AAp	AA_EC
AAp.1_Y.F.1_CE01_48	Y.F.1	2098	16861	AAp	AA_EC
AAp.1_Y.F.1_CE01_49	Y.F.1	4228	72687	AAp	AA_EC
AAp.1_Y.F.1_CE01_50	Y.F.1	2313	26726	AAp	AA_EC
AAp.1_Y.F.1_CE01_51	Y.F.1	2398	26869	AAp	CA_EC2
AAp.1_Y.F.1_CE01_52	Y.F.1	3851	91521	AAp	AA_EC
AAp.1_Y.F.1_CE01_53	Y.F.1	2058	23779	AAp	CA_EC2
AAp.1_Y.F.1_CE01_54	Y.F.1	3844	65112	AAp	AA_EC
AAp.1_Y.F.1_CE01_58	Y.F.1	3575	59995	AAp	AA_EC
AAp.1_Y.F.1_CE01_59	Y.F.1	3310	47993	AAp	AA_EC
AAp.1_Y.F.1_CE01_60	Y.F.1	3145	28342	AAp	AA_EC
AAp.1_Y.F.1_CE01_61	Y.F.1	3432	40565	AAp	CA_EC2
AAp.1_Y.F.1_CE01_62	Y.F.1	3144	61129	AAp	AA_EC
AAp.1_Y.F.1_CE01_64	Y.F.1	3557	53923	AAp	AA_EC
AAp.1_Y.F.1_CE01_65	Y.F.1	3778	23165	AAp	AA_EC
AAp.1_Y.F.1_CE01_66	Y.F.1	3672	75350	AAp	AA_EC
AAp.1_Y.F.1_CE01_67	Y.F.1	3954	100405	AAp	AA_EC
AAp.1_Y.F.1_CE01_68	Y.F.1	2787	27672	AAp	AA_EC
AAp.1_Y.F.1_CE01_70	Y.F.1	3932	53694	AAp	AA_EC
AAp.1_Y.F.1_CE01_71	Y.F.1	3255	81102	AAp	AA_EC
AAp.1_Y.F.1_CE01_72	Y.F.1	4386	130806	AAp	AA_EC
AAp.1_Y.F.1_CE01_74	Y.F.1	2132	39380	AAp	AA_EC
AAp.1_Y.F.1_CE01_76	Y.F.1	2883	26914	AAp	AA_EC
AAp.1_Y.F.1_CE01_77	Y.F.1	3106	85762	AAp	AA_EC
AAp.1_Y.F.1_CE01_78	Y.F.1	1294	17411	AAp	AA_EC
AAp.1_Y.F.1_CE01_80	Y.F.1	2519	30370	AAp	AA_EC
AAp.1_Y.F.1_CE01_81	Y.F.1	3901	46298	AAp	AA_EC
AAp.1_Y.F.1_CE01_82	Y.F.1	2349	22472	AAp	AA_EC
AAp.1_Y.F.1_CE01_83	Y.F.1	2785	56443	AAp	AA_EC
AAp.1_Y.F.1_CE01_84	Y.F.1	4479	95896	AAp	AA_EC
AAp.1_Y.F.1_CE01_85	Y.F.1	4026	37361	AAp	AA_EC
AAp.1_Y.F.1_CE01_86	Y.F.1	1221	8594	AAp	AA_EC
AAp.1_Y.F.1_CE01_87	Y.F.1	4076	62801	AAp	AA_EC
AAp.1_Y.F.1_CE01_89	Y.F.1	3124	74878	AAp	AA_EC
AAp.1_Y.F.1_CE01_90	Y.F.1	2963	69404	AAp	AA_EC
AAp.1_Y.F.1_CE01_91	Y.F.1	3962	15142	AAp	AA_EC
AAp.1_Y.F.1_CE01_92	Y.F.1	3570	74695	AAp	AA_EC
AAp.1_Y.F.1_CE01_94	Y.F.1	3411	59310	AAp	CA_EC2
AAp.1_Y.F.1_CE01_95	Y.F.1	5251	111655	AAp	AA_EC
AAp.1_Y.F.1_CE01_96	Y.F.1	5747	286024	AAp	AA_EC
AAp.2_Y.F.1_CE01_17	Y.F.1	1407	6120	AAp	AA_EC
AAp.2_Y.F.1_CE01_18	Y.F.1	3147	34215	AAp	AA_EC
AAp.2_Y.F.1_CE01_19	Y.F.1	2046	12866	AAp	AA_EC
AAp.2_Y.F.1_CE01_22	Y.F.1	1656	14884	AAp	AA_EC
AAp.2_Y.F.1_CE01_24	Y.F.1	4126	59804	AAp	AA_EC
AAp.2_Y.F.1_CE01_26	Y.F.1	2888	31959	AAp	AA_EC
AAp.2_Y.F.1_CE01_27	Y.F.1	2187	22050	AAp	AA_EC
AAp.2_Y.F.1_CE01_28	Y.F.1	2642	18170	AAp	AA_EC
AAp.2_Y.F.1_CE01_29	Y.F.1	2455	19300	AAp	AA_EC
AAp.2_Y.F.1_CE01_30	Y.F.1	3077	37124	AAp	AA_EC
AAp.2_Y.F.1_CE01_33	Y.F.1	4904	135704	AAp	AA_EC
AAp.2_Y.F.1_CE01_36	Y.F.1	2872	25594	AAp	LY_EC
AAp.2_Y.F.1_CE01_37	Y.F.1	2669	47727	AAp	AA_EC
AAp.2_Y.F.1_CE01_38	Y.F.1	3973	101950	AAp	AA_EC
AAp.2_Y.F.1_CE01_39	Y.F.1	3093	24083	AAp	AA_EC
AAp.2_Y.F.1_CE01_40	Y.F.1	3491	70086	AAp	AA_EC
AAp.2_Y.F.1_CE01_41	Y.F.1	2719	49703	AAp	AA_EC
AAp.2_Y.F.1_CE01_42	Y.F.1	3063	51967	AAp	AA_EC
AAp.2_Y.F.1_CE01_44	Y.F.1	2659	27152	AAp	AA_EC
AAp.2_Y.F.1_CE01_45	Y.F.1	2096	17428	AAp	AA_EC
AAp.2_Y.F.1_CE01_46	Y.F.1	1910	7742	AAp	AA_EC
AAp.2_Y.F.1_CE01_47	Y.F.1	4281	67920	AAp	AA_EC
AAp.2_Y.F.1_CE01_48	Y.F.1	4980	118442	AAp	AA_EC
AAp.2_Y.F.1_CE01_49	Y.F.1	2559	20213	AAp	AA_EC
AAp.2_Y.F.1_CE01_50	Y.F.1	2123	19091	AAp	AA_EC
AAp.2_Y.F.1_CE01_51	Y.F.1	1882	12919	AAp	AA_EC
AAp.2_Y.F.1_CE01_52	Y.F.1	2895	38689	AAp	AA_EC
AAp.2_Y.F.1_CE01_53	Y.F.1	1650	11640	AAp	AA_EC
AAp.2_Y.F.1_CE01_54	Y.F.1	2115	21935	AAp	AA_EC
AAp.2_Y.F.1_CE01_57	Y.F.1	2663	33904	AAp	AA_EC
AAp.2_Y.F.1_CE01_58	Y.F.1	2357	32472	AAp	AA_EC
AAp.2_Y.F.1_CE01_59	Y.F.1	2186	13323	AAp	AA_EC
AAp.2_Y.F.1_CE01_60	Y.F.1	3504	35255	AAp	AA_EC
AAp.2_Y.F.1_CE01_61	Y.F.1	2938	26177	AAp	AA_EC
AAp.2_Y.F.1_CE01_63	Y.F.1	1433	5840	AAp	AA_EC
AAp.2_Y.F.1_CE01_64	Y.F.1	1099	4000	AAp	AA_EC
AAp.2_Y.F.1_CE01_65	Y.F.1	4233	38943	AAp	AA_EC
AAp.2_Y.F.1_CE01_66	Y.F.1	3190	47143	AAp	AA_EC
AAp.2_Y.F.1_CE01_67	Y.F.1	3112	51286	AAp	AA_EC
AAp.2_Y.F.1_CE01_68	Y.F.1	5060	146187	AAp	AA_EC
AAp.2_Y.F.1_CE01_69	Y.F.1	3488	28426	AAp	CA_EC2
AAp.2_Y.F.1_CE01_70	Y.F.1	2549	21518	AAp	AA_EC
AAp.2_Y.F.1_CE01_71	Y.F.1	3343	73033	AAp	CA_EC2
AAp.2_Y.F.1_CE01_72	Y.F.1	3110	65681	AAp	AA_EC
AAp.2_Y.F.1_CE01_74	Y.F.1	3305	90513	AAp	AA_EC
AAp.2_Y.F.1_CE01_75	Y.F.1	2727	22640	AAp	AA_EC
AAp.2_Y.F.1_CE01_77	Y.F.1	2462	49760	AAp	AA_EC
AAp.2_Y.F.1_CE01_79	Y.F.1	2961	45308	AAp	IMM
AAp.2_Y.F.1_CE01_80	Y.F.1	2533	32883	AAp	AA_EC
AAp.2_Y.F.1_CE01_81	Y.F.1	4083	38178	AAp	AA_EC
AAp.2_Y.F.1_CE01_82	Y.F.1	2049	13010	AAp	AA_EC
AAp.2_Y.F.1_CE01_84	Y.F.1	2623	36540	AAp	AA_EC
AAp.2_Y.F.1_CE01_86	Y.F.1	3273	91084	AAp	AA_EC
AAp.2_Y.F.1_CE01_87	Y.F.1	3022	35104	AAp	AA_EC
AAp.2_Y.F.1_CE01_89	Y.F.1	1924	26377	AAp	AA_EC
AAp.2_Y.F.1_CE01_90	Y.F.1	2485	30833	AAp	AA_EC
AAp.2_Y.F.1_CE01_91	Y.F.1	1191	7837	AAp	AA_EC
AAp.2_Y.F.1_CE01_92	Y.F.1	2008	25558	AAp	AA_EC
AAp.2_Y.F.1_CE01_93	Y.F.1	2487	22656	AAp	AA_EC
AAp.2_Y.F.1_CE01_96	Y.F.1	2957	55125	AAp	AA_EC
AAp.3_Y.F.1_CE01_1	Y.F.1	6798	327300	AAp	AA_EC
AAp.3_Y.F.1_CE01_2	Y.F.1	3721	77228	AAp	AA_EC
AAp.3_Y.F.1_CE01_3	Y.F.1	3423	41212	AAp	AA_EC
AAp.3_Y.F.1_CE01_4	Y.F.1	3851	90806	AAp	AA_EC
AAp.3_Y.F.1_CE01_5	Y.F.1	2609	17295	AAp	AA_EC
AAp.3_Y.F.1_CE01_6	Y.F.1	1700	9324	AAp	AA_EC
AAp.3_Y.F.1_CE01_7	Y.F.1	3086	48202	AAp	AA_EC
AAp.3_Y.F.1_CE01_8	Y.F.1	1766	8176	AAp	AA_EC
AAp.3_Y.F.1_CE01_9	Y.F.1	3789	118187	AAp	AA_EC
AAp.3_Y.F.1_CE01_10	Y.F.1	3589	71454	AAp	AA_EC
AAp.3_Y.F.1_CE01_11	Y.F.1	2304	23506	AAp	AA_EC
AAp.3_Y.F.1_CE01_14	Y.F.1	2237	46681	AAp	CA_EC2
AAp.3_Y.F.1_CE01_15	Y.F.1	2807	44810	AAp	AA_EC
AAp.3_Y.F.1_CE01_16	Y.F.1	2933	79244	AAp	AA_EC
AAp.3_Y.F.1_CE01_17	Y.F.1	2189	19867	AAp	AA_EC
AAp.3_Y.F.1_CE01_18	Y.F.1	2123	14259	AAp	AA_EC
AAp.3_Y.F.1_CE01_19	Y.F.1	3783	84706	AAp	AA_EC
AAp.3_Y.F.1_CE01_20	Y.F.1	3239	26771	AAp	AA_EC
AAp.3_Y.F.1_CE01_21	Y.F.1	2657	41751	AAp	AA_EC
AAp.3_Y.F.1_CE01_22	Y.F.1	2146	23968	AAp	AA_EC
AAp.3_Y.F.1_CE01_24	Y.F.1	2777	27327	AAp	AA_EC
AAp.3_Y.F.1_CE01_25	Y.F.1	2530	32628	AAp	AA_EC
AAp.3_Y.F.1_CE01_26	Y.F.1	2812	35502	AAp	AA_EC
AAp.3_Y.F.1_CE01_27	Y.F.1	3435	30491	AAp	AA_EC
AAp.3_Y.F.1_CE01_29	Y.F.1	4094	43281	AAp	AA_EC
AAp.3_Y.F.1_CE01_30	Y.F.1	2702	40672	AAp	AA_EC
AAp.3_Y.F.1_CE01_31	Y.F.1	1157	6216	AAp	AA_EC
AAp.3_Y.F.1_CE01_32	Y.F.1	3584	31749	AAp	AA_EC
AAp.3_Y.F.1_CE01_49	Y.F.1	3095	51328	AAp	AA_EC
AAp.3_Y.F.1_CE01_50	Y.F.1	1796	14931	AAp	AA_EC
AAp.3_Y.F.1_CE01_52	Y.F.1	1805	21656	AAp	AA_EC
AAp.3_Y.F.1_CE01_55	Y.F.1	1217	9483	AAp	AA_EC
AAp.3_Y.F.1_CE01_57	Y.F.1	2618	45332	AAp	AA_EC
AAp.3_Y.F.1_CE01_59	Y.F.1	1371	9242	AAp	AA_EC
AAp.3_Y.F.1_CE01_60	Y.F.1	1583	5494	AAp	AA_EC
AAp.3_Y.F.1_CE01_61	Y.F.1	1905	7663	AAp	AA_EC
AAp.3_Y.F.1_CE01_63	Y.F.1	3184	53585	AAp	AA_EC
AAp.3_Y.F.1_CE01_64	Y.F.1	1338	6346	AAp	AA_EC
AAp.3_Y.F.1_CE01_65	Y.F.1	3522	40449	AAp	AA_EC
AAp.3_Y.F.1_CE01_66	Y.F.1	3275	88011	AAp	CA_EC2
AAp.3_Y.F.1_CE01_67	Y.F.1	2552	67501	AAp	AA_EC
AAp.3_Y.F.1_CE01_68	Y.F.1	3662	105534	AAp	AA_EC
AAp.3_Y.F.1_CE01_69	Y.F.1	3333	40814	AAp	AA_EC
AAp.3_Y.F.1_CE01_70	Y.F.1	2449	32555	AAp	AA_EC
AAp.3_Y.F.1_CE01_74	Y.F.1	2474	79431	AAp	AA_EC
AAp.3_Y.F.1_CE01_75	Y.F.1	1564	12113	AAp	AA_EC
AAp.3_Y.F.1_CE01_77	Y.F.1	3338	141541	AAp	AA_EC
AAp.3_Y.F.1_CE01_78	Y.F.1	1802	16750	AAp	AA_EC
AAp.3_Y.F.1_CE01_79	Y.F.1	3525	81833	AAp	AA_EC
AAp.3_Y.F.1_CE01_80	Y.F.1	1113	4452	AAp	AA_EC
AAp.3_Y.F.1_CE01_81	Y.F.1	3320	61902	AAp	AA_EC
AAp.3_Y.F.1_CE01_83	Y.F.1	3507	138365	AAp	AA_EC
AAp.3_Y.F.1_CE01_84	Y.F.1	3634	107917	AAp	AA_EC
AAp.3_Y.F.1_CE01_85	Y.F.1	2409	15823	AAp	AA_EC
AAp.3_Y.F.1_CE01_86	Y.F.1	2728	78228	AAp	AA_EC
AAp.3_Y.F.1_CE01_88	Y.F.1	2783	23347	AAp	CA_EC2
AAp.3_Y.F.1_CE01_89	Y.F.1	3309	141078	AAp	AA_EC
AAp.3_Y.F.1_CE01_90	Y.F.1	3778	84891	AAp	AA_EC
AAp.3_Y.F.1_CE01_91	Y.F.1	2115	33643	AAp	IMM
AAp.3_Y.F.1_CE01_92	Y.F.1	2707	75820	AAp	AA_EC
AAp.3_Y.F.1_CE01_93	Y.F.1	2676	35461	AAp	AA_EC
AAp.3_Y.F.1_CE01_95	Y.F.1	3140	35942	AAp	AA_EC
AAp.3_Y.F.1_CE01_96	Y.F.1	3797	168154	AAp	AA_EC
CAn.1_Y.F.1_CE01_25	Y.F.1	4103	117559	CAn	AF
CAn.1_Y.F.1_CE01_26	Y.F.1	4353	97667	CAn	CA_SMC
CAn.1_Y.F.1_CE01_27	Y.F.1	4001	82698	CAn	AF
CAn.1_Y.F.1_CE01_28	Y.F.1	2923	24799	CAn	CA_SMC
CAn.1_Y.F.1_CE01_29	Y.F.1	3778	63875	CAn	AF
CAn.1_Y.F.1_CE01_30	Y.F.1	4533	104939	CAn	CA_SMC
CAn.1_Y.F.1_CE01_31	Y.F.1	3339	43941	CAn	CA_SMC
CAn.1_Y.F.1_CE01_32	Y.F.1	3611	36353	CAn	CA_SMC
CAn.1_Y.F.1_CE01_33	Y.F.1	3400	90898	CAn	AF
CAn.1_Y.F.1_CE01_34	Y.F.1	1923	6048	CAn	CA_SMC
CAn.1_Y.F.1_CE01_35	Y.F.1	3412	31987	CAn	CA_SMC
CAn.1_Y.F.1_CE01_36	Y.F.1	3989	63583	CAn	CA_SMC
CAn.1_Y.F.1_CE01_37	Y.F.1	2815	58368	CAn	AF
CAn.1_Y.F.1_CE01_38	Y.F.1	4313	122519	CAn	CA_SMC
CAn.1_Y.F.1_CE01_39	Y.F.1	3204	33407	CAn	CA_SMC
CAn.1_Y.F.1_CE01_40	Y.F.1	2422	33823	CAn	CA_SMC
CAn.1_Y.F.1_CE01_41	Y.F.1	2614	63051	CAn	CA_SMC
CAn.1_Y.F.1_CE01_42	Y.F.1	3115	55492	CAn	AF
CAn.1_Y.F.1_CE01_43	Y.F.1	4314	43397	CAn	AF
CAn.1_Y.F.1_CE01_44	Y.F.1	2653	36972	CAn	CA_SMC
CAn.1_Y.F.1_CE01_45	Y.F.1	3900	73816	CAn	CA_SMC
CAn.1_Y.F.1_CE01_46	Y.F.1	2469	16728	CAn	CA_SMC
CAn.1_Y.F.1_CE01_47	Y.F.1	3782	73146	CAn	CA_SMC
CAn.1_Y.F.1_CE01_48	Y.F.1	3291	80293	CAn	AF
CAn.1_Y.F.1_CE01_49	Y.F.1	3821	52654	CAn	CA_SMC
CAn.1_Y.F.1_CE01_50	Y.F.1	3275	59498	CAn	CA_SMC
CAn.1_Y.F.1_CE01_51	Y.F.1	4095	98179	CAn	CA_SMC
CAn.1_Y.F.1_CE01_52	Y.F.1	4024	96636	CAn	CA_SMC
CAn.1_Y.F.1_CE01_53	Y.F.1	3295	54947	CAn	CA_SMC
CAn.1_Y.F.1_CE01_54	Y.F.1	3592	58639	CAn	CA_SMC
CAn.1_Y.F.1_CE01_55	Y.F.1	3790	81438	CAn	CA_SMC
CAn.1_Y.F.1_CE01_56	Y.F.1	2925	21785	CAn	CA_SMC
CAn.1_Y.F.1_CE01_57	Y.F.1	3170	51456	CAn	CA_SMC
CAn.1_Y.F.1_CE01_58	Y.F.1	3899	84568	CAn	CA_SMC
CAn.1_Y.F.1_CE01_59	Y.F.1	3422	37297	CAn	CA_SMC
CAn.1_Y.F.1_CE01_60	Y.F.1	3027	28238	CAn	CA_SMC
CAn.1_Y.F.1_CE01_61	Y.F.1	4265	82788	CAn	CA_SMC
CAn.1_Y.F.1_CE01_62	Y.F.1	4521	104975	CAn	CA_SMC
CAn.1_Y.F.1_CE01_63	Y.F.1	3261	59311	CAn	AF
CAn.1_Y.F.1_CE01_64	Y.F.1	4291	87771	CAn	CA_SMC
CAn.1_Y.F.1_CE01_65	Y.F.1	5796	98032	CAn	CA_SMC
CAn.1_Y.F.1_CE01_66	Y.F.1	5148	176950	CAn	CA_SMC
CAn.1_Y.F.1_CE01_67	Y.F.1	4757	157016	CAn	CA_SMC
CAn.1_Y.F.1_CE01_68	Y.F.1	4734	135776	CAn	CA_SMC
CAn.1_Y.F.1_CE01_69	Y.F.1	3917	48663	CAn	CA_SMC
CAn.1_Y.F.1_CE01_71	Y.F.1	4089	132739	CAn	CA_SMC
CAn.1_Y.F.1_CE01_72	Y.F.1	3052	77363	CAn	CA_SMC
CAn.1_Y.F.1_CE01_73	Y.F.1	1876	5945	CAn	CA_SMC
CAn.1_Y.F.1_CE01_74	Y.F.1	3130	77068	CAn	AF
CAn.1_Y.F.1_CE01_75	Y.F.1	3291	42318	CAn	AF
CAn.1_Y.F.1_CE01_77	Y.F.1	3940	138106	CAn	CA_SMC
CAn.1_Y.F.1_CE01_79	Y.F.1	3035	74606	CAn	CA_SMC
CAn.1_Y.F.1_CE01_80	Y.F.1	4363	148047	CAn	AF
CAn.1_Y.F.1_CE01_81	Y.F.1	5583	118384	CAn	CA_SMC
CAn.1_Y.F.1_CE01_82	Y.F.1	3449	50414	CAn	AF
CAn.1_Y.F.1_CE01_83	Y.F.1	4065	143345	CAn	AF
CAn.1_Y.F.1_CE01_84	Y.F.1	5799	206297	CAn	AF
CAn.1_Y.F.1_CE01_86	Y.F.1	4036	135746	CAn	CA_SMC
CAn.1_Y.F.1_CE01_87	Y.F.1	4302	106335	CAn	CA_SMC
CAn.1_Y.F.1_CE01_89	Y.F.1	2300	56975	CAn	CA_SMC
CAn.1_Y.F.1_CE01_90	Y.F.1	3628	99258	CAn	AF
CAn.1_Y.F.1_CE01_91	Y.F.1	3179	60595	CAn	CA_SMC
CAn.1_Y.F.1_CE01_93	Y.F.1	3468	43316	CAn	AF
CAn.1_Y.F.1_CE01_94	Y.F.1	4029	131515	CAn	CA_SMC
CAn.1_Y.F.1_CE01_95	Y.F.1	3833	44108	CAn	CA_SMC
CAn.1_Y.F.1_CE01_96	Y.F.1	3956	116744	CAn	CA_SMC
CAn.2_Y.F.1_CE01_1	Y.F.1	3486	74681	CAn	CA_SMC
CAn.2_Y.F.1_CE01_2	Y.F.1	2912	49716	CAn	CA_SMC
CAn.2_Y.F.1_CE01_3	Y.F.1	3893	47067	CAn	CA_SMC
CAn.2_Y.F.1_CE01_4	Y.F.1	1619	15568	CAn	CA_SMC
CAn.2_Y.F.1_CE01_5	Y.F.1	2275	11156	CAn	AF
CAn.2_Y.F.1_CE01_6	Y.F.1	2588	16242	CAn	CA_SMC
CAn.2_Y.F.1_CE01_7	Y.F.1	3423	44702	CAn	CA_SMC
CAn.2_Y.F.1_CE01_8	Y.F.1	1943	8763	CAn	CA_SMC
CAn.2_Y.F.1_CE01_9	Y.F.1	3825	84603	CAn	CA_SMC
CAn.2_Y.F.1_CE01_10	Y.F.1	3269	49609	CAn	CA_SMC
CAn.2_Y.F.1_CE01_11	Y.F.1	2821	24954	CAn	CA_SMC
CAn.2_Y.F.1_CE01_12	Y.F.1	2813	20869	CAn	CA_SMC
CAn.2_Y.F.1_CE01_13	Y.F.1	2854	19287	CAn	CA_SMC
CAn.2_Y.F.1_CE01_14	Y.F.1	2859	42142	CAn	CA_SMC
CAn.2_Y.F.1_CE01_15	Y.F.1	2526	29912	CAn	CA_SMC
CAn.2_Y.F.1_CE01_16	Y.F.1	2780	37894	CAn	CA_SMC
CAn.2_Y.F.1_CE01_17	Y.F.1	2157	17956	CAn	AF
CAn.2_Y.F.1_CE01_18	Y.F.1	2928	28971	CAn	AF
CAn.2_Y.F.1_CE01_19	Y.F.1	3427	54985	CAn	CA_SMC
CAn.2_Y.F.1_CE01_22	Y.F.1	3654	51222	CAn	CA_SMC
CAn.2_Y.F.1_CE01_24	Y.F.1	3296	31114	CAn	CA_SMC
CAn.2_Y.F.1_CE01_50	Y.F.1	3671	50881	CAn	CA_SMC
CAn.2_Y.F.1_CE01_51	Y.F.1	3032	39501	CAn	CA_SMC
CAn.2_Y.F.1_CE01_52	Y.F.1	3644	61959	CAn	CA_SMC
CAn.2_Y.F.1_CE01_53	Y.F.1	2143	21396	CAn	CA_SMC
CAn.2_Y.F.1_CE01_55	Y.F.1	2775	30708	CAn	CA_SMC
CAn.2_Y.F.1_CE01_56	Y.F.1	2609	18767	CAn	CA_SMC
CAn.2_Y.F.1_CE01_57	Y.F.1	4378	48532	CAn	CA_SMC
CAn.2_Y.F.1_CE01_58	Y.F.1	4002	81519	CAn	CA_SMC
CAn.2_Y.F.1_CE01_59	Y.F.1	4773	54720	CAn	CA_SMC
CAn.2_Y.F.1_CE01_60	Y.F.1	3060	27630	CAn	AF
CAn.2_Y.F.1_CE01_61	Y.F.1	2056	12620	CAn	CA_SMC
CAn.2_Y.F.1_CE01_62	Y.F.1	3064	45953	CAn	CA_SMC
CAn.2_Y.F.1_CE01_63	Y.F.1	4381	80440	CAn	CA_SMC
CAn.2_Y.F.1_CE01_64	Y.F.1	3092	33130	CAn	CA_SMC
CAn.2_Y.F.1_CE01_65	Y.F.1	3937	33774	CAn	CA_SMC
CAn.2_Y.F.1_CE01_66	Y.F.1	3709	56339	CAn	CA_SMC
CAn.2_Y.F.1_CE01_67	Y.F.1	2579	32315	CAn	CA_SMC
CAn.2_Y.F.1_CE01_68	Y.F.1	3031	37318	CAn	AF
CAn.2_Y.F.1_CE01_69	Y.F.1	3618	43379	CAn	CA_SMC
CAn.2_Y.F.1_CE01_70	Y.F.1	3335	32631	CAn	AF
CAn.2_Y.F.1_CE01_71	Y.F.1	3274	52632	CAn	CA_SMC
CAn.2_Y.F.1_CE01_72	Y.F.1	3128	144506	CAn	CA_SMC
CAn.2_Y.F.1_CE01_73	Y.F.1	2094	7866	CAn	CA_SMC
CAn.2_Y.F.1_CE01_74	Y.F.1	3143	74422	CAn	CA_SMC
CAn.2_Y.F.1_CE01_75	Y.F.1	3933	62679	CAn	CA_SMC
CAn.2_Y.F.1_CE01_77	Y.F.1	4029	75920	CAn	CA_SMC
CAn.2_Y.F.1_CE01_78	Y.F.1	3242	32236	CAn	CA_SMC
CAn.2_Y.F.1_CE01_79	Y.F.1	3290	94602	CAn	AF
CAn.2_Y.F.1_CE01_80	Y.F.1	3610	64499	CAn	CA_SMC
CAn.2_Y.F.1_CE01_81	Y.F.1	3353	31281	CAn	CA_SMC
CAn.2_Y.F.1_CE01_82	Y.F.1	3711	49517	CAn	CA_SMC
CAn.2_Y.F.1_CE01_83	Y.F.1	4007	95257	CAn	CA_SMC
CAn.2_Y.F.1_CE01_84	Y.F.1	4011	103261	CAn	CA_SMC
CAn.2_Y.F.1_CE01_86	Y.F.1	3394	74789	CAn	CA_SMC
CAn.2_Y.F.1_CE01_87	Y.F.1	3490	39336	CAn	CA_SMC
CAn.2_Y.F.1_CE01_88	Y.F.1	2225	11094	CAn	AF
CAn.2_Y.F.1_CE01_89	Y.F.1	3389	72688	CAn	CA_SMC
CAn.2_Y.F.1_CE01_90	Y.F.1	3353	48911	CAn	CA_SMC
CAn.2_Y.F.1_CE01_91	Y.F.1	3618	55907	CAn	CA_SMC
CAn.2_Y.F.1_CE01_92	Y.F.1	2915	54592	CAn	CA_SMC
CAn.2_Y.F.1_CE01_93	Y.F.1	3194	31113	CAn	CA_SMC
CAn.2_Y.F.1_CE01_94	Y.F.1	3578	75616	CAn	CA_SMC
CAn.2_Y.F.1_CE01_95	Y.F.1	3229	27283	CAn	CA_SMC
CAn.2_Y.F.1_CE01_96	Y.F.1	3156	58064	CAn	CA_SMC
CAp.1_Y.F.1_CE01_1	Y.F.1	3247	71228	CAp	CA_EC1
CAp.1_Y.F.1_CE01_2	Y.F.1	3180	70755	CAp	CA_EC1
CAp.1_Y.F.1_CE01_3	Y.F.1	2576	35294	CAp	CA_EC1
CAp.1_Y.F.1_CE01_4	Y.F.1	2927	65122	CAp	CA_EC1
CAp.1_Y.F.1_CE01_5	Y.F.1	2396	17016	CAp	CA_EC1
CAp.1_Y.F.1_CE01_6	Y.F.1	1600	27912	CAp	CA_EC1
CAp.1_Y.F.1_CE01_8	Y.F.1	1633	18576	CAp	CA_EC1
CAp.1_Y.F.1_CE01_9	Y.F.1	1570	21087	CAp	CA_EC1
CAp.1_Y.F.1_CE01_10	Y.F.1	3142	91048	CAp	CA_EC1
CAp.1_Y.F.1_CE01_11	Y.F.1	2267	26110	CAp	CA_EC1
CAp.1_Y.F.1_CE01_12	Y.F.1	2483	30228	CAp	CA_EC1
CAp.1_Y.F.1_CE01_14	Y.F.1	2196	27146	CAp	CA_EC1
CAp.1_Y.F.1_CE01_15	Y.F.1	1027	5307	CAp	CA_EC1
CAp.1_Y.F.1_CE01_16	Y.F.1	1807	25627	CAp	CA_EC1
CAp.1_Y.F.1_CE01_17	Y.F.1	2695	34572	CAp	CA_EC2
CAp.1_Y.F.1_CE01_18	Y.F.1	2985	42023	CAp	CA_EC1
CAp.1_Y.F.1_CE01_19	Y.F.1	3225	62563	CAp	CA_EC1
CAp.1_Y.F.1_CE01_20	Y.F.1	3008	16547	CAp	CA_EC1
CAp.1_Y.F.1_CE01_22	Y.F.1	2867	45814	CAp	CA_EC1
CAp.1_Y.F.1_CE01_24	Y.F.1	2944	39021	CAp	CA_EC1
CAp.1_Y.F.1_CE01_25	Y.F.1	2104	30130	CAp	CA_EC1
CAp.1_Y.F.1_CE01_26	Y.F.1	2111	37308	CAp	CA_EC2
CAp.1_Y.F.1_CE01_27	Y.F.1	2984	44976	CAp	CA_EC1
CAp.1_Y.F.1_CE01_28	Y.F.1	3104	27932	CAp	CA_EC1
CAp.1_Y.F.1_CE01_30	Y.F.1	2460	25187	CAp	CA_EC1
CAp.1_Y.F.1_CE01_31	Y.F.1	2791	29587	CAp	CA_EC2
CAp.1_Y.F.1_CE01_32	Y.F.1	3032	18781	CAp	CA_EC1
CAp.1_Y.F.1_CE01_33	Y.F.1	2631	60593	CAp	CA_EC1
CAp.1_Y.F.1_CE01_34	Y.F.1	1555	5025	CAp	CA_EC1
CAp.1_Y.F.1_CE01_35	Y.F.1	2649	21045	CAp	CA_EC1
CAp.1_Y.F.1_CE01_36	Y.F.1	2369	26712	CAp	CA_EC1
CAp.1_Y.F.1_CE01_37	Y.F.1	3223	59369	CAp	CA_EC1
CAp.1_Y.F.1_CE01_38	Y.F.1	3025	74610	CAp	CA_EC1
CAp.1_Y.F.1_CE01_39	Y.F.1	2347	17738	CAp	CA_EC1
CAp.1_Y.F.1_CE01_41	Y.F.1	2370	58658	CAp	CA_EC1
CAp.1_Y.F.1_CE01_42	Y.F.1	3037	62834	CAp	CA_EC1
CAp.1_Y.F.1_CE01_43	Y.F.1	2692	16711	CAp	CA_EC1
CAp.1_Y.F.1_CE01_44	Y.F.1	1748	15206	CAp	CA_EC1
CAp.1_Y.F.1_CE01_45	Y.F.1	2619	38106	CAp	CA_EC1
CAp.1_Y.F.1_CE01_46	Y.F.1	2279	11092	CAp	CA_EC1
CAp.1_Y.F.1_CE01_47	Y.F.1	1797	17557	CAp	CA_EC1
CAp.1_Y.F.1_CE01_48	Y.F.1	3346	72350	CAp	CA_EC1
CAp.1_Y.F.1_CE01_49	Y.F.1	1754	12511	CAp	CA_EC1
CAp.1_Y.F.1_CE01_50	Y.F.1	2566	33934	CAp	CA_EC1
CAp.1_Y.F.1_CE01_51	Y.F.1	2624	41440	CAp	CA_EC1
CAp.1_Y.F.1_CE01_52	Y.F.1	3423	87400	CAp	CA_EC1
CAp.1_Y.F.1_CE01_53	Y.F.1	1842	18547	CAp	CA_EC1
CAp.1_Y.F.1_CE01_54	Y.F.1	3129	40692	CAp	CA_EC1
CAp.1_Y.F.1_CE01_55	Y.F.1	1999	18018	CAp	CA_EC1
CAp.1_Y.F.1_CE01_56	Y.F.1	2292	15316	CAp	CA_EC1
CAp.1_Y.F.1_CE01_57	Y.F.1	4430	80844	CAp	CA_EC1
CAp.1_Y.F.1_CE01_58	Y.F.1	3049	71266	CAp	CA_EC2
CAp.1_Y.F.1_CE01_59	Y.F.1	2374	22463	CAp	CA_EC1
CAp.1_Y.F.1_CE01_60	Y.F.1	3138	43998	CAp	CA_EC1
CAp.1_Y.F.1_CE01_61	Y.F.1	3086	34959	CAp	CA_EC1
CAp.1_Y.F.1_CE01_62	Y.F.1	2418	38668	CAp	CA_EC1
CAp.1_Y.F.1_CE01_63	Y.F.1	3199	48968	CAp	CA_EC1
CAp.1_Y.F.1_CE01_64	Y.F.1	2969	46687	CAp	CA_EC1
CAp.1_Y.F.1_CE01_66	Y.F.1	2645	47089	CAp	CA_EC1
CAp.1_Y.F.1_CE01_67	Y.F.1	1925	32421	CAp	CA_EC1
CAp.1_Y.F.1_CE01_70	Y.F.1	3025	40147	CAp	CA_EC1
CAp.1_Y.F.1_CE01_71	Y.F.1	2154	46795	CAp	CA_EC1
CAp.1_Y.F.1_CE01_72	Y.F.1	2851	65754	CAp	CA_EC1
CAp.2_Y.F.1_CE01_1	Y.F.1	3156	98907	CAp	CA_EC1
CAp.2_Y.F.1_CE01_2	Y.F.1	3099	96697	CAp	CA_EC1
CAp.2_Y.F.1_CE01_3	Y.F.1	1212	4738	CAp	CA_EC1
CAp.2_Y.F.1_CE01_4	Y.F.1	3209	86042	CAp	CA_EC1
CAp.2_Y.F.1_CE01_5	Y.F.1	2934	19800	CAp	CA_EC1
CAp.2_Y.F.1_CE01_7	Y.F.1	2097	25442	CAp	CA_EC1
CAp.2_Y.F.1_CE01_9	Y.F.1	1330	16614	CAp	CA_EC1
CAp.2_Y.F.1_CE01_10	Y.F.1	1829	24328	CAp	CA_EC1
CAp.2_Y.F.1_CE01_11	Y.F.1	1962	19215	CAp	CA_EC1
CAp.2_Y.F.1_CE01_12	Y.F.1	2858	46552	CAp	CA_EC2
CAp.2_Y.F.1_CE01_13	Y.F.1	5299	109587	CAp	CA_EC1
CAp.2_Y.F.1_CE01_14	Y.F.1	2977	70952	CAp	CA_EC1
CAp.2_Y.F.1_CE01_15	Y.F.1	2200	32243	CAp	CA_EC1
CAp.2_Y.F.1_CE01_16	Y.F.1	2362	43472	CAp	CA_EC1
CAp.2_Y.F.1_CE01_17	Y.F.1	2787	48138	CAp	CA_EC1
CAp.2_Y.F.1_CE01_18	Y.F.1	2583	29331	CAp	CA_EC2
CAp.2_Y.F.1_CE01_19	Y.F.1	5805	237588	CAp	CA_EC1
CAp.2_Y.F.1_CE01_20	Y.F.1	2596	15488	CAp	CA_EC1
CAp.2_Y.F.1_CE01_21	Y.F.1	3139	52780	CAp	CA_EC2
CAp.2_Y.F.1_CE01_22	Y.F.1	2964	55011	CAp	CA_EC1
CAp.2_Y.F.1_CE01_25	Y.F.1	1335	11659	CAp	CA_EC1
CAp.2_Y.F.1_CE01_26	Y.F.1	2548	37054	CAp	CA_EC1
CAp.2_Y.F.1_CE01_27	Y.F.1	2814	39610	CAp	CA_EC1
CAp.2_Y.F.1_CE01_29	Y.F.1	3283	56083	CAp	CA_EC1
CAp.2_Y.F.1_CE01_30	Y.F.1	3133	71630	CAp	CA_EC1
CAp.2_Y.F.1_CE01_31	Y.F.1	2635	32835	CAp	CA_EC1
CAp.2_Y.F.1_CE01_32	Y.F.1	2781	20842	CAp	CA_EC1
CAp.2_Y.F.1_CE01_33	Y.F.1	3012	84755	CAp	CA_EC2
CAp.2_Y.F.1_CE01_35	Y.F.1	2745	23630	CAp	CA_EC1
CAp.2_Y.F.1_CE01_37	Y.F.1	2592	47620	CAp	CA_EC2
CAp.2_Y.F.1_CE01_39	Y.F.1	1984	12264	CAp	CA_EC1
CAp.2_Y.F.1_CE01_40	Y.F.1	3298	67737	CAp	CA_EC1
CAp.2_Y.F.1_CE01_41	Y.F.1	2427	51883	CAp	CA_EC1
CAp.2_Y.F.1_CE01_43	Y.F.1	4374	55240	CAp	CA_EC1
CAp.2_Y.F.1_CE01_44	Y.F.1	2223	36129	CAp	CA_EC1
CAp.2_Y.F.1_CE01_45	Y.F.1	2791	44871	CAp	CA_EC1
CAp.2_Y.F.1_CE01_46	Y.F.1	3228	23788	CAp	CA_EC1
CAp.2_Y.F.1_CE01_48	Y.F.1	3040	59351	CAp	CA_EC1
CAp.2_Y.F.1_CE01_75	Y.F.1	2101	23324	CAp	CA_EC1
CAp.2_Y.F.1_CE01_76	Y.F.1	2859	21077	CAp	CA_EC1
CAp.2_Y.F.1_CE01_77	Y.F.1	2433	73876	CAp	CA_EC1
CAp.2_Y.F.1_CE01_78	Y.F.1	2644	34299	CAp	CA_EC1
CAp.2_Y.F.1_CE01_80	Y.F.1	3033	67162	CAp	CA_EC1
CAp.2_Y.F.1_CE01_81	Y.F.1	2734	29712	CAp	CA_EC1
CAp.2_Y.F.1_CE01_82	Y.F.1	2808	40028	CAp	CA_EC1
CAp.2_Y.F.1_CE01_83	Y.F.1	1851	40442	CAp	CA_EC1
CAp.2_Y.F.1_CE01_84	Y.F.1	3287	84352	CAp	CA_EC1
CAp.2_Y.F.1_CE01_85	Y.F.1	2331	15696	CAp	CA_EC1
CAp.2_Y.F.1_CE01_86	Y.F.1	3020	119941	CAp	CA_EC1
CAp.2_Y.F.1_CE01_87	Y.F.1	3209	70234	CAp	CA_EC1
CAp.2_Y.F.1_CE01_88	Y.F.1	2353	25927	CAp	CA_EC1
CAp.2_Y.F.1_CE01_90	Y.F.1	2162	46336	CAp	CA_EC1
CAp.2_Y.F.1_CE01_91	Y.F.1	3645	92584	CAp	CA_EC1
CAp.2_Y.F.1_CE01_93	Y.F.1	1790	16349	CAp	CA_EC1
CAp.2_Y.F.1_CE01_94	Y.F.1	4309	248735	CAp	CA_EC2
CAp.2_Y.F.1_CE01_95	Y.F.1	3178	35267	CAp	CA_EC1
CAp.2_Y.F.1_CE01_96	Y.F.1	2035	34059	CAp	CA_EC2
AAn.1_O.M.1_CE03_1	O.M.1	4931	122304	AAn	AF
AAn.1_O.M.1_CE03_2	O.M.1	1512	13937	AAn	AA_SMC
AAn.1_O.M.1_CE03_3	O.M.1	3301	42295	AAn	AF
AAn.1_O.M.1_CE03_5	O.M.1	2194	14409	AAn	AF
AAn.1_O.M.1_CE03_7	O.M.1	1880	17000	AAn	AF
AAn.1_O.M.1_CE03_8	O.M.1	2738	16819	AAn	AA_SMC
AAn.1_O.M.1_CE03_9	O.M.1	3067	46978	AAn	AA_SMC
AAn.1_O.M.1_CE03_10	O.M.1	2633	37613	AAn	AF
AAn.1_O.M.1_CE03_11	O.M.1	2903	31455	AAn	AF
AAn.1_O.M.1_CE03_12	O.M.1	2484	28256	AAn	AF
AAn.1_O.M.1_CE03_13	O.M.1	3655	74649	AAn	AF
AAn.1_O.M.1_CE03_14	O.M.1	2157	37784	AAn	AF
AAn.1_O.M.1_CE03_15	O.M.1	2656	31223	AAn	AF
AAn.1_O.M.1_CE03_16	O.M.1	1968	29958	AAn	AF
AAn.1_O.M.1_CE03_17	O.M.1	2155	21195	AAn	AF
AAn.1_O.M.1_CE03_19	O.M.1	3163	48419	AAn	AF
AAn.1_O.M.1_CE03_20	O.M.1	3454	24549	AAn	AA_SMC
AAn.1_O.M.1_CE03_21	O.M.1	2328	33853	AAn	AF
AAn.1_O.M.1_CE03_22	O.M.1	2834	44110	AAn	AF
AAn.1_O.M.1_CE03_24	O.M.1	2802	29552	AAn	AF
AAn.1_O.M.1_CE03_25	O.M.1	3146	45342	AAn	AF
AAn.1_O.M.1_CE03_26	O.M.1	2471	32289	AAn	AF
AAn.1_O.M.1_CE03_27	O.M.1	2796	31301	AAn	AF
AAn.1_O.M.1_CE03_28	O.M.1	4555	61526	AAn	EPI
AAn.1_O.M.1_CE03_30	O.M.1	2405	18899	AAn	AF
AAn.1_O.M.1_CE03_31	O.M.1	3476	38049	AAn	AA_SMC
AAn.1_O.M.1_CE03_32	O.M.1	3629	30427	AAn	AF
AAn.1_O.M.1_CE03_33	O.M.1	3558	60363	AAn	AF
AAn.1_O.M.1_CE03_36	O.M.1	4123	70091	AAn	AF
AAn.1_O.M.1_CE03_37	O.M.1	2875	48146	AAn	AF
AAn.1_O.M.1_CE03_38	O.M.1	2678	50173	AAn	AF
AAn.1_O.M.1_CE03_39	O.M.1	2363	20725	AAn	AF
AAn.1_O.M.1_CE03_40	O.M.1	1860	26520	AAn	AF
AAn.1_O.M.1_CE03_41	O.M.1	3516	101786	AAn	AF
AAn.1_O.M.1_CE03_42	O.M.1	4530	125024	AAn	EPI
AAn.1_O.M.1_CE03_43	O.M.1	3079	18106	AAn	AF
AAn.1_O.M.1_CE03_44	O.M.1	3148	41234	AAn	AF
AAn.1_O.M.1_CE03_45	O.M.1	3595	89411	AAn	AF
AAn.1_O.M.1_CE03_46	O.M.1	2437	14827	AAn	AF
AAn.1_O.M.1_CE03_47	O.M.1	2855	34467	AAn	AF
AAn.1_O.M.1_CE03_48	O.M.1	2122	33549	AAn	AF
AAn.1_O.M.1_CE03_49	O.M.1	2141	18297	AAn	IMM
AAn.1_O.M.1_CE03_50	O.M.1	3732	63219	AAn	EPI
AAn.1_O.M.1_CE03_51	O.M.1	3537	59880	AAn	AF
AAn.1_O.M.1_CE03_52	O.M.1	3563	60945	AAn	AF
AAn.1_O.M.1_CE03_53	O.M.1	2460	44500	AAn	AF
AAn.1_O.M.1_CE03_54	O.M.1	2244	27215	AAn	AF
AAn.1_O.M.1_CE03_55	O.M.1	2762	38810	AAn	AF
AAn.1_O.M.1_CE03_57	O.M.1	3276	48757	AAn	AA_SMC
AAn.1_O.M.1_CE03_58	O.M.1	2130	28615	AAn	AF
AAn.1_O.M.1_CE03_59	O.M.1	2300	20136	AAn	AF
AAn.1_O.M.1_CE03_60	O.M.1	3318	36171	AAn	AA_SMC
AAn.1_O.M.1_CE03_61	O.M.1	3176	53441	AAn	AF
AAn.1_O.M.1_CE03_62	O.M.1	2762	51525	AAn	AF
AAn.1_O.M.1_CE03_63	O.M.1	1415	8476	AAn	AF
AAn.1_O.M.1_CE03_64	O.M.1	2808	30334	AAn	AA_SMC
AAn.1_O.M.1_CE03_65	O.M.1	3400	34406	AAn	AA_SMC
AAn.1_O.M.1_CE03_66	O.M.1	3027	56837	AAn	AF
AAn.1_O.M.1_CE03_67	O.M.1	3219	55969	AAn	AF
AAn.1_O.M.1_CE03_68	O.M.1	4516	136514	AAn	AF
AAn.1_O.M.1_CE03_69	O.M.1	3453	57669	AAn	AF
AAn.1_O.M.1_CE03_70	O.M.1	2837	31218	AAn	AF
AAn.1_O.M.1_CE03_72	O.M.1	2787	62875	AAn	AF
AAn.1_O.M.1_CE03_73	O.M.1	5231	55301	AAn	AF
AAn.1_O.M.1_CE03_74	O.M.1	2241	59054	AAn	AF
AAn.1_O.M.1_CE03_75	O.M.1	3238	38917	AAn	AA_SMC
AAn.1_O.M.1_CE03_77	O.M.1	2136	46496	AAn	AF
AAn.1_O.M.1_CE03_78	O.M.1	3065	37271	AAn	AA_SMC
AAn.1_O.M.1_CE03_79	O.M.1	2594	43918	AAn	AF
AAn.1_O.M.1_CE03_80	O.M.1	3290	72223	AAn	AA_SMC
AAn.1_O.M.1_CE03_81	O.M.1	4599	61189	AAn	AF
AAn.1_O.M.1_CE03_82	O.M.1	3095	44546	AAn	AF
AAn.1_O.M.1_CE03_83	O.M.1	2873	61462	AAn	AA_SMC
AAn.1_O.M.1_CE03_84	O.M.1	4000	82258	AAn	AA_SMC
AAn.1_O.M.1_CE03_86	O.M.1	3113	79425	AAn	AF
AAn.1_O.M.1_CE03_87	O.M.1	3190	47964	AAn	AF
AAn.1_O.M.1_CE03_88	O.M.1	2787	24384	AAn	AF
AAn.1_O.M.1_CE03_89	O.M.1	2216	54338	AAn	AF
AAn.1_O.M.1_CE03_90	O.M.1	2573	45693	AAn	AF
AAn.1_O.M.1_CE03_91	O.M.1	3275	43784	AAn	AA_SMC
AAn.1_O.M.1_CE03_92	O.M.1	3703	106720	AAn	AF
AAn.1_O.M.1_CE03_93	O.M.1	1871	21390	AAn	AF
AAn.1_O.M.1_CE03_94	O.M.1	3404	88613	AAn	AF
AAn.1_O.M.1_CE03_95	O.M.1	2547	21909	AAn	AF
AAn.1_O.M.1_CE03_96	O.M.1	2949	64489	AAn	AF
AAp.1_O.M.1_CE03_1	O.M.1	2653	33268	AAp	CA_EC1
AAp.1_O.M.1_CE03_3	O.M.1	2036	15301	AAp	CA_EC2
AAp.1_O.M.1_CE03_4	O.M.1	2705	43555	AAp	AA_EC
AAp.1_O.M.1_CE03_5	O.M.1	2000	7418	AAp	AA_EC
AAp.1_O.M.1_CE03_6	O.M.1	1959	9328	AAp	AA_EC
AAp.1_O.M.1_CE03_7	O.M.1	2915	26956	AAp	AA_EC
AAp.1_O.M.1_CE03_8	O.M.1	2409	12100	AAp	AA_EC
AAp.1_O.M.1_CE03_9	O.M.1	2482	33227	AAp	AA_EC
AAp.1_O.M.1_CE03_11	O.M.1	2390	20371	AAp	CA_EC1
AAp.1_O.M.1_CE03_12	O.M.1	2360	19837	AAp	AA_EC
AAp.1_O.M.1_CE03_14	O.M.1	2315	28728	AAp	AA_EC
AAp.1_O.M.1_CE03_15	O.M.1	2266	21592	AAp	AA_EC
AAp.1_O.M.1_CE03_16	O.M.1	2308	24702	AAp	CA_EC1
AAp.1_O.M.1_CE03_17	O.M.1	3362	35708	AAp	AA_EC
AAp.1_O.M.1_CE03_18	O.M.1	2432	19324	AAp	AA_EC
AAp.1_O.M.1_CE03_19	O.M.1	3785	50300	AAp	AA_EC
AAp.1_O.M.1_CE03_21	O.M.1	3008	31507	AAp	AA_EC
AAp.1_O.M.1_CE03_22	O.M.1	2221	21806	AAp	CA_EC2
AAp.1_O.M.1_CE03_24	O.M.1	2273	12894	AAp	AA_EC
AAp.1_O.M.1_CE03_25	O.M.1	2909	41913	AAp	CA_EC1
AAp.1_O.M.1_CE03_26	O.M.1	3162	37736	AAp	AA_EC
AAp.1_O.M.1_CE03_27	O.M.1	2427	20596	AAp	AA_EC
AAp.1_O.M.1_CE03_29	O.M.1	2517	18638	AAp	AA_EC
AAp.1_O.M.1_CE03_30	O.M.1	2328	16990	AAp	CA_EC1
AAp.1_O.M.1_CE03_31	O.M.1	2767	18084	AAp	AA_EC
AAp.1_O.M.1_CE03_33	O.M.1	2524	27509	AAp	AA_EC
AAp.1_O.M.1_CE03_36	O.M.1	2213	17359	AAp	CA_EC2
AAp.1_O.M.1_CE03_37	O.M.1	2934	37953	AAp	CA_EC1
AAp.1_O.M.1_CE03_39	O.M.1	2627	12661	AAp	LY_EC
AAp.1_O.M.1_CE03_40	O.M.1	2838	32942	AAp	AA_EC
AAp.1_O.M.1_CE03_41	O.M.1	3452	67418	AAp	CA_EC1
AAp.1_O.M.1_CE03_42	O.M.1	2837	41853	AAp	AA_EC
AAp.1_O.M.1_CE03_43	O.M.1	3341	21331	AAp	AA_EC
AAp.1_O.M.1_CE03_44	O.M.1	2309	21120	AAp	AA_EC
AAp.1_O.M.1_CE03_45	O.M.1	2561	27805	AAp	AA_EC
AAp.1_O.M.1_CE03_46	O.M.1	2558	12960	AAp	AA_EC
AAp.1_O.M.1_CE03_47	O.M.1	2704	22286	AAp	AA_EC
AAp.1_O.M.1_CE03_48	O.M.1	2350	20210	AAp	AA_EC
AAp.1_O.M.1_CE03_49	O.M.1	3630	33409	AAp	AA_EC
AAp.1_O.M.1_CE03_51	O.M.1	2500	24825	AAp	CA_EC2
AAp.1_O.M.1_CE03_52	O.M.1	2755	36001	AAp	AA_EC
AAp.1_O.M.1_CE03_53	O.M.1	2827	25521	AAp	AA_EC
AAp.1_O.M.1_CE03_54	O.M.1	2190	16808	AAp	AA_EC
AAp.1_O.M.1_CE03_55	O.M.1	2241	15704	AAp	AA_EC
AAp.1_O.M.1_CE03_57	O.M.1	2871	29522	AAp	AA_EC
AAp.1_O.M.1_CE03_58	O.M.1	2782	43306	AAp	CA_EC1
AAp.1_O.M.1_CE03_59	O.M.1	1845	10318	AAp	AA_EC
AAp.1_O.M.1_CE03_60	O.M.1	1462	7911	AAp	AA_EC
AAp.1_O.M.1_CE03_61	O.M.1	1307	6757	AAp	CA_EC1
AAp.1_O.M.1_CE03_62	O.M.1	2188	22766	AAp	AA_EC
AAp.1_O.M.1_CE03_63	O.M.1	2531	21756	AAp	CA_EC2
AAp.1_O.M.1_CE03_64	O.M.1	3122	34759	AAp	AA_EC
AAp.1_O.M.1_CE03_65	O.M.1	2856	21788	AAp	AA_EC
AAp.1_O.M.1_CE03_66	O.M.1	2065	22341	AAp	AA_EC
AAp.1_O.M.1_CE03_67	O.M.1	1151	8856	AAp	AA_EC
AAp.1_O.M.1_CE03_68	O.M.1	3180	51144	AAp	AA_EC
AAp.1_O.M.1_CE03_69	O.M.1	2752	20451	AAp	AA_EC
AAp.1_O.M.1_CE03_70	O.M.1	2210	13434	AAp	AA_EC
AAp.1_O.M.1_CE03_71	O.M.1	2947	39935	AAp	AA_EC
AAp.1_O.M.1_CE03_72	O.M.1	2546	35861	AAp	CA_EC1
AAp.1_O.M.1_CE03_74	O.M.1	2961	56770	AAp	CA_EC1
AAp.1_O.M.1_CE03_75	O.M.1	1662	12751	AAp	CA_EC2
AAp.1_O.M.1_CE03_77	O.M.1	2674	40654	AAp	AA_EC
AAp.1_O.M.1_CE03_79	O.M.1	3160	41919	AAp	AA_EC
AAp.1_O.M.1_CE03_80	O.M.1	2789	42561	AAp	AA_EC
AAp.1_O.M.1_CE03_81	O.M.1	3395	32165	AAp	AA_EC
AAp.1_O.M.1_CE03_82	O.M.1	2826	25425	AAp	AA_EC
AAp.1_O.M.1_CE03_83	O.M.1	2652	42373	AAp	CA_EC2
AAp.1_O.M.1_CE03_84	O.M.1	3753	56222	AAp	AA_EC
AAp.1_O.M.1_CE03_85	O.M.1	2924	13751	AAp	AA_EC
AAp.1_O.M.1_CE03_86	O.M.1	2924	51671	AAp	AA_EC
AAp.1_O.M.1_CE03_87	O.M.1	2394	20528	AAp	AA_EC
AAp.1_O.M.1_CE03_88	O.M.1	2181	12107	AAp	AA_EC
AAp.1_O.M.1_CE03_89	O.M.1	1657	21921	AAp	CA_EC1
AAp.1_O.M.1_CE03_90	O.M.1	2368	35357	AAp	AA_EC
AAp.1_O.M.1_CE03_91	O.M.1	1843	17187	AAp	AA_EC
AAp.1_O.M.1_CE03_92	O.M.1	1857	24199	AAp	AA_EC
AAp.1_O.M.1_CE03_93	O.M.1	2212	14377	AAp	AA_EC
AAp.1_O.M.1_CE03_94	O.M.1	2543	46308	AAp	CA_EC1
AAp.1_O.M.1_CE03_95	O.M.1	3602	43591	AAp	AA_EC
AAp.2_O.M.1_CE03_1	O.M.1	3050	53577	AAp	AA_EC
AAp.2_O.M.1_CE03_2	O.M.1	1908	14535	AAp	CA_EC1
AAp.2_O.M.1_CE03_3	O.M.1	3116	35011	AAp	AA_EC
AAp.2_O.M.1_CE03_4	O.M.1	2996	42310	AAp	AA_EC
AAp.2_O.M.1_CE03_6	O.M.1	2813	24969	AAp	AA_EC
AAp.2_O.M.1_CE03_7	O.M.1	2477	24611	AAp	AA_EC
AAp.2_O.M.1_CE03_8	O.M.1	2689	16983	AAp	CA_EC1
AAp.2_O.M.1_CE03_9	O.M.1	2462	35477	AAp	CA_EC1
AAp.2_O.M.1_CE03_10	O.M.1	3154	28373	AAp	AA_EC
AAp.2_O.M.1_CE03_11	O.M.1	3166	50468	AAp	AA_EC
AAp.2_O.M.1_CE03_12	O.M.1	2132	12764	AAp	AA_EC
AAp.2_O.M.1_CE03_14	O.M.1	4198	90664	AAp	AA_EC
AAp.2_O.M.1_CE03_15	O.M.1	2718	26602	AAp	AA_EC
AAp.2_O.M.1_CE03_16	O.M.1	1691	19251	AAp	LY_EC
AAp.2_O.M.1_CE03_18	O.M.1	2311	16048	AAp	CA_EC2
AAp.2_O.M.1_CE03_19	O.M.1	2918	39029	AAp	AA_EC
AAp.2_O.M.1_CE03_20	O.M.1	3293	21976	AAp	AA_EC
AAp.2_O.M.1_CE03_21	O.M.1	2595	26736	AAp	AA_EC
AAp.2_O.M.1_CE03_22	O.M.1	2915	43586	AAp	CA_EC1
AAp.2_O.M.1_CE03_24	O.M.1	2540	17833	AAp	CA_EC2
AAp.2_O.M.1_CE03_25	O.M.1	2933	47817	AAp	CA_EC2
AAp.2_O.M.1_CE03_26	O.M.1	3277	53644	AAp	AA_EC
AAp.2_O.M.1_CE03_27	O.M.1	2575	24570	AAp	CA_EC2
AAp.2_O.M.1_CE03_28	O.M.1	3464	21294	AAp	AA_EC
AAp.2_O.M.1_CE03_29	O.M.1	3166	32971	AAp	AA_EC
AAp.2_O.M.1_CE03_30	O.M.1	3144	35638	AAp	CA_EC2
AAp.2_O.M.1_CE03_31	O.M.1	3676	41227	AAp	AA_EC
AAp.2_O.M.1_CE03_32	O.M.1	3223	17075	AAp	AA_EC
AAp.2_O.M.1_CE03_33	O.M.1	2400	41655	AAp	AA_EC
AAp.2_O.M.1_CE03_34	O.M.1	1571	5501	AAp	AA_EC
AAp.2_O.M.1_CE03_35	O.M.1	2977	16315	AAp	AA_EC
AAp.2_O.M.1_CE03_37	O.M.1	2972	36695	AAp	AA_EC
AAp.2_O.M.1_CE03_38	O.M.1	3097	60829	AAp	CA_EC1
AAp.2_O.M.1_CE03_39	O.M.1	2776	25788	AAp	CA_EC1
AAp.2_O.M.1_CE03_40	O.M.1	3203	53063	AAp	AA_EC
AAp.2_O.M.1_CE03_41	O.M.1	1299	14969	AAp	AA_EC
AAp.2_O.M.1_CE03_42	O.M.1	2981	43054	AAp	AA_EC
AAp.2_O.M.1_CE03_43	O.M.1	3731	24051	AAp	AA_EC
AAp.2_O.M.1_CE03_45	O.M.1	1708	18977	AAp	CA_EC1
AAp.2_O.M.1_CE03_46	O.M.1	2070	10861	AAp	AA_EC
AAp.2_O.M.1_CE03_47	O.M.1	2435	28680	AAp	AA_EC
AAp.2_O.M.1_CE03_48	O.M.1	3194	61810	AAp	AA_EC
AAp.2_O.M.1_CE03_49	O.M.1	2608	25659	AAp	CA_EC1
AAp.2_O.M.1_CE03_50	O.M.1	2940	45907	AAp	AA_EC
AAp.2_O.M.1_CE03_51	O.M.1	2326	23207	AAp	CA_EC2
AAp.2_O.M.1_CE03_52	O.M.1	3169	60761	AAp	AA_EC
AAp.2_O.M.1_CE03_53	O.M.1	1652	10063	AAp	CA_EC1
AAp.2_O.M.1_CE03_54	O.M.1	2939	39191	AAp	AA_EC
AAp.2_O.M.1_CE03_55	O.M.1	3157	49449	AAp	CA_EC1
AAp.2_O.M.1_CE03_56	O.M.1	2941	24621	AAp	CA_EC1
AAp.2_O.M.1_CE03_57	O.M.1	1283	6772	AAp	AA_EC
AAp.2_O.M.1_CE03_58	O.M.1	3176	59157	AAp	AA_EC
AAp.2_O.M.1_CE03_59	O.M.1	3195	25282	AAp	AA_EC
AAp.2_O.M.1_CE03_60	O.M.1	3297	47215	AAp	CA_EC1
AAp.2_O.M.1_CE03_61	O.M.1	2693	27613	AAp	AA_EC
AAp.2_O.M.1_CE03_62	O.M.1	2679	41373	AAp	AA_EC
AAp.2_O.M.1_CE03_63	O.M.1	3032	30892	AAp	LY_EC
AAp.2_O.M.1_CE03_64	O.M.1	2571	24802	AAp	AA_EC
AAp.2_O.M.1_CE03_65	O.M.1	3391	31281	AAp	AA_EC
AAp.2_O.M.1_CE03_66	O.M.1	2997	48694	AAp	AA_EC
AAp.2_O.M.1_CE03_67	O.M.1	2940	39710	AAp	AA_EC
AAp.2_O.M.1_CE03_68	O.M.1	3315	63468	AAp	AA_EC
AAp.2_O.M.1_CE03_69	O.M.1	3428	29754	AAp	AA_EC
AAp.2_O.M.1_CE03_70	O.M.1	3285	29820	AAp	AA_EC
AAp.2_O.M.1_CE03_71	O.M.1	1914	19491	AAp	AA_EC
AAp.2_O.M.1_CE03_72	O.M.1	2696	35125	AAp	LY_EC
AAp.2_O.M.1_CE03_74	O.M.1	2533	56723	AAp	LY_EC
AAp.2_O.M.1_CE03_75	O.M.1	2836	38349	AAp	AA_EC
AAp.2_O.M.1_CE03_77	O.M.1	1871	35515	AAp	CA_EC1
AAp.2_O.M.1_CE03_78	O.M.1	2070	19704	AAp	AA_EC
AAp.2_O.M.1_CE03_79	O.M.1	3561	70794	AAp	AA_EC
AAp.2_O.M.1_CE03_80	O.M.1	3256	72427	AAp	AA_EC
AAp.2_O.M.1_CE03_81	O.M.1	3974	52233	AAp	AA_EC
AAp.2_O.M.1_CE03_82	O.M.1	3262	47374	AAp	AA_EC
AAp.2_O.M.1_CE03_83	O.M.1	2690	77706	AAp	CA_EC1
AAp.2_O.M.1_CE03_84	O.M.1	3221	62072	AAp	AA_EC
AAp.2_O.M.1_CE03_85	O.M.1	1673	7056	AAp	AA_EC
AAp.2_O.M.1_CE03_86	O.M.1	3421	113028	AAp	AA_EC
AAp.2_O.M.1_CE03_87	O.M.1	2198	22621	AAp	AA_EC
AAp.2_O.M.1_CE03_88	O.M.1	2892	20565	AAp	AA_EC
AAp.2_O.M.1_CE03_89	O.M.1	3336	105789	AAp	AA_EC
AAp.2_O.M.1_CE03_90	O.M.1	3760	93321	AAp	AA_EC
AAp.2_O.M.1_CE03_91	O.M.1	2530	39667	AAp	CA_EC1
AAp.2_O.M.1_CE03_92	O.M.1	3313	107765	AAp	AA_EC
AAp.2_O.M.1_CE03_93	O.M.1	2632	24859	AAp	AA_EC
AAp.2_O.M.1_CE03_94	O.M.1	2787	60608	AAp	CA_EC1
AAp.2_O.M.1_CE03_95	O.M.1	3272	33354	AAp	AA_EC
AAp.2_O.M.1_CE03_96	O.M.1	2572	47719	AAp	CA_EC2
CAn.1_O.M.1_CE03_1	O.M.1	2562	35398	CAn	CA_SMC
CAn.1_O.M.1_CE03_2	O.M.1	1968	24396	CAn	AF
CAn.1_O.M.1_CE03_3	O.M.1	3361	32838	CAn	AF
CAn.1_O.M.1_CE03_4	O.M.1	3078	45071	CAn	AF
CAn.1_O.M.1_CE03_5	O.M.1	2339	13140	CAn	CA_SMC
CAn.1_O.M.1_CE03_6	O.M.1	3207	28751	CAn	AF
CAn.1_O.M.1_CE03_7	O.M.1	2522	29041	CAn	AF
CAn.1_O.M.1_CE03_8	O.M.1	2878	20952	CAn	AF
CAn.1_O.M.1_CE03_9	O.M.1	1599	11425	CAn	AF
CAn.1_O.M.1_CE03_10	O.M.1	1667	11242	CAn	AF
CAn.1_O.M.1_CE03_11	O.M.1	2398	24085	CAn	AF
CAn.1_O.M.1_CE03_12	O.M.1	2507	27141	CAn	AF
CAn.1_O.M.1_CE03_13	O.M.1	3397	61534	CAn	AF
CAn.1_O.M.1_CE03_14	O.M.1	2682	48089	CAn	AF
CAn.1_O.M.1_CE03_16	O.M.1	1127	6816	CAn	AF
CAn.1_O.M.1_CE03_17	O.M.1	1755	14521	CAn	AF
CAn.1_O.M.1_CE03_18	O.M.1	2971	23823	CAn	AF
CAn.1_O.M.1_CE03_19	O.M.1	2438	31309	CAn	AF
CAn.1_O.M.1_CE03_20	O.M.1	2763	18491	CAn	AF
CAn.1_O.M.1_CE03_21	O.M.1	3261	66797	CAn	AF
CAn.1_O.M.1_CE03_22	O.M.1	2421	36357	CAn	AF
CAn.1_O.M.1_CE03_24	O.M.1	1434	6727	CAn	AF
CAn.1_O.M.1_CE03_25	O.M.1	2797	40280	CAn	AF
CAn.1_O.M.1_CE03_26	O.M.1	3936	88170	CAn	AF
CAn.1_O.M.1_CE03_27	O.M.1	3068	44880	CAn	AF
CAn.1_O.M.1_CE03_28	O.M.1	2457	13987	CAn	AF
CAn.1_O.M.1_CE03_29	O.M.1	2834	37385	CAn	AF
CAn.1_O.M.1_CE03_30	O.M.1	2984	34260	CAn	AF
CAn.1_O.M.1_CE03_31	O.M.1	2623	25672	CAn	AF
CAn.1_O.M.1_CE03_32	O.M.1	3203	25247	CAn	AF
CAn.1_O.M.1_CE03_33	O.M.1	2403	42212	CAn	AF
CAn.1_O.M.1_CE03_34	O.M.1	1851	7386	CAn	AF
CAn.1_O.M.1_CE03_35	O.M.1	4220	33989	CAn	AF
CAn.1_O.M.1_CE03_36	O.M.1	2916	39279	CAn	AF
CAn.1_O.M.1_CE03_37	O.M.1	3747	83275	CAn	AF
CAn.1_O.M.1_CE03_38	O.M.1	3532	90677	CAn	AF
CAn.1_O.M.1_CE03_40	O.M.1	2766	45125	CAn	AF
CAn.1_O.M.1_CE03_42	O.M.1	2680	48814	CAn	AF
CAn.1_O.M.1_CE03_43	O.M.1	3127	23044	CAn	AF
CAn.1_O.M.1_CE03_44	O.M.1	2568	29780	CAn	AF
CAn.1_O.M.1_CE03_45	O.M.1	2869	67444	CAn	AF
CAn.1_O.M.1_CE03_46	O.M.1	2677	18645	CAn	AF
CAn.1_O.M.1_CE03_47	O.M.1	2875	46390	CAn	AF
CAn.1_O.M.1_CE03_48	O.M.1	2212	34076	CAn	AF
CAn.1_O.M.1_CE03_49	O.M.1	3903	61693	CAn	AF
CAn.1_O.M.1_CE03_50	O.M.1	2670	34244	CAn	AF
CAn.1_O.M.1_CE03_51	O.M.1	2807	39665	CAn	AF
CAn.1_O.M.1_CE03_52	O.M.1	3273	71396	CAn	AF
CAn.1_O.M.1_CE03_53	O.M.1	1954	23146	CAn	AF
CAn.1_O.M.1_CE03_54	O.M.1	2726	44641	CAn	AF
CAn.1_O.M.1_CE03_55	O.M.1	2480	30039	CAn	AF
CAn.1_O.M.1_CE03_56	O.M.1	3033	21091	CAn	IMM
CAn.1_O.M.1_CE03_57	O.M.1	2467	30164	CAn	AF
CAn.1_O.M.1_CE03_58	O.M.1	1533	11786	CAn	AF
CAn.1_O.M.1_CE03_59	O.M.1	2627	23265	CAn	AF
CAn.1_O.M.1_CE03_61	O.M.1	2928	44827	CAn	AF
CAn.1_O.M.1_CE03_62	O.M.1	3116	63798	CAn	AF
CAn.1_O.M.1_CE03_63	O.M.1	3124	52718	CAn	AF
CAn.1_O.M.1_CE03_64	O.M.1	3109	50054	CAn	AF
CAn.1_O.M.1_CE03_67	O.M.1	3385	66224	CAn	AF
CAn.1_O.M.1_CE03_69	O.M.1	2633	30556	CAn	AF
CAn.1_O.M.1_CE03_70	O.M.1	2056	28910	CAn	AF
CAn.1_O.M.1_CE03_72	O.M.1	2406	41877	CAn	AF
CAn.1_O.M.1_CE03_74	O.M.1	2253	58285	CAn	AF
CAn.1_O.M.1_CE03_75	O.M.1	1899	26849	CAn	IMM
CAn.1_O.M.1_CE03_77	O.M.1	2724	81881	CAn	AF
CAn.1_O.M.1_CE03_78	O.M.1	3286	56006	CAn	AF
CAn.1_O.M.1_CE03_79	O.M.1	3333	76750	CAn	AF
CAn.1_O.M.1_CE03_80	O.M.1	1883	35811	CAn	AF
CAn.1_O.M.1_CE03_81	O.M.1	2614	25447	CAn	AF
CAn.1_O.M.1_CE03_82	O.M.1	3349	39102	CAn	CA_SMC
CAn.1_O.M.1_CE03_83	O.M.1	2627	62365	CAn	AF
CAn.1_O.M.1_CE03_84	O.M.1	3813	96454	CAn	EPI
CAn.1_O.M.1_CE03_85	O.M.1	1672	8811	CAn	AF
CAn.1_O.M.1_CE03_86	O.M.1	3809	141717	CAn	AF
CAn.1_O.M.1_CE03_87	O.M.1	3729	56722	CAn	CA_SMC
CAn.1_O.M.1_CE03_88	O.M.1	2445	20334	CAn	IMM
CAn.1_O.M.1_CE03_89	O.M.1	2404	81242	CAn	AF
CAn.1_O.M.1_CE03_90	O.M.1	2079	33202	CAn	AF
CAn.1_O.M.1_CE03_91	O.M.1	2257	27100	CAn	AF
CAn.1_O.M.1_CE03_92	O.M.1	3636	121746	CAn	AF
CAn.1_O.M.1_CE03_93	O.M.1	1462	15936	CAn	AF
CAn.1_O.M.1_CE03_94	O.M.1	3023	68626	CAn	AF
CAn.1_O.M.1_CE03_95	O.M.1	3259	32799	CAn	AF
CAn.1_O.M.1_CE03_96	O.M.1	3201	99884	CAn	AF
CAp.1_O.M.1_CE03_1	O.M.1	2778	37354	CAp	LY_EC
CAp.1_O.M.1_CE03_2	O.M.1	2296	32806	CAp	CA_EC1
CAp.1_O.M.1_CE03_3	O.M.1	2317	17553	CAp	CA_EC2
CAp.1_O.M.1_CE03_4	O.M.1	1521	13740	CAp	CA_EC2
CAp.1_O.M.1_CE03_6	O.M.1	1682	12135	CAp	CA_EC2
CAp.1_O.M.1_CE03_7	O.M.1	1829	19261	CAp	CA_EC1
CAp.1_O.M.1_CE03_8	O.M.1	1648	7633	CAp	CA_EC2
CAp.1_O.M.1_CE03_9	O.M.1	1537	18345	CAp	LY_EC
CAp.1_O.M.1_CE03_10	O.M.1	2352	23114	CAp	LY_EC
CAp.1_O.M.1_CE03_11	O.M.1	3481	51045	CAp	LY_EC
CAp.1_O.M.1_CE03_12	O.M.1	3303	37025	CAp	LY_EC
CAp.1_O.M.1_CE03_14	O.M.1	1591	22104	CAp	CA_EC2
CAp.1_O.M.1_CE03_15	O.M.1	1490	13188	CAp	CA_EC2
CAp.1_O.M.1_CE03_16	O.M.1	2487	49036	CAp	AA_EC
CAp.1_O.M.1_CE03_17	O.M.1	1559	13769	CAp	CA_EC2
CAp.1_O.M.1_CE03_18	O.M.1	1902	13854	CAp	CA_EC1
CAp.1_O.M.1_CE03_19	O.M.1	2136	28521	CAp	CA_EC2
CAp.1_O.M.1_CE03_21	O.M.1	2164	22205	CAp	CA_EC1
CAp.1_O.M.1_CE03_22	O.M.1	2427	39986	CAp	LY_EC
CAp.1_O.M.1_CE03_24	O.M.1	1935	9522	CAp	LY_EC
CAp.1_O.M.1_CE03_25	O.M.1	1743	19028	CAp	CA_EC2
CAp.1_O.M.1_CE03_26	O.M.1	1553	16458	CAp	CA_EC1
CAp.1_O.M.1_CE03_28	O.M.1	2320	13668	CAp	LY_EC
CAp.1_O.M.1_CE03_29	O.M.1	1807	15390	CAp	LY_EC
CAp.1_O.M.1_CE03_31	O.M.1	2067	16846	CAp	LY_EC
CAp.1_O.M.1_CE03_33	O.M.1	2403	45563	CAp	LY_EC
CAp.1_O.M.1_CE03_36	O.M.1	3417	47312	CAp	CA_EC2
CAp.1_O.M.1_CE03_37	O.M.1	1504	19597	CAp	CA_EC2
CAp.1_O.M.1_CE03_38	O.M.1	2782	68008	CAp	LY_EC
CAp.1_O.M.1_CE03_39	O.M.1	2142	14129	CAp	LY_EC
CAp.1_O.M.1_CE03_40	O.M.1	1351	12274	CAp	CA_EC1
CAp.1_O.M.1_CE03_41	O.M.1	2632	58766	CAp	LY_EC
CAp.1_O.M.1_CE03_42	O.M.1	2732	56056	CAp	CA_EC1
CAp.1_O.M.1_CE03_44	O.M.1	1662	20638	CAp	CA_EC2
CAp.1_O.M.1_CE03_45	O.M.1	1220	12055	CAp	CA_EC1
CAp.1_O.M.1_CE03_48	O.M.1	1787	25128	CAp	CA_EC2
CAp.1_O.M.1_CE03_49	O.M.1	2103	23617	CAp	CA_EC2
CAp.1_O.M.1_CE03_50	O.M.1	2416	39759	CAp	CA_EC1
CAp.1_O.M.1_CE03_51	O.M.1	2598	33366	CAp	CA_EC2
CAp.1_O.M.1_CE03_53	O.M.1	1344	10581	CAp	CA_EC1
CAp.1_O.M.1_CE03_54	O.M.1	2226	29937	CAp	LY_EC
CAp.1_O.M.1_CE03_55	O.M.1	3368	56409	CAp	LY_EC
CAp.1_O.M.1_CE03_56	O.M.1	1253	7028	CAp	CA_EC1
CAp.1_O.M.1_CE03_57	O.M.1	2254	34071	CAp	LY_EC
CAp.1_O.M.1_CE03_58	O.M.1	2336	38686	CAp	CA_EC1
CAp.1_O.M.1_CE03_59	O.M.1	1909	18377	CAp	LY_EC
CAp.1_O.M.1_CE03_60	O.M.1	1175	8241	CAp	CA_EC1
CAp.1_O.M.1_CE03_61	O.M.1	1294	11175	CAp	CA_SMC
CAp.1_O.M.1_CE03_62	O.M.1	1551	22431	CAp	CA_EC2
CAp.1_O.M.1_CE03_63	O.M.1	2068	26837	CAp	CA_EC1
CAp.1_O.M.1_CE03_64	O.M.1	2146	26108	CAp	LY_EC
CAp.1_O.M.1_CE03_65	O.M.1	2329	22153	CAp	CA_EC1
CAp.1_O.M.1_CE03_66	O.M.1	2237	33346	CAp	CA_EC1
CAp.1_O.M.1_CE03_67	O.M.1	2532	38615	CAp	LY_EC
CAp.1_O.M.1_CE03_68	O.M.1	2534	43040	CAp	CA_EC1
CAp.1_O.M.1_CE03_70	O.M.1	1640	12303	CAp	CA_EC1
CAp.1_O.M.1_CE03_71	O.M.1	1327	18360	CAp	CA_SMC
CAp.1_O.M.1_CE03_72	O.M.1	2307	40204	CAp	AA_EC
CAp.1_O.M.1_CE03_75	O.M.1	2190	24967	CAp	LY_EC
CAp.1_O.M.1_CE03_77	O.M.1	2095	44748	CAp	LY_EC
CAp.1_O.M.1_CE03_79	O.M.1	1866	26974	CAp	CA_EC1
CAp.1_O.M.1_CE03_80	O.M.1	1733	26170	CAp	CA_EC1
CAp.1_O.M.1_CE03_81	O.M.1	2402	25741	CAp	LY_EC
CAp.1_O.M.1_CE03_82	O.M.1	1596	13890	CAp	CA_EC2
CAp.1_O.M.1_CE03_83	O.M.1	2374	48659	CAp	AA_EC
CAp.1_O.M.1_CE03_84	O.M.1	2213	38402	CAp	CA_EC2
CAp.1_O.M.1_CE03_87	O.M.1	2114	27334	CAp	CA_EC1
CAp.1_O.M.1_CE03_88	O.M.1	1048	7296	CAp	CA_EC1
CAp.1_O.M.1_CE03_89	O.M.1	1751	34780	CAp	LY_EC
CAp.1_O.M.1_CE03_91	O.M.1	1551	22064	CAp	CA_EC1
CAp.1_O.M.1_CE03_93	O.M.1	1950	15249	CAp	CA_EC2
CAp.1_O.M.1_CE03_94	O.M.1	2160	44560	CAp	CA_EC1
CAp.1_O.M.1_CE03_95	O.M.1	2546	22885	CAp	LY_EC
CAp.1_O.M.1_CE03_96	O.M.1	2216	48283	CAp	CA_EC2
CAp.2_O.M.1_CE03_1	O.M.1	3172	20904	CAp	IMM
CAp.2_O.M.1_CE03_2	O.M.1	3486	32907	CAp	CA_EC1
CAp.2_O.M.1_CE03_3	O.M.1	4446	46752	CAp	IMM
CAp.2_O.M.1_CE03_4	O.M.1	2167	15942	CAp	LY_EC
CAp.2_O.M.1_CE03_5	O.M.1	2127	15998	CAp	IMM
CAp.2_O.M.1_CE03_6	O.M.1	2375	14879	CAp	CA_EC1
CAp.2_O.M.1_CE03_7	O.M.1	1555	9188	CAp	CA_EC1
CAp.2_O.M.1_CE03_8	O.M.1	2481	10247	CAp	LY_EC
CAp.2_O.M.1_CE03_9	O.M.1	2785	50834	CAp	LY_EC
CAp.2_O.M.1_CE03_10	O.M.1	1214	4762	CAp	LY_EC
CAp.2_O.M.1_CE03_11	O.M.1	1954	15798	CAp	CA_SMC
CAp.2_O.M.1_CE03_12	O.M.1	2596	16992	CAp	CA_EC1
CAp.2_O.M.1_CE03_13	O.M.1	2622	11838	CAp	LY_EC
CAp.2_O.M.1_CE03_14	O.M.1	2052	16942	CAp	CA_EC1
CAp.2_O.M.1_CE03_15	O.M.1	2163	13542	CAp	CA_EC2
CAp.2_O.M.1_CE03_16	O.M.1	2153	16035	CAp	CA_EC2
CAp.2_O.M.1_CE03_17	O.M.1	2898	23719	CAp	CA_EC1
CAp.2_O.M.1_CE03_18	O.M.1	2674	16753	CAp	CA_EC1
CAp.2_O.M.1_CE03_19	O.M.1	3228	34805	CAp	CA_EC2
CAp.2_O.M.1_CE03_21	O.M.1	1969	20700	CAp	CA_EC1
CAp.2_O.M.1_CE03_22	O.M.1	2313	14268	CAp	CA_EC1
CAp.2_O.M.1_CE03_24	O.M.1	2817	19310	CAp	CA_EC2
CAp.2_O.M.1_CE03_25	O.M.1	2837	31580	CAp	CA_EC1
CAp.2_O.M.1_CE03_26	O.M.1	2260	15034	CAp	CA_EC1
CAp.2_O.M.1_CE03_27	O.M.1	1258	3378	CAp	CA_EC1
CAp.2_O.M.1_CE03_28	O.M.1	2417	9856	CAp	CA_EC1
CAp.2_O.M.1_CE03_29	O.M.1	2638	16194	CAp	CA_EC1
CAp.2_O.M.1_CE03_30	O.M.1	4397	69873	CAp	CA_EC2
CAp.2_O.M.1_CE03_31	O.M.1	3114	21253	CAp	IMM
CAp.2_O.M.1_CE03_33	O.M.1	1743	14776	CAp	CA_EC2
CAp.2_O.M.1_CE03_36	O.M.1	3335	27517	CAp	LY_EC
CAp.2_O.M.1_CE03_37	O.M.1	2602	20225	CAp	CA_SMC
CAp.2_O.M.1_CE03_38	O.M.1	2559	40275	CAp	CA_EC1
CAp.2_O.M.1_CE03_39	O.M.1	2396	24746	CAp	CA_EC1
CAp.2_O.M.1_CE03_40	O.M.1	1569	7761	CAp	LY_EC
CAp.2_O.M.1_CE03_41	O.M.1	1767	13889	CAp	CA_EC2
CAp.2_O.M.1_CE03_42	O.M.1	2853	28393	CAp	CA_EC1
CAp.2_O.M.1_CE03_43	O.M.1	2742	12387	CAp	CA_EC1
CAp.2_O.M.1_CE03_44	O.M.1	1425	10518	CAp	CA_EC1
CAp.2_O.M.1_CE03_45	O.M.1	2294	18863	CAp	CA_EC1
CAp.2_O.M.1_CE03_46	O.M.1	2317	9109	CAp	CA_SMC
CAp.2_O.M.1_CE03_48	O.M.1	2176	17283	CAp	CA_EC1
CAp.2_O.M.1_CE03_49	O.M.1	3235	24588	CAp	CA_EC1
CAp.2_O.M.1_CE03_50	O.M.1	2249	17160	CAp	CA_EC1
CAp.2_O.M.1_CE03_51	O.M.1	2814	22517	CAp	CA_EC2
CAp.2_O.M.1_CE03_52	O.M.1	2786	31586	CAp	CA_EC1
CAp.2_O.M.1_CE03_54	O.M.1	2229	24266	CAp	CA_EC1
CAp.2_O.M.1_CE03_55	O.M.1	2478	30759	CAp	LY_EC
CAp.2_O.M.1_CE03_57	O.M.1	1888	17131	CAp	CA_EC1
CAp.2_O.M.1_CE03_58	O.M.1	2271	17828	CAp	LY_EC
CAp.2_O.M.1_CE03_59	O.M.1	2820	24667	CAp	CA_EC1
CAp.2_O.M.1_CE03_60	O.M.1	2323	14546	CAp	CA_EC2
CAp.2_O.M.1_CE03_61	O.M.1	2730	23163	CAp	CA_EC1
CAp.2_O.M.1_CE03_62	O.M.1	2411	24234	CAp	CA_EC2
CAp.2_O.M.1_CE03_63	O.M.1	2220	18773	CAp	LY_EC
CAp.2_O.M.1_CE03_64	O.M.1	1938	15620	CAp	CA_EC2
CAp.2_O.M.1_CE03_66	O.M.1	2796	34708	CAp	CA_EC1
CAp.2_O.M.1_CE03_67	O.M.1	1548	10885	CAp	CA_EC1
CAp.2_O.M.1_CE03_68	O.M.1	2053	12311	CAp	CA_EC1
CAp.2_O.M.1_CE03_69	O.M.1	3400	31275	CAp	CA_EC1
CAp.2_O.M.1_CE03_70	O.M.1	1990	9877	CAp	AA_EC
CAp.2_O.M.1_CE03_71	O.M.1	2359	28965	CAp	CA_EC1
CAp.2_O.M.1_CE03_72	O.M.1	2921	38241	CAp	LY_EC
CAp.2_O.M.1_CE03_73	O.M.1	2413	11497	CAp	CA_EC2
CAp.2_O.M.1_CE03_74	O.M.1	2556	29249	CAp	LY_EC
CAp.2_O.M.1_CE03_75	O.M.1	1973	11976	CAp	CA_EC1
CAp.2_O.M.1_CE03_77	O.M.1	2718	52911	CAp	CA_EC2
CAp.2_O.M.1_CE03_78	O.M.1	4102	71617	CAp	LY_EC
CAp.2_O.M.1_CE03_79	O.M.1	2370	19350	CAp	LY_EC
CAp.2_O.M.1_CE03_80	O.M.1	3766	77048	CAp	LY_EC
CAp.2_O.M.1_CE03_81	O.M.1	5359	65226	CAp	CA_EC1
CAp.2_O.M.1_CE03_82	O.M.1	1582	12237	CAp	CA_EC1
CAp.2_O.M.1_CE03_83	O.M.1	2251	34117	CAp	CA_EC1
CAp.2_O.M.1_CE03_84	O.M.1	2284	20780	CAp	CA_EC2
CAp.2_O.M.1_CE03_85	O.M.1	2036	10432	CAp	CA_EC1
CAp.2_O.M.1_CE03_86	O.M.1	2379	41152	CAp	CA_EC2
CAp.2_O.M.1_CE03_87	O.M.1	2179	21091	CAp	CA_EC1
CAp.2_O.M.1_CE03_88	O.M.1	1494	6236	CAp	CA_EC1
CAp.2_O.M.1_CE03_89	O.M.1	1518	21576	CAp	CA_EC2
CAp.2_O.M.1_CE03_90	O.M.1	1989	28287	CAp	CA_EC2
CAp.2_O.M.1_CE03_91	O.M.1	2773	27842	CAp	LY_EC
CAp.2_O.M.1_CE03_92	O.M.1	1549	16973	CAp	AA_EC
CAp.2_O.M.1_CE03_93	O.M.1	1993	18201	CAp	CA_EC1
CAp.2_O.M.1_CE03_94	O.M.1	2209	29431	CAp	LY_EC
CAp.2_O.M.1_CE03_95	O.M.1	3168	29006	CAp	LY_EC
CAp.2_O.M.1_CE03_96	O.M.1	2570	60099	CAp	CA_EC1
AAn.1_Y.M.1_CE04_2	Y.M.1	4515	39530	AAn	AA_SMC
AAn.1_Y.M.1_CE04_3	Y.M.1	4721	48328	AAn	AA_SMC
AAn.1_Y.M.1_CE04_5	Y.M.1	3813	27705	AAn	AA_SMC
AAn.1_Y.M.1_CE04_6	Y.M.1	3782	65426	AAn	AA_SMC
AAn.1_Y.M.1_CE04_7	Y.M.1	4105	66778	AAn	AA_SMC
AAn.1_Y.M.1_CE04_8	Y.M.1	4052	52860	AAn	AA_SMC
AAn.1_Y.M.1_CE04_9	Y.M.1	5122	141398	AAn	AA_SMC
AAn.1_Y.M.1_CE04_10	Y.M.1	5461	69933	AAn	AA_SMC
AAn.1_Y.M.1_CE04_11	Y.M.1	3570	44816	AAn	AA_SMC
AAn.1_Y.M.1_CE04_12	Y.M.1	5225	50747	AAn	AF
AAn.1_Y.M.1_CE04_13	Y.M.1	4405	38326	AAn	AA_SMC
AAn.1_Y.M.1_CE04_14	Y.M.1	4422	69606	AAn	AA_SMC
AAn.1_Y.M.1_CE04_15	Y.M.1	3864	55603	AAn	AF
AAn.1_Y.M.1_CE04_16	Y.M.1	2830	34039	AAn	AF
AAn.1_Y.M.1_CE04_17	Y.M.1	3799	30870	AAn	AF
AAn.1_Y.M.1_CE04_18	Y.M.1	4482	40417	AAn	AF
AAn.1_Y.M.1_CE04_19	Y.M.1	5112	87654	AAn	AA_SMC
AAn.1_Y.M.1_CE04_20	Y.M.1	1599	3294	AAn	AA_SMC
AAn.1_Y.M.1_CE04_21	Y.M.1	4187	76779	AAn	AA_SMC
AAn.1_Y.M.1_CE04_22	Y.M.1	5198	62885	AAn	AA_SMC
AAn.1_Y.M.1_CE04_23	Y.M.1	1932	7164	AAn	AA_SMC
AAn.1_Y.M.1_CE04_24	Y.M.1	4191	41294	AAn	AF
AAn.1_Y.M.1_CE04_25	Y.M.1	3917	50103	AAn	AF
AAn.1_Y.M.1_CE04_26	Y.M.1	4141	44611	AAn	AF
AAn.1_Y.M.1_CE04_27	Y.M.1	7162	138016	AAn	AA_SMC
AAn.1_Y.M.1_CE04_28	Y.M.1	4456	39763	AAn	AA_SMC
AAn.1_Y.M.1_CE04_29	Y.M.1	6061	77408	AAn	AF
AAn.1_Y.M.1_CE04_30	Y.M.1	4358	94725	AAn	AF
AAn.1_Y.M.1_CE04_31	Y.M.1	4253	70904	AAn	AF
AAn.1_Y.M.1_CE04_32	Y.M.1	5015	66528	AAn	AA_SMC
AAn.1_Y.M.1_CE04_33	Y.M.1	4894	72123	AAn	AA_SMC
AAn.1_Y.M.1_CE04_34	Y.M.1	3096	20883	AAn	AA_SMC
AAn.1_Y.M.1_CE04_35	Y.M.1	5896	168019	AAn	AA_SMC
AAn.1_Y.M.1_CE04_36	Y.M.1	5477	78109	AAn	AF
AAn.1_Y.M.1_CE04_37	Y.M.1	5085	84185	AAn	AA_SMC
AAn.1_Y.M.1_CE04_38	Y.M.1	2977	45749	AAn	AA_SMC
AAn.1_Y.M.1_CE04_39	Y.M.1	4899	107751	AAn	AA_SMC
AAn.1_Y.M.1_CE04_40	Y.M.1	4187	68871	AAn	AA_SMC
AAn.1_Y.M.1_CE04_41	Y.M.1	1869	23374	AAn	AA_SMC
AAn.1_Y.M.1_CE04_42	Y.M.1	6772	174048	AAn	AA_SMC
AAn.1_Y.M.1_CE04_43	Y.M.1	5704	46397	AAn	AA_SMC
AAn.1_Y.M.1_CE04_44	Y.M.1	4433	87413	AAn	AF
AAn.1_Y.M.1_CE04_45	Y.M.1	5564	226058	AAn	AA_SMC
AAn.1_Y.M.1_CE04_47	Y.M.1	5481	81959	AAn	AA_SMC
AAn.1_Y.M.1_CE04_48	Y.M.1	4131	77614	AAn	AF
AAn.1_Y.M.1_CE04_49	Y.M.1	5509	72025	AAn	AA_SMC
AAn.1_Y.M.1_CE04_50	Y.M.1	4305	78824	AAn	AF
AAn.1_Y.M.1_CE04_51	Y.M.1	3531	54801	AAn	AF
AAn.1_Y.M.1_CE04_53	Y.M.1	5001	109001	AAn	AF
AAn.1_Y.M.1_CE04_54	Y.M.1	3942	53177	AAn	AA_SMC
AAn.1_Y.M.1_CE04_55	Y.M.1	4169	133844	AAn	AF
AAn.1_Y.M.1_CE04_56	Y.M.1	2667	40879	AAn	AF
AAn.1_Y.M.1_CE04_57	Y.M.1	4632	65780	AAn	AA_SMC
AAn.1_Y.M.1_CE04_59	Y.M.1	4005	39096	AAn	AA_SMC
AAn.1_Y.M.1_CE04_60	Y.M.1	3845	18121	AAn	AA_SMC
AAn.1_Y.M.1_CE04_61	Y.M.1	5518	100324	AAn	AF
AAn.1_Y.M.1_CE04_62	Y.M.1	5221	115652	AAn	AA_SMC
AAn.1_Y.M.1_CE04_63	Y.M.1	3739	152410	AAn	AF
AAn.1_Y.M.1_CE04_64	Y.M.1	3808	56549	AAn	AA_SMC
AAn.1_Y.M.1_CE04_65	Y.M.1	4530	48684	AAn	AF
AAn.1_Y.M.1_CE04_66	Y.M.1	4857	104074	AAn	AF
AAn.1_Y.M.1_CE04_67	Y.M.1	5556	130733	AAn	AA_SMC
AAn.1_Y.M.1_CE04_68	Y.M.1	4857	98713	AAn	AF
AAn.1_Y.M.1_CE04_69	Y.M.1	3819	43521	AAn	IMM
AAn.1_Y.M.1_CE04_70	Y.M.1	4301	44365	AAn	AF
AAn.1_Y.M.1_CE04_71	Y.M.1	4256	93182	AAn	AF
AAn.1_Y.M.1_CE04_72	Y.M.1	4619	129304	AAn	AF
AAn.1_Y.M.1_CE04_73	Y.M.1	3687	33907	AAn	AF
AAn.1_Y.M.1_CE04_74	Y.M.1	4872	139002	AAn	AA_SMC
AAn.1_Y.M.1_CE04_75	Y.M.1	5341	81146	AAn	AA_SMC
AAn.1_Y.M.1_CE04_76	Y.M.1	4577	42606	AAn	AA_SMC
AAn.1_Y.M.1_CE04_77	Y.M.1	4272	99956	AAn	AA_SMC
AAn.1_Y.M.1_CE04_78	Y.M.1	3666	112364	AAn	AA_SMC
AAn.1_Y.M.1_CE04_79	Y.M.1	5046	129452	AAn	AA_SMC
AAn.1_Y.M.1_CE04_80	Y.M.1	3484	79189	AAn	AF
AAn.1_Y.M.1_CE04_81	Y.M.1	5206	68354	AAn	AA_SMC
AAn.1_Y.M.1_CE04_82	Y.M.1	5183	71034	AAn	AA_SMC
AAn.1_Y.M.1_CE04_83	Y.M.1	5539	190430	AAn	AA_SMC
AAn.1_Y.M.1_CE04_84	Y.M.1	5317	116836	AAn	AA_SMC
AAn.1_Y.M.1_CE04_85	Y.M.1	3033	23568	AAn	AF
AAn.1_Y.M.1_CE04_86	Y.M.1	5058	158028	AAn	AA_SMC
AAn.1_Y.M.1_CE04_87	Y.M.1	4002	73283	AAn	AF
AAn.1_Y.M.1_CE04_88	Y.M.1	3895	64716	AAn	AF
AAn.1_Y.M.1_CE04_89	Y.M.1	3844	90744	AAn	AF
AAn.1_Y.M.1_CE04_90	Y.M.1	4179	37213	AAn	AA_SMC
AAn.1_Y.M.1_CE04_92	Y.M.1	5324	161813	AAn	AA_SMC
AAn.1_Y.M.1_CE04_93	Y.M.1	3835	57651	AAn	AA_SMC
AAn.1_Y.M.1_CE04_94	Y.M.1	5218	160540	AAn	AA_SMC
AAn.1_Y.M.1_CE04_95	Y.M.1	5260	108509	AAn	AA_SMC
AAn.1_Y.M.1_CE04_96	Y.M.1	6661	426105	AAn	AA_SMC
AAp.1_Y.M.1_CE04_3	Y.M.1	4975	96880	AAp	AA_EC
AAp.1_Y.M.1_CE04_5	Y.M.1	3059	29355	AAp	AA_EC
AAp.1_Y.M.1_CE04_6	Y.M.1	3486	63838	AAp	AA_EC
AAp.1_Y.M.1_CE04_7	Y.M.1	3224	60614	AAp	AA_EC
AAp.1_Y.M.1_CE04_8	Y.M.1	2997	43732	AAp	AA_EC
AAp.1_Y.M.1_CE04_9	Y.M.1	3389	113613	AAp	AA_EC
AAp.1_Y.M.1_CE04_23	Y.M.1	1864	5044	AAp	AA_EC
AAp.1_Y.M.1_CE04_28	Y.M.1	4323	85716	AAp	AA_EC
AAp.1_Y.M.1_CE04_31	Y.M.1	4347	69651	AAp	AA_EC
AAp.1_Y.M.1_CE04_40	Y.M.1	4233	127328	AAp	AA_EC
AAp.1_Y.M.1_CE04_46	Y.M.1	3391	33904	AAp	AA_EC
AAp.1_Y.M.1_CE04_50	Y.M.1	4339	149890	AAp	AA_EC
AAp.1_Y.M.1_CE04_56	Y.M.1	3211	38057	AAp	AA_EC
AAp.1_Y.M.1_CE04_58	Y.M.1	4869	168202	AAp	AF
AAp.1_Y.M.1_CE04_64	Y.M.1	4318	89557	AAp	AA_EC
AAp.1_Y.M.1_CE04_67	Y.M.1	4791	198856	AAp	AA_EC
AAp.1_Y.M.1_CE04_76	Y.M.1	3482	43151	AAp	AA_EC
AAp.1_Y.M.1_CE04_80	Y.M.1	4016	134898	AAp	AA_EC
AAp.1_Y.M.1_CE04_82	Y.M.1	3109	70083	AAp	AF
AAp.1_Y.M.1_CE04_85	Y.M.1	1887	10097	AAp	AA_EC
AAp.1_Y.M.1_CE04_86	Y.M.1	3827	176328	AAp	CA_EC2
AAp.1_Y.M.1_CE04_88	Y.M.1	3046	43260	AAp	AA_EC
AAp.1_Y.M.1_CE04_93	Y.M.1	1755	9756	AAp	AA_EC
AAp.1_Y.M.1_CE04_95	Y.M.1	4430	110452	AAp	AA_EC
AAp.1_Y.M.1_CE04_96	Y.M.1	1443	3006	AAp	AA_EC
AAp.2_Y.M.1_CE04_1	Y.M.1	3576	59302	AAp	AA_EC
AAp.2_Y.M.1_CE04_3	Y.M.1	3722	62212	AAp	AA_EC
AAp.2_Y.M.1_CE04_4	Y.M.1	3671	79510	AAp	AA_EC
AAp.2_Y.M.1_CE04_5	Y.M.1	1962	9837	AAp	AA_EC
AAp.2_Y.M.1_CE04_6	Y.M.1	2793	27540	AAp	AA_EC
AAp.2_Y.M.1_CE04_8	Y.M.1	3361	35414	AAp	AA_EC
AAp.2_Y.M.1_CE04_10	Y.M.1	3463	55061	AAp	AA_EC
AAp.2_Y.M.1_CE04_11	Y.M.1	3875	69523	AAp	AA_EC
AAp.2_Y.M.1_CE04_12	Y.M.1	3981	51679	AAp	AA_EC
AAp.2_Y.M.1_CE04_14	Y.M.1	3597	79728	AAp	AA_EC
AAp.2_Y.M.1_CE04_15	Y.M.1	3292	62438	AAp	AA_EC
AAp.2_Y.M.1_CE04_16	Y.M.1	3077	57126	AAp	AA_EC
AAp.2_Y.M.1_CE04_17	Y.M.1	3554	32659	AAp	AA_EC
AAp.2_Y.M.1_CE04_18	Y.M.1	3226	25210	AAp	AA_EC
AAp.2_Y.M.1_CE04_19	Y.M.1	3723	70376	AAp	IMM
AAp.2_Y.M.1_CE04_21	Y.M.1	2391	21326	AAp	AA_EC
AAp.2_Y.M.1_CE04_22	Y.M.1	3299	38604	AAp	CA_EC2
AAp.2_Y.M.1_CE04_24	Y.M.1	3060	23518	AAp	AA_EC
AAp.2_Y.M.1_CE04_26	Y.M.1	3351	49580	AAp	AA_EC
AAp.2_Y.M.1_CE04_28	Y.M.1	2798	17821	AAp	AA_EC
AAp.2_Y.M.1_CE04_31	Y.M.1	4010	45412	AAp	AA_EC
AAp.2_Y.M.1_CE04_33	Y.M.1	2633	42825	AAp	AA_EC
AAp.2_Y.M.1_CE04_34	Y.M.1	1918	6016	AAp	AA_EC
AAp.2_Y.M.1_CE04_35	Y.M.1	3401	26004	AAp	AA_EC
AAp.2_Y.M.1_CE04_36	Y.M.1	4007	58363	AAp	AA_EC
AAp.2_Y.M.1_CE04_37	Y.M.1	4154	77922	AAp	AA_EC
AAp.2_Y.M.1_CE04_38	Y.M.1	3949	115501	AAp	AA_EC
AAp.2_Y.M.1_CE04_39	Y.M.1	3190	33827	AAp	AA_EC
AAp.2_Y.M.1_CE04_41	Y.M.1	3636	88344	AAp	AA_EC
AAp.2_Y.M.1_CE04_44	Y.M.1	2329	14783	AAp	AA_EC
AAp.2_Y.M.1_CE04_46	Y.M.1	2353	13732	AAp	AA_EC
AAp.2_Y.M.1_CE04_48	Y.M.1	3182	59383	AAp	AA_EC
AAp.2_Y.M.1_CE04_50	Y.M.1	4321	88630	AAp	AA_EC
AAp.2_Y.M.1_CE04_51	Y.M.1	3320	72079	AAp	AA_EC
AAp.2_Y.M.1_CE04_53	Y.M.1	2826	38049	AAp	AA_EC
AAp.2_Y.M.1_CE04_54	Y.M.1	3349	42456	AAp	AA_EC
AAp.2_Y.M.1_CE04_55	Y.M.1	4369	132546	AAp	AA_EC
AAp.2_Y.M.1_CE04_56	Y.M.1	2609	16809	AAp	AA_EC
AAp.2_Y.M.1_CE04_59	Y.M.1	3053	31063	AAp	AA_EC
AAp.2_Y.M.1_CE04_60	Y.M.1	4517	75845	AAp	AA_EC
AAp.2_Y.M.1_CE04_63	Y.M.1	3346	46235	AAp	AA_EC
AAp.2_Y.M.1_CE04_67	Y.M.1	4493	147192	AAp	AA_EC
AAp.2_Y.M.1_CE04_69	Y.M.1	3467	35782	AAp	AA_EC
AAp.2_Y.M.1_CE04_70	Y.M.1	3517	50792	AAp	AA_EC
AAp.2_Y.M.1_CE04_71	Y.M.1	2927	65902	AAp	AA_EC
AAp.2_Y.M.1_CE04_72	Y.M.1	3421	88346	AAp	AA_EC
AAp.2_Y.M.1_CE04_73	Y.M.1	2447	16080	AAp	AA_EC
AAp.2_Y.M.1_CE04_74	Y.M.1	3177	104727	AAp	AA_EC
AAp.2_Y.M.1_CE04_75	Y.M.1	3401	49267	AAp	AA_EC
AAp.2_Y.M.1_CE04_77	Y.M.1	3647	137336	AAp	AA_EC
AAp.2_Y.M.1_CE04_78	Y.M.1	2877	41633	AAp	AA_EC
AAp.2_Y.M.1_CE04_81	Y.M.1	4817	73261	AAp	AA_EC
AAp.2_Y.M.1_CE04_84	Y.M.1	1189	5196	AAp	AA_EC
AAp.2_Y.M.1_CE04_85	Y.M.1	1649	5957	AAp	AA_EC
AAp.2_Y.M.1_CE04_88	Y.M.1	2919	24015	AAp	AA_EC
AAp.2_Y.M.1_CE04_89	Y.M.1	4817	204816	AAp	AA_EC
AAp.2_Y.M.1_CE04_90	Y.M.1	2239	36466	AAp	AA_EC
AAp.2_Y.M.1_CE04_91	Y.M.1	3796	83603	AAp	AA_EC
AAp.2_Y.M.1_CE04_93	Y.M.1	3393	50125	AAp	AA_EC
AAp.2_Y.M.1_CE04_94	Y.M.1	3777	103703	AAp	AA_EC
AAp.2_Y.M.1_CE04_95	Y.M.1	3679	52029	AAp	AA_EC
CAn.1_Y.M.1_CE04_1	Y.M.1	5062	64674	CAn	AF
CAn.1_Y.M.1_CE04_2	Y.M.1	4385	37180	CAn	CA_SMC
CAn.1_Y.M.1_CE04_3	Y.M.1	4925	39375	CAn	AF
CAn.1_Y.M.1_CE04_4	Y.M.1	4655	66786	CAn	AF
CAn.1_Y.M.1_CE04_5	Y.M.1	2845	15624	CAn	AF
CAn.1_Y.M.1_CE04_6	Y.M.1	2715	26971	CAn	AF
CAn.1_Y.M.1_CE04_7	Y.M.1	4093	64597	CAn	CA_SMC
CAn.1_Y.M.1_CE04_8	Y.M.1	3263	32148	CAn	AF
CAn.1_Y.M.1_CE04_9	Y.M.1	2675	35763	CAn	IMM
CAn.1_Y.M.1_CE04_10	Y.M.1	4540	54696	CAn	CA_SMC
CAn.1_Y.M.1_CE04_11	Y.M.1	3711	74482	CAn	CA_SMC
CAn.1_Y.M.1_CE04_12	Y.M.1	4084	34896	CAn	AF
CAn.1_Y.M.1_CE04_13	Y.M.1	3502	26499	CAn	CA_SMC
CAn.1_Y.M.1_CE04_14	Y.M.1	4235	65023	CAn	CA_SMC
CAn.1_Y.M.1_CE04_15	Y.M.1	4283	57653	CAn	CA_SMC
CAn.1_Y.M.1_CE04_16	Y.M.1	1960	20594	CAn	LY_EC
CAn.1_Y.M.1_CE04_18	Y.M.1	4024	32049	CAn	CA_SMC
CAn.1_Y.M.1_CE04_19	Y.M.1	3477	35788	CAn	IMM
CAn.1_Y.M.1_CE04_20	Y.M.1	2400	8007	CAn	CA_SMC
CAn.1_Y.M.1_CE04_22	Y.M.1	4785	55498	CAn	AF
CAn.1_Y.M.1_CE04_23	Y.M.1	1586	4338	CAn	AF
CAn.1_Y.M.1_CE04_24	Y.M.1	1287	5734	CAn	AF
CAn.1_Y.M.1_CE04_25	Y.M.1	5841	91360	CAn	CA_SMC
CAn.1_Y.M.1_CE04_26	Y.M.1	4557	46395	CAn	AF
CAn.1_Y.M.1_CE04_27	Y.M.1	3684	23362	CAn	IMM
CAn.1_Y.M.1_CE04_28	Y.M.1	3964	30224	CAn	AF
CAn.1_Y.M.1_CE04_29	Y.M.1	5244	48629	CAn	CA_SMC
CAn.1_Y.M.1_CE04_30	Y.M.1	4571	74863	CAn	AF
CAn.1_Y.M.1_CE04_31	Y.M.1	3028	16056	CAn	AF
CAn.1_Y.M.1_CE04_32	Y.M.1	3249	29868	CAn	AF
CAn.1_Y.M.1_CE04_33	Y.M.1	5173	69953	CAn	AF
CAn.1_Y.M.1_CE04_34	Y.M.1	1958	6830	CAn	AF
CAn.1_Y.M.1_CE04_35	Y.M.1	5054	42881	CAn	EPI
CAn.1_Y.M.1_CE04_36	Y.M.1	3462	31079	CAn	AF
CAn.1_Y.M.1_CE04_37	Y.M.1	4543	80480	CAn	AF
CAn.1_Y.M.1_CE04_38	Y.M.1	4521	93186	CAn	AF
CAn.1_Y.M.1_CE04_39	Y.M.1	6827	187285	CAn	CA_SMC
CAn.1_Y.M.1_CE04_40	Y.M.1	4933	79247	CAn	CA_SMC
CAn.1_Y.M.1_CE04_41	Y.M.1	4867	65617	CAn	CA_SMC
CAn.1_Y.M.1_CE04_42	Y.M.1	4351	68509	CAn	CA_SMC
CAn.1_Y.M.1_CE04_43	Y.M.1	5103	75236	CAn	AF
CAn.1_Y.M.1_CE04_44	Y.M.1	5034	66320	CAn	CA_SMC
CAn.1_Y.M.1_CE04_45	Y.M.1	3092	41213	CAn	CA_SMC
CAn.1_Y.M.1_CE04_46	Y.M.1	4343	38504	CAn	CA_SMC
CAn.1_Y.M.1_CE04_47	Y.M.1	4257	50826	CAn	CA_SMC
CAn.1_Y.M.1_CE04_48	Y.M.1	4096	72634	CAn	AF
CAn.1_Y.M.1_CE04_49	Y.M.1	3833	32688	CAn	IMM
CAn.1_Y.M.1_CE04_50	Y.M.1	4444	61441	CAn	CA_SMC
CAn.1_Y.M.1_CE04_51	Y.M.1	3799	53152	CAn	AF
CAn.1_Y.M.1_CE04_52	Y.M.1	3987	46831	CAn	CA_SMC
CAn.1_Y.M.1_CE04_53	Y.M.1	3687	37873	CAn	AA_SMC
CAn.1_Y.M.1_CE04_54	Y.M.1	4653	54170	CAn	CA_SMC
CAn.1_Y.M.1_CE04_55	Y.M.1	3900	92204	CAn	CA_SMC
CAn.1_Y.M.1_CE04_56	Y.M.1	3394	50083	CAn	CA_SMC
CAn.1_Y.M.1_CE04_57	Y.M.1	4003	48132	CAn	AF
CAn.1_Y.M.1_CE04_59	Y.M.1	3885	28623	CAn	CA_SMC
CAn.1_Y.M.1_CE04_60	Y.M.1	4515	35679	CAn	CA_SMC
CAn.1_Y.M.1_CE04_61	Y.M.1	4564	57521	CAn	CA_SMC
CAn.1_Y.M.1_CE04_62	Y.M.1	3388	43242	CAn	AF
CAn.1_Y.M.1_CE04_63	Y.M.1	5076	100186	CAn	AF
CAn.1_Y.M.1_CE04_64	Y.M.1	1214	3331	CAn	AF
CAn.1_Y.M.1_CE04_65	Y.M.1	2562	11469	CAn	CA_SMC
CAn.1_Y.M.1_CE04_66	Y.M.1	6791	235008	CAn	AF
CAn.1_Y.M.1_CE04_67	Y.M.1	4134	38757	CAn	IMM
CAn.1_Y.M.1_CE04_68	Y.M.1	5879	113493	CAn	CA_SMC
CAn.1_Y.M.1_CE04_69	Y.M.1	4289	46655	CAn	AF
CAn.1_Y.M.1_CE04_70	Y.M.1	4312	31755	CAn	CA_SMC
CAn.1_Y.M.1_CE04_71	Y.M.1	3598	47969	CAn	CA_SMC
CAn.1_Y.M.1_CE04_72	Y.M.1	3323	69437	CAn	AF
CAn.1_Y.M.1_CE04_73	Y.M.1	3659	24908	CAn	CA_SMC
CAn.1_Y.M.1_CE04_74	Y.M.1	3834	53395	CAn	AF
CAn.1_Y.M.1_CE04_75	Y.M.1	1801	13270	CAn	CA_SMC
CAn.1_Y.M.1_CE04_77	Y.M.1	3878	76566	CAn	CA_SMC
CAn.1_Y.M.1_CE04_79	Y.M.1	3719	54605	CAn	AF
CAn.1_Y.M.1_CE04_80	Y.M.1	3542	62813	CAn	AF
CAn.1_Y.M.1_CE04_81	Y.M.1	3409	24405	CAn	LY_EC
CAn.1_Y.M.1_CE04_82	Y.M.1	5172	89144	CAn	CA_SMC
CAn.1_Y.M.1_CE04_83	Y.M.1	2570	33616	CAn	AF
CAn.1_Y.M.1_CE04_84	Y.M.1	4594	63944	CAn	AF
CAn.1_Y.M.1_CE04_85	Y.M.1	2348	13155	CAn	AF
CAn.1_Y.M.1_CE04_86	Y.M.1	4532	134377	CAn	AF
CAn.1_Y.M.1_CE04_87	Y.M.1	4195	67901	CAn	AF
CAn.1_Y.M.1_CE04_88	Y.M.1	2375	19590	CAn	AF
CAn.1_Y.M.1_CE04_89	Y.M.1	2909	53343	CAn	AF
CAn.1_Y.M.1_CE04_90	Y.M.1	4995	130592	CAn	AF
CAn.1_Y.M.1_CE04_91	Y.M.1	3102	26904	CAn	CA_SMC
CAn.1_Y.M.1_CE04_92	Y.M.1	4452	112912	CAn	CA_SMC
CAn.1_Y.M.1_CE04_93	Y.M.1	4097	52178	CAn	AF
CAn.1_Y.M.1_CE04_94	Y.M.1	4574	99871	CAn	AF
CAn.1_Y.M.1_CE04_95	Y.M.1	3666	41220	CAn	CA_SMC
CAn.1_Y.M.1_CE04_96	Y.M.1	4970	220330	CAn	AF
CAp.2_Y.M.1_CE04_1	Y.M.1	3675	52871	CAp	CA_EC2
CAp.2_Y.M.1_CE04_2	Y.M.1	3620	18115	CAp	CA_EC2
CAp.2_Y.M.1_CE04_3	Y.M.1	5675	98281	CAp	CA_EC2
CAp.2_Y.M.1_CE04_4	Y.M.1	5164	104383	CAp	CA_EC2
CAp.2_Y.M.1_CE04_5	Y.M.1	1424	3512	CAp	CA_EC2
CAp.2_Y.M.1_CE04_6	Y.M.1	1963	21552	CAp	CA_EC2
CAp.2_Y.M.1_CE04_7	Y.M.1	4749	116528	CAp	LY_EC
CAp.2_Y.M.1_CE04_8	Y.M.1	1775	12714	CAp	CA_EC2
CAp.2_Y.M.1_CE04_9	Y.M.1	3694	105782	CAp	CA_EC2
CAp.2_Y.M.1_CE04_10	Y.M.1	4145	70340	CAp	CA_EC2
CAp.2_Y.M.1_CE04_11	Y.M.1	2743	39359	CAp	CA_EC2
CAp.2_Y.M.1_CE04_12	Y.M.1	3721	31701	CAp	CA_EC2
CAp.2_Y.M.1_CE04_13	Y.M.1	4900	64216	CAp	CA_EC2
CAp.2_Y.M.1_CE04_14	Y.M.1	4456	60187	CAp	CA_EC2
CAp.2_Y.M.1_CE04_15	Y.M.1	4002	63706	CAp	CA_EC2
CAp.2_Y.M.1_CE04_16	Y.M.1	4073	57584	CAp	CA_EC2
CAp.2_Y.M.1_CE04_17	Y.M.1	3421	35728	CAp	CA_EC2
CAp.2_Y.M.1_CE04_18	Y.M.1	5149	70557	CAp	CA_EC2
CAp.2_Y.M.1_CE04_19	Y.M.1	4899	111139	CAp	CA_EC2
CAp.2_Y.M.1_CE04_20	Y.M.1	3771	38737	CAp	CA_EC2
CAp.2_Y.M.1_CE04_21	Y.M.1	4755	109355	CAp	CA_EC1
CAp.2_Y.M.1_CE04_22	Y.M.1	4633	46180	CAp	CA_EC2
CAp.2_Y.M.1_CE04_23	Y.M.1	1471	4108	CAp	AF
CAp.2_Y.M.1_CE04_24	Y.M.1	3899	13015	CAp	CA_EC2
CAp.2_Y.M.1_CE04_25	Y.M.1	3764	60977	CAp	CA_EC1
CAp.2_Y.M.1_CE04_26	Y.M.1	5658	99292	CAp	CA_EC2
CAp.2_Y.M.1_CE04_27	Y.M.1	4382	27460	CAp	CA_EC2
CAp.2_Y.M.1_CE04_28	Y.M.1	1791	4451	CAp	CA_EC2
CAp.2_Y.M.1_CE04_29	Y.M.1	3229	14438	CAp	CA_EC2
CAp.2_Y.M.1_CE04_30	Y.M.1	3721	56186	CAp	CA_EC2
CAp.2_Y.M.1_CE04_31	Y.M.1	2845	27061	CAp	CA_EC2
CAp.2_Y.M.1_CE04_32	Y.M.1	2143	6951	CAp	CA_EC2
CAp.2_Y.M.1_CE04_33	Y.M.1	3962	99844	CAp	CA_EC2
CAp.2_Y.M.1_CE04_34	Y.M.1	2586	12918	CAp	LY_EC
CAp.2_Y.M.1_CE04_35	Y.M.1	3106	18689	CAp	CA_EC2
CAp.2_Y.M.1_CE04_36	Y.M.1	4365	95869	CAp	CA_EC2
CAp.2_Y.M.1_CE04_37	Y.M.1	3857	42141	CAp	CA_EC2
CAp.2_Y.M.1_CE04_38	Y.M.1	4272	69058	CAp	LY_EC
CAp.2_Y.M.1_CE04_39	Y.M.1	2162	10883	CAp	CA_EC2
CAp.2_Y.M.1_CE04_40	Y.M.1	3800	65953	CAp	CA_EC2
CAp.2_Y.M.1_CE04_41	Y.M.1	4048	109566	CAp	CA_EC2
CAp.2_Y.M.1_CE04_42	Y.M.1	2549	23513	CAp	CA_EC2
CAp.2_Y.M.1_CE04_43	Y.M.1	1939	4520	CAp	CA_EC2
CAp.2_Y.M.1_CE04_44	Y.M.1	3960	180022	CAp	CA_EC2
CAp.2_Y.M.1_CE04_45	Y.M.1	3237	116391	CAp	LY_EC
CAp.2_Y.M.1_CE04_46	Y.M.1	2554	23202	CAp	CA_EC2
CAp.2_Y.M.1_CE04_47	Y.M.1	2550	22118	CAp	CA_EC2
CAp.2_Y.M.1_CE04_48	Y.M.1	3400	70236	CAp	CA_EC2
CAp.2_Y.M.1_CE04_49	Y.M.1	3710	41590	CAp	CA_EC2
CAp.2_Y.M.1_CE04_50	Y.M.1	3754	78655	CAp	CA_EC2
CAp.2_Y.M.1_CE04_51	Y.M.1	3658	87469	CAp	CA_EC2
CAp.2_Y.M.1_CE04_53	Y.M.1	2894	47582	CAp	CA_EC2
CAp.2_Y.M.1_CE04_54	Y.M.1	2545	25211	CAp	CA_EC2
CAp.2_Y.M.1_CE04_55	Y.M.1	1827	16143	CAp	CA_EC2
CAp.2_Y.M.1_CE04_56	Y.M.1	2797	49090	CAp	CA_EC2
CAp.2_Y.M.1_CE04_57	Y.M.1	2706	31022	CAp	CA_EC1
CAp.2_Y.M.1_CE04_58	Y.M.1	4583	78255	CAp	IMM
CAp.2_Y.M.1_CE04_59	Y.M.1	4170	33672	CAp	CA_EC2
CAp.2_Y.M.1_CE04_60	Y.M.1	3600	24256	CAp	CA_EC2
CAp.2_Y.M.1_CE04_61	Y.M.1	4626	61751	CAp	CA_EC2
CAp.2_Y.M.1_CE04_62	Y.M.1	3588	41462	CAp	CA_EC2
CAp.2_Y.M.1_CE04_63	Y.M.1	5287	120226	CAp	CA_EC2
CAp.2_Y.M.1_CE04_64	Y.M.1	2981	33587	CAp	CA_EC2
CAp.2_Y.M.1_CE04_65	Y.M.1	3655	42447	CAp	CA_EC2
CAp.2_Y.M.1_CE04_66	Y.M.1	4440	82036	CAp	CA_EC2
CAp.2_Y.M.1_CE04_67	Y.M.1	4690	125725	CAp	LY_EC
CAp.2_Y.M.1_CE04_68	Y.M.1	4047	143844	CAp	CA_EC2
CAp.2_Y.M.1_CE04_69	Y.M.1	2318	8621	CAp	CA_EC2
CAp.2_Y.M.1_CE04_70	Y.M.1	3292	34057	CAp	CA_EC2
CAp.2_Y.M.1_CE04_71	Y.M.1	2542	26875	CAp	CA_EC2
CAp.2_Y.M.1_CE04_72	Y.M.1	3508	117091	CAp	CA_EC2
CAp.2_Y.M.1_CE04_73	Y.M.1	2295	15803	CAp	CA_EC2
CAp.2_Y.M.1_CE04_74	Y.M.1	3655	61236	CAp	CA_EC2
CAp.2_Y.M.1_CE04_75	Y.M.1	4414	43163	CAp	CA_EC2
CAp.2_Y.M.1_CE04_77	Y.M.1	1648	8089	CAp	CA_EC2
CAp.2_Y.M.1_CE04_79	Y.M.1	3616	62530	CAp	CA_EC2
CAp.2_Y.M.1_CE04_80	Y.M.1	3418	72047	CAp	CA_EC2
AAn.1_Y.M.2_CE05_1	Y.M.2	3247	46852	AAn	AF
AAn.1_Y.M.2_CE05_2	Y.M.2	3336	60972	AAn	AA_SMC
AAn.1_Y.M.2_CE05_3	Y.M.2	3750	72283	AAn	AF
AAn.1_Y.M.2_CE05_4	Y.M.2	3097	52373	AAn	AA_SMC
AAn.1_Y.M.2_CE05_5	Y.M.2	2549	13810	AAn	AA_SMC
AAn.1_Y.M.2_CE05_6	Y.M.2	3119	39525	AAn	AA_SMC
AAn.1_Y.M.2_CE05_7	Y.M.2	2706	28414	AAn	AA_SMC
AAn.1_Y.M.2_CE05_8	Y.M.2	2526	17561	AAn	AA_SMC
AAn.1_Y.M.2_CE05_9	Y.M.2	3396	103934	AAn	AF
AAn.1_Y.M.2_CE05_10	Y.M.2	3494	65300	AAn	AF
AAn.1_Y.M.2_CE05_11	Y.M.2	2768	48768	AAn	AF
AAn.1_Y.M.2_CE05_12	Y.M.2	2026	14341	AAn	AA_SMC
AAn.1_Y.M.2_CE05_13	Y.M.2	3104	30719	AAn	AF
AAn.1_Y.M.2_CE05_14	Y.M.2	2878	75625	AAn	AA_EC
AAn.1_Y.M.2_CE05_16	Y.M.2	4320	133029	AAn	AF
AAn.1_Y.M.2_CE05_17	Y.M.2	2989	30901	AAn	AA_SMC
AAn.1_Y.M.2_CE05_18	Y.M.2	3841	51299	AAn	AA_SMC
AAn.1_Y.M.2_CE05_19	Y.M.2	2935	52101	AAn	AA_SMC
AAn.1_Y.M.2_CE05_20	Y.M.2	2706	18080	AAn	AF
AAn.1_Y.M.2_CE05_21	Y.M.2	3309	39153	AAn	AA_SMC
AAn.1_Y.M.2_CE05_22	Y.M.2	3721	70407	AAn	AA_SMC
AAn.1_Y.M.2_CE05_23	Y.M.2	1522	3818	AAn	AA_SMC
AAn.1_Y.M.2_CE05_24	Y.M.2	3610	60366	AAn	AF
AAn.1_Y.M.2_CE05_25	Y.M.2	3979	88158	AAn	AF
AAn.1_Y.M.2_CE05_26	Y.M.2	3413	48545	AAn	AF
AAn.1_Y.M.2_CE05_27	Y.M.2	3970	57832	AAn	AF
AAn.1_Y.M.2_CE05_28	Y.M.2	2210	15783	AAn	AA_SMC
AAn.1_Y.M.2_CE05_29	Y.M.2	3373	53850	AAn	AF
AAn.1_Y.M.2_CE05_30	Y.M.2	3447	96069	AAn	AF
AAn.1_Y.M.2_CE05_31	Y.M.2	1958	14052	AAn	AA_SMC
AAn.1_Y.M.2_CE05_32	Y.M.2	4004	36202	AAn	AA_SMC
AAn.1_Y.M.2_CE05_33	Y.M.2	6979	284714	AAn	AA_SMC
AAn.1_Y.M.2_CE05_34	Y.M.2	2414	11398	AAn	AF
AAn.1_Y.M.2_CE05_35	Y.M.2	4346	56376	AAn	IMM
AAn.1_Y.M.2_CE05_36	Y.M.2	3466	51430	AAn	AA_SMC
AAn.1_Y.M.2_CE05_37	Y.M.2	3807	71214	AAn	AA_SMC
AAn.1_Y.M.2_CE05_38	Y.M.2	3174	95326	AAn	AA_SMC
AAn.1_Y.M.2_CE05_39	Y.M.2	2428	23902	AAn	AF
AAn.1_Y.M.2_CE05_40	Y.M.2	3711	81471	AAn	AA_SMC
AAn.1_Y.M.2_CE05_41	Y.M.2	2963	31762	AAn	AF
AAn.1_Y.M.2_CE05_42	Y.M.2	4334	49447	AAn	AF
AAn.1_Y.M.2_CE05_43	Y.M.2	3164	15547	AAn	AF
AAn.1_Y.M.2_CE05_44	Y.M.2	3082	26356	AAn	AF
AAn.1_Y.M.2_CE05_45	Y.M.2	3266	29605	AAn	AF
AAn.1_Y.M.2_CE05_46	Y.M.2	2145	9473	AAn	AF
AAn.1_Y.M.2_CE05_47	Y.M.2	2857	23000	AAn	AF
AAn.1_Y.M.2_CE05_48	Y.M.2	3166	28420	AAn	AA_SMC
AAn.1_Y.M.2_CE05_50	Y.M.2	3340	61162	AAn	AF
AAn.1_Y.M.2_CE05_51	Y.M.2	3061	61033	AAn	AF
AAn.1_Y.M.2_CE05_52	Y.M.2	4419	125598	AAn	AA_SMC
AAn.1_Y.M.2_CE05_53	Y.M.2	3188	53335	AAn	AA_SMC
AAn.1_Y.M.2_CE05_54	Y.M.2	4316	72520	AAn	AA_SMC
AAn.1_Y.M.2_CE05_55	Y.M.2	3739	98801	AAn	AF
AAn.1_Y.M.2_CE05_56	Y.M.2	2897	30298	AAn	AA_SMC
AAn.1_Y.M.2_CE05_57	Y.M.2	3360	49857	AAn	AF
AAn.1_Y.M.2_CE05_58	Y.M.2	3376	70682	AAn	AF
AAn.1_Y.M.2_CE05_59	Y.M.2	3120	31109	AAn	AA_SMC
AAn.1_Y.M.2_CE05_60	Y.M.2	3841	49530	AAn	AA_SMC
AAn.1_Y.M.2_CE05_61	Y.M.2	3461	46621	AAn	AA_SMC
AAn.1_Y.M.2_CE05_62	Y.M.2	2520	52304	AAn	AF
AAn.1_Y.M.2_CE05_64	Y.M.2	3491	67443	AAn	AA_SMC
AAn.1_Y.M.2_CE05_65	Y.M.2	3501	28769	AAn	AA_SMC
AAn.1_Y.M.2_CE05_66	Y.M.2	4247	122732	AAn	AF
AAn.1_Y.M.2_CE05_67	Y.M.2	4448	141269	AAn	AF
AAn.1_Y.M.2_CE05_70	Y.M.2	4034	62977	AAn	AF
AAn.1_Y.M.2_CE05_71	Y.M.2	3074	67711	AAn	AA_SMC
AAn.1_Y.M.2_CE05_72	Y.M.2	3346	98088	AAn	AF
AAn.1_Y.M.2_CE05_73	Y.M.2	2234	14176	AAn	AF
AAn.1_Y.M.2_CE05_74	Y.M.2	2425	73079	AAn	AF
AAn.1_Y.M.2_CE05_75	Y.M.2	2905	38565	AAn	AF
AAn.1_Y.M.2_CE05_76	Y.M.2	1742	7964	AAn	AF
AAn.1_Y.M.2_CE05_77	Y.M.2	1597	37471	AAn	AF
AAn.1_Y.M.2_CE05_78	Y.M.2	1882	17659	AAn	AF
AAn.1_Y.M.2_CE05_79	Y.M.2	5388	197187	AAn	AF
AAn.1_Y.M.2_CE05_80	Y.M.2	1077	5048	AAn	AF
AAn.1_Y.M.2_CE05_81	Y.M.2	3195	40255	AAn	AF
AAn.1_Y.M.2_CE05_82	Y.M.2	2052	19520	AAn	AA_SMC
AAn.1_Y.M.2_CE05_83	Y.M.2	3554	95091	AAn	AA_SMC
AAn.1_Y.M.2_CE05_84	Y.M.2	2769	48258	AAn	AF
AAn.1_Y.M.2_CE05_85	Y.M.2	2134	9288	AAn	AF
AAn.1_Y.M.2_CE05_86	Y.M.2	3643	148292	AAn	AA_SMC
AAn.1_Y.M.2_CE05_87	Y.M.2	2853	34521	AAn	AA_SMC
AAn.1_Y.M.2_CE05_88	Y.M.2	2415	18475	AAn	AF
AAn.1_Y.M.2_CE05_89	Y.M.2	3199	104033	AAn	AF
AAn.1_Y.M.2_CE05_90	Y.M.2	2591	51786	AAn	AF
AAn.1_Y.M.2_CE05_91	Y.M.2	3119	58716	AAn	AF
AAn.1_Y.M.2_CE05_92	Y.M.2	3064	85397	AAn	AF
AAn.1_Y.M.2_CE05_93	Y.M.2	3186	36199	AAn	AA_SMC
AAn.1_Y.M.2_CE05_94	Y.M.2	3245	98913	AAn	AF
AAn.1_Y.M.2_CE05_95	Y.M.2	3650	44043	AAn	AF
AAn.1_Y.M.2_CE05_96	Y.M.2	6611	472797	AAn	AF
AAp.1_Y.M.2_CE05_1	Y.M.2	3813	55176	AAp	AA_EC
AAp.1_Y.M.2_CE05_2	Y.M.2	3421	56358	AAp	AA_EC
AAp.1_Y.M.2_CE05_3	Y.M.2	1448	3344	AAp	AA_EC
AAp.1_Y.M.2_CE05_4	Y.M.2	3064	51099	AAp	AA_EC
AAp.1_Y.M.2_CE05_5	Y.M.2	2728	20052	AAp	AA_EC
AAp.1_Y.M.2_CE05_6	Y.M.2	2544	28617	AAp	AA_EC
AAp.1_Y.M.2_CE05_7	Y.M.2	1667	13211	AAp	AA_EC
AAp.1_Y.M.2_CE05_8	Y.M.2	3090	21882	AAp	AF
AAp.1_Y.M.2_CE05_9	Y.M.2	1351	9695	AAp	AA_EC
AAp.1_Y.M.2_CE05_10	Y.M.2	4065	78842	AAp	AA_EC
AAp.1_Y.M.2_CE05_12	Y.M.2	1576	5897	AAp	AA_EC
AAp.1_Y.M.2_CE05_13	Y.M.2	3297	38347	AAp	AA_EC
AAp.1_Y.M.2_CE05_14	Y.M.2	3694	106756	AAp	AA_EC
AAp.1_Y.M.2_CE05_15	Y.M.2	1702	5761	AAp	AA_EC
AAp.1_Y.M.2_CE05_16	Y.M.2	4594	77505	AAp	AF
AAp.1_Y.M.2_CE05_17	Y.M.2	2509	26454	AAp	AA_EC
AAp.1_Y.M.2_CE05_18	Y.M.2	4117	59447	AAp	AA_EC
AAp.1_Y.M.2_CE05_19	Y.M.2	4253	100385	AAp	AA_EC
AAp.1_Y.M.2_CE05_20	Y.M.2	3504	38769	AAp	AA_EC
AAp.1_Y.M.2_CE05_21	Y.M.2	1165	3666	AAp	AA_EC
AAp.1_Y.M.2_CE05_22	Y.M.2	4837	121745	AAp	AA_EC
AAp.1_Y.M.2_CE05_24	Y.M.2	3695	39106	AAp	AA_EC
AAp.1_Y.M.2_CE05_25	Y.M.2	3395	65472	AAp	CA_EC2
AAp.1_Y.M.2_CE05_26	Y.M.2	2165	24661	AAp	AA_EC
AAp.1_Y.M.2_CE05_27	Y.M.2	2524	23775	AAp	AA_EC
AAp.1_Y.M.2_CE05_28	Y.M.2	2798	29489	AAp	AA_EC
AAp.1_Y.M.2_CE05_29	Y.M.2	3091	32198	AAp	AA_EC
AAp.1_Y.M.2_CE05_30	Y.M.2	3526	90373	AAp	AA_EC
AAp.1_Y.M.2_CE05_31	Y.M.2	3863	59229	AAp	AA_EC
AAp.1_Y.M.2_CE05_32	Y.M.2	3845	33987	AAp	AA_EC
AAp.1_Y.M.2_CE05_33	Y.M.2	2564	52318	AAp	AA_EC
AAp.1_Y.M.2_CE05_34	Y.M.2	2027	9101	AAp	AA_EC
AAp.1_Y.M.2_CE05_35	Y.M.2	1317	3776	AAp	AA_EC
AAp.1_Y.M.2_CE05_36	Y.M.2	3554	64412	AAp	AA_EC
AAp.1_Y.M.2_CE05_38	Y.M.2	3653	112147	AAp	AA_EC
AAp.1_Y.M.2_CE05_39	Y.M.2	2589	34109	AAp	IMM
AAp.1_Y.M.2_CE05_40	Y.M.2	3677	89815	AAp	AA_EC
AAp.1_Y.M.2_CE05_41	Y.M.2	3675	86991	AAp	AA_EC
AAp.1_Y.M.2_CE05_42	Y.M.2	3589	79930	AAp	AA_EC
AAp.1_Y.M.2_CE05_43	Y.M.2	3231	23436	AAp	AA_EC
AAp.1_Y.M.2_CE05_44	Y.M.2	1363	9810	AAp	AA_EC
AAp.1_Y.M.2_CE05_45	Y.M.2	1920	17458	AAp	CA_EC1
AAp.1_Y.M.2_CE05_46	Y.M.2	3246	27019	AAp	AA_EC
AAp.1_Y.M.2_CE05_47	Y.M.2	4708	93920	AAp	AA_EC
AAp.1_Y.M.2_CE05_48	Y.M.2	3704	99092	AAp	AA_EC
AAp.1_Y.M.2_CE05_49	Y.M.2	3499	44601	AAp	AA_EC
AAp.1_Y.M.2_CE05_50	Y.M.2	3480	85368	AAp	AA_EC
AAp.1_Y.M.2_CE05_51	Y.M.2	3115	72186	AAp	AA_EC
AAp.1_Y.M.2_CE05_52	Y.M.2	2946	48386	AAp	AA_EC
AAp.1_Y.M.2_CE05_53	Y.M.2	2828	46866	AAp	AA_EC
AAp.1_Y.M.2_CE05_55	Y.M.2	2298	46566	AAp	AA_EC
AAp.1_Y.M.2_CE05_56	Y.M.2	2433	22322	AAp	AA_EC
AAp.1_Y.M.2_CE05_57	Y.M.2	3740	43524	AAp	AA_EC
AAp.1_Y.M.2_CE05_58	Y.M.2	2607	42270	AAp	AA_EC
AAp.1_Y.M.2_CE05_59	Y.M.2	3932	54811	AAp	AA_EC
AAp.1_Y.M.2_CE05_60	Y.M.2	1985	7882	AAp	AA_EC
AAp.1_Y.M.2_CE05_61	Y.M.2	3621	58233	AAp	AA_EC
AAp.1_Y.M.2_CE05_62	Y.M.2	1959	8222	AAp	AA_EC
AAp.1_Y.M.2_CE05_63	Y.M.2	3690	73979	AAp	AA_EC
AAp.1_Y.M.2_CE05_64	Y.M.2	3132	45121	AAp	AA_EC
AAp.1_Y.M.2_CE05_65	Y.M.2	3802	22670	AAp	AA_EC
AAp.1_Y.M.2_CE05_66	Y.M.2	3571	86227	AAp	AA_EC
AAp.1_Y.M.2_CE05_67	Y.M.2	4135	123222	AAp	AA_EC
AAp.1_Y.M.2_CE05_68	Y.M.2	3980	105404	AAp	AA_EC
AAp.1_Y.M.2_CE05_69	Y.M.2	3993	49708	AAp	AA_EC
AAp.1_Y.M.2_CE05_70	Y.M.2	3828	60422	AAp	AA_EC
AAp.1_Y.M.2_CE05_71	Y.M.2	3107	57731	AAp	CA_EC2
AAp.1_Y.M.2_CE05_72	Y.M.2	2850	46105	AAp	CA_EC1
AAp.1_Y.M.2_CE05_73	Y.M.2	3252	24520	AAp	AA_EC
AAp.1_Y.M.2_CE05_74	Y.M.2	3555	120455	AAp	AA_EC
AAp.1_Y.M.2_CE05_75	Y.M.2	3391	42520	AAp	AA_EC
AAp.1_Y.M.2_CE05_76	Y.M.2	3039	21335	AAp	AA_EC
AAp.1_Y.M.2_CE05_77	Y.M.2	3479	125604	AAp	AA_EC
AAp.1_Y.M.2_CE05_78	Y.M.2	3153	57357	AAp	AA_EC
AAp.1_Y.M.2_CE05_79	Y.M.2	3862	92073	AAp	AA_EC
AAp.1_Y.M.2_CE05_80	Y.M.2	3823	103651	AAp	CA_EC2
AAp.1_Y.M.2_CE05_81	Y.M.2	5163	68407	AAp	AA_EC
AAp.1_Y.M.2_CE05_82	Y.M.2	3140	45512	AAp	AA_EC
AAp.1_Y.M.2_CE05_83	Y.M.2	3980	130559	AAp	AA_EC
AAp.1_Y.M.2_CE05_84	Y.M.2	3666	82257	AAp	AA_EC
AAp.1_Y.M.2_CE05_85	Y.M.2	2029	11442	AAp	AA_EC
AAp.1_Y.M.2_CE05_86	Y.M.2	3280	125592	AAp	AA_EC
AAp.1_Y.M.2_CE05_87	Y.M.2	2936	47735	AAp	CA_EC2
AAp.1_Y.M.2_CE05_88	Y.M.2	3037	31945	AAp	AA_EC
AAp.1_Y.M.2_CE05_89	Y.M.2	3028	99132	AAp	AA_EC
AAp.1_Y.M.2_CE05_90	Y.M.2	2602	57754	AAp	AA_EC
AAp.1_Y.M.2_CE05_91	Y.M.2	3021	45179	AAp	AA_EC
AAp.1_Y.M.2_CE05_92	Y.M.2	3575	122703	AAp	AA_EC
AAp.1_Y.M.2_CE05_93	Y.M.2	1936	31088	AAp	CA_EC2
AAp.1_Y.M.2_CE05_94	Y.M.2	2506	53179	AAp	AA_EC
AAp.1_Y.M.2_CE05_95	Y.M.2	3485	50423	AAp	AA_EC
AAp.1_Y.M.2_CE05_96	Y.M.2	2986	102772	AAp	AA_EC
AAp.2_Y.M.2_CE05_1	Y.M.2	4381	106586	AAp	AA_EC
AAp.2_Y.M.2_CE05_2	Y.M.2	1904	28479	AAp	AA_EC
AAp.2_Y.M.2_CE05_3	Y.M.2	1289	4014	AAp	AA_EC
AAp.2_Y.M.2_CE05_4	Y.M.2	1372	8416	AAp	AA_EC
AAp.2_Y.M.2_CE05_6	Y.M.2	2219	17815	AAp	AA_EC
AAp.2_Y.M.2_CE05_7	Y.M.2	1713	16872	AAp	AA_EC
AAp.2_Y.M.2_CE05_8	Y.M.2	2147	12703	AAp	AA_EC
AAp.2_Y.M.2_CE05_9	Y.M.2	1609	20627	AAp	AA_EC
AAp.2_Y.M.2_CE05_10	Y.M.2	2476	45200	AAp	AA_EC
AAp.2_Y.M.2_CE05_11	Y.M.2	2411	29974	AAp	AA_EC
AAp.2_Y.M.2_CE05_12	Y.M.2	1748	11219	AAp	AA_EC
AAp.2_Y.M.2_CE05_13	Y.M.2	2708	31300	AAp	AA_EC
AAp.2_Y.M.2_CE05_14	Y.M.2	2408	55348	AAp	AA_EC
AAp.2_Y.M.2_CE05_15	Y.M.2	2633	64119	AAp	AA_EC
AAp.2_Y.M.2_CE05_16	Y.M.2	3610	91666	AAp	AA_SMC
AAp.2_Y.M.2_CE05_17	Y.M.2	2294	23834	AAp	AA_EC
AAp.2_Y.M.2_CE05_18	Y.M.2	2605	24075	AAp	AA_EC
AAp.2_Y.M.2_CE05_19	Y.M.2	3313	67234	AAp	AA_EC
AAp.2_Y.M.2_CE05_20	Y.M.2	2600	18590	AAp	AA_EC
AAp.2_Y.M.2_CE05_21	Y.M.2	2132	23203	AAp	AA_EC
AAp.2_Y.M.2_CE05_22	Y.M.2	3479	75661	AAp	AA_EC
AAp.2_Y.M.2_CE05_25	Y.M.2	3199	60087	AAp	AA_EC
AAp.2_Y.M.2_CE05_26	Y.M.2	2172	25955	AAp	AA_EC
AAp.2_Y.M.2_CE05_27	Y.M.2	4034	74452	AAp	AA_EC
AAp.2_Y.M.2_CE05_28	Y.M.2	2341	17863	AAp	AA_EC
AAp.2_Y.M.2_CE05_29	Y.M.2	2721	40434	AAp	AA_EC
AAp.2_Y.M.2_CE05_30	Y.M.2	3419	86002	AAp	AA_EC
AAp.2_Y.M.2_CE05_32	Y.M.2	2799	20301	AAp	AA_EC
AAp.2_Y.M.2_CE05_33	Y.M.2	3269	79447	AAp	AA_EC
AAp.2_Y.M.2_CE05_34	Y.M.2	1600	5999	AAp	AA_EC
AAp.2_Y.M.2_CE05_35	Y.M.2	3045	24215	AAp	AA_EC
AAp.2_Y.M.2_CE05_36	Y.M.2	3013	40860	AAp	AA_EC
AAp.2_Y.M.2_CE05_37	Y.M.2	4309	120336	AAp	AA_EC
AAp.2_Y.M.2_CE05_38	Y.M.2	2662	78094	AAp	AA_EC
AAp.2_Y.M.2_CE05_39	Y.M.2	2989	32298	AAp	AA_EC
AAp.2_Y.M.2_CE05_40	Y.M.2	4597	113812	AAp	AA_EC
AAp.2_Y.M.2_CE05_41	Y.M.2	4159	139703	AAp	AA_EC
AAp.2_Y.M.2_CE05_42	Y.M.2	3435	65874	AAp	AA_EC
AAp.2_Y.M.2_CE05_43	Y.M.2	2671	13465	AAp	AA_EC
AAp.2_Y.M.2_CE05_44	Y.M.2	1204	7962	AAp	AA_EC
AAp.2_Y.M.2_CE05_45	Y.M.2	2761	48540	AAp	AA_EC
AAp.2_Y.M.2_CE05_46	Y.M.2	2394	15463	AAp	AA_EC
AAp.2_Y.M.2_CE05_47	Y.M.2	2728	50332	AAp	CA_EC2
AAp.2_Y.M.2_CE05_48	Y.M.2	3239	81356	AAp	AA_EC
AAp.2_Y.M.2_CE05_49	Y.M.2	5796	150540	AAp	AA_EC
AAp.2_Y.M.2_CE05_50	Y.M.2	2162	29927	AAp	AA_EC
AAp.2_Y.M.2_CE05_51	Y.M.2	1911	21465	AAp	AA_EC
AAp.2_Y.M.2_CE05_52	Y.M.2	2936	73814	AAp	AA_EC
AAp.2_Y.M.2_CE05_53	Y.M.2	2408	29212	AAp	AA_EC
AAp.2_Y.M.2_CE05_54	Y.M.2	2692	48111	AAp	AA_EC
AAp.2_Y.M.2_CE05_55	Y.M.2	3196	62931	AAp	AA_EC
AAp.2_Y.M.2_CE05_56	Y.M.2	2502	16831	AAp	AA_EC
AAp.2_Y.M.2_CE05_57	Y.M.2	2078	21277	AAp	AA_EC
AAp.2_Y.M.2_CE05_58	Y.M.2	2921	60281	AAp	AA_EC
AAp.2_Y.M.2_CE05_59	Y.M.2	2004	13850	AAp	AA_SMC
AAp.2_Y.M.2_CE05_60	Y.M.2	3209	46556	AAp	AA_EC
AAp.2_Y.M.2_CE05_61	Y.M.2	2808	33685	AAp	AA_EC
AAp.2_Y.M.2_CE05_62	Y.M.2	3202	81651	AAp	AA_EC
AAp.2_Y.M.2_CE05_63	Y.M.2	1287	7966	AAp	AA_EC
AAp.2_Y.M.2_CE05_64	Y.M.2	2536	34838	AAp	AA_EC
AAp.2_Y.M.2_CE05_65	Y.M.2	3491	43084	AAp	AA_EC
AAp.2_Y.M.2_CE05_66	Y.M.2	3467	83189	AAp	AA_EC
AAp.2_Y.M.2_CE05_67	Y.M.2	3063	80064	AAp	AA_EC
AAp.2_Y.M.2_CE05_68	Y.M.2	2042	21320	AAp	AA_EC
AAp.2_Y.M.2_CE05_69	Y.M.2	2023	8146	AAp	AA_EC
AAp.2_Y.M.2_CE05_70	Y.M.2	2491	29411	AAp	AA_EC
AAp.2_Y.M.2_CE05_71	Y.M.2	2457	54426	AAp	AA_EC
AAp.2_Y.M.2_CE05_73	Y.M.2	2855	17694	AAp	AA_EC
AAp.2_Y.M.2_CE05_74	Y.M.2	2305	57987	AAp	AA_EC
AAp.2_Y.M.2_CE05_75	Y.M.2	3176	46458	AAp	AA_EC
AAp.2_Y.M.2_CE05_77	Y.M.2	2122	53581	AAp	AA_EC
AAp.2_Y.M.2_CE05_78	Y.M.2	2294	24812	AAp	AA_EC
AAp.2_Y.M.2_CE05_79	Y.M.2	3380	102614	AAp	AA_EC
AAp.2_Y.M.2_CE05_80	Y.M.2	2417	54053	AAp	AA_EC
AAp.2_Y.M.2_CE05_81	Y.M.2	1776	13463	AAp	AA_EC
AAp.2_Y.M.2_CE05_82	Y.M.2	2550	33192	AAp	AA_EC
AAp.2_Y.M.2_CE05_83	Y.M.2	3123	95152	AAp	AA_EC
AAp.2_Y.M.2_CE05_84	Y.M.2	1232	5798	AAp	AA_EC
AAp.2_Y.M.2_CE05_85	Y.M.2	2695	14147	AAp	AA_EC
AAp.2_Y.M.2_CE05_86	Y.M.2	2962	122723	AAp	AA_EC
AAp.2_Y.M.2_CE05_88	Y.M.2	1892	11388	AAp	AA_EC
AAp.2_Y.M.2_CE05_89	Y.M.2	1948	38301	AAp	AA_EC
AAp.2_Y.M.2_CE05_90	Y.M.2	2799	39702	AAp	AA_EC
AAp.2_Y.M.2_CE05_91	Y.M.2	2320	30099	AAp	AA_EC
AAp.2_Y.M.2_CE05_92	Y.M.2	2868	92837	AAp	AA_EC
AAp.2_Y.M.2_CE05_93	Y.M.2	1678	11442	AAp	AA_EC
AAp.2_Y.M.2_CE05_94	Y.M.2	3068	83714	AAp	AA_EC
AAp.2_Y.M.2_CE05_95	Y.M.2	2340	17336	AAp	AA_EC
AAp.2_Y.M.2_CE05_96	Y.M.2	2772	71351	AAp	AA_EC
CAn.1_Y.M.2_CE05_1	Y.M.2	4959	93492	CAn	CA_SMC
CAn.1_Y.M.2_CE05_2	Y.M.2	2207	25884	CAn	CA_SMC
CAn.1_Y.M.2_CE05_3	Y.M.2	3141	52848	CAn	CA_SMC
CAn.1_Y.M.2_CE05_4	Y.M.2	3121	90458	CAn	AF
CAn.1_Y.M.2_CE05_5	Y.M.2	1076	5332	CAn	CA_SMC
CAn.1_Y.M.2_CE05_6	Y.M.2	2639	38046	CAn	AF
CAn.1_Y.M.2_CE05_7	Y.M.2	1940	23388	CAn	CA_SMC
CAn.1_Y.M.2_CE05_8	Y.M.2	2017	11059	CAn	AF
CAn.1_Y.M.2_CE05_9	Y.M.2	3324	106327	CAn	CA_SMC
CAn.1_Y.M.2_CE05_10	Y.M.2	2003	25812	CAn	CA_SMC
CAn.1_Y.M.2_CE05_11	Y.M.2	2845	64554	CAn	CA_SMC
CAn.1_Y.M.2_CE05_12	Y.M.2	2938	33428	CAn	CA_SMC
CAn.1_Y.M.2_CE05_13	Y.M.2	2559	28123	CAn	CA_SMC
CAn.1_Y.M.2_CE05_14	Y.M.2	3414	80870	CAn	CA_SMC
CAn.1_Y.M.2_CE05_15	Y.M.2	3407	88699	CAn	AF
CAn.1_Y.M.2_CE05_16	Y.M.2	3445	89243	CAn	EPI
CAn.1_Y.M.2_CE05_17	Y.M.2	3290	24515	CAn	IMM
CAn.1_Y.M.2_CE05_18	Y.M.2	3544	57624	CAn	AF
CAn.1_Y.M.2_CE05_19	Y.M.2	1121	8852	CAn	CA_SMC
CAn.1_Y.M.2_CE05_20	Y.M.2	2321	18824	CAn	CA_SMC
CAn.1_Y.M.2_CE05_21	Y.M.2	2059	27986	CAn	CA_SMC
CAn.1_Y.M.2_CE05_22	Y.M.2	2258	29212	CAn	AF
CAn.1_Y.M.2_CE05_24	Y.M.2	2152	18723	CAn	CA_SMC
CAn.1_Y.M.2_CE05_25	Y.M.2	2335	35350	CAn	CA_SMC
CAn.1_Y.M.2_CE05_26	Y.M.2	3128	57892	CAn	CA_SMC
CAn.1_Y.M.2_CE05_27	Y.M.2	3513	52811	CAn	AF
CAn.1_Y.M.2_CE05_29	Y.M.2	3948	63826	CAn	AF
CAn.1_Y.M.2_CE05_30	Y.M.2	3106	71699	CAn	CA_SMC
CAn.1_Y.M.2_CE05_31	Y.M.2	2680	31311	CAn	CA_SMC
CAn.1_Y.M.2_CE05_32	Y.M.2	2934	27458	CAn	CA_SMC
CAn.1_Y.M.2_CE05_33	Y.M.2	1142	3405	CAn	CA_SMC
CAn.1_Y.M.2_CE05_34	Y.M.2	1608	5935	CAn	CA_SMC
CAn.1_Y.M.2_CE05_35	Y.M.2	3863	49201	CAn	CA_SMC
CAn.1_Y.M.2_CE05_36	Y.M.2	2781	43687	CAn	CA_SMC
CAn.1_Y.M.2_CE05_37	Y.M.2	4743	132521	CAn	CA_SMC
CAn.1_Y.M.2_CE05_38	Y.M.2	3558	99620	CAn	AA_SMC
CAn.1_Y.M.2_CE05_39	Y.M.2	2271	30547	CAn	CA_SMC
CAn.1_Y.M.2_CE05_40	Y.M.2	2304	28831	CAn	AA_SMC
CAn.1_Y.M.2_CE05_43	Y.M.2	3401	25055	CAn	CA_SMC
CAn.1_Y.M.2_CE05_44	Y.M.2	2692	43281	CAn	CA_SMC
CAn.1_Y.M.2_CE05_45	Y.M.2	3551	82765	CAn	CA_SMC
CAn.1_Y.M.2_CE05_46	Y.M.2	2435	18765	CAn	CA_SMC
CAn.1_Y.M.2_CE05_47	Y.M.2	3878	77534	CAn	CA_SMC
CAn.1_Y.M.2_CE05_48	Y.M.2	3320	84933	CAn	CA_SMC
CAn.1_Y.M.2_CE05_49	Y.M.2	2484	24741	CAn	AF
CAn.1_Y.M.2_CE05_50	Y.M.2	1260	4023	CAn	CA_SMC
CAn.1_Y.M.2_CE05_51	Y.M.2	2814	57939	CAn	CA_SMC
CAn.1_Y.M.2_CE05_52	Y.M.2	1413	5928	CAn	CA_SMC
CAn.1_Y.M.2_CE05_53	Y.M.2	2432	35560	CAn	AF
CAn.1_Y.M.2_CE05_54	Y.M.2	3306	32014	CAn	CA_SMC
CAn.1_Y.M.2_CE05_55	Y.M.2	2151	33270	CAn	CA_SMC
CAn.1_Y.M.2_CE05_56	Y.M.2	2859	21784	CAn	AA_SMC
CAn.1_Y.M.2_CE05_57	Y.M.2	3722	68173	CAn	CA_SMC
CAn.1_Y.M.2_CE05_58	Y.M.2	2748	42647	CAn	AF
CAn.1_Y.M.2_CE05_59	Y.M.2	2786	30317	CAn	CA_SMC
CAn.1_Y.M.2_CE05_61	Y.M.2	2854	33272	CAn	AF
CAn.1_Y.M.2_CE05_62	Y.M.2	3624	86710	CAn	AA_SMC
CAn.1_Y.M.2_CE05_63	Y.M.2	4005	108872	CAn	CA_SMC
CAn.1_Y.M.2_CE05_64	Y.M.2	1129	3972	CAn	CA_SMC
CAn.1_Y.M.2_CE05_65	Y.M.2	3661	47362	CAn	CA_SMC
CAn.1_Y.M.2_CE05_66	Y.M.2	4119	130120	CAn	CA_SMC
CAn.1_Y.M.2_CE05_67	Y.M.2	4214	110541	CAn	AF
CAn.1_Y.M.2_CE05_68	Y.M.2	1604	5514	CAn	CA_SMC
CAn.1_Y.M.2_CE05_70	Y.M.2	3603	54569	CAn	CA_SMC
CAn.1_Y.M.2_CE05_71	Y.M.2	3457	102813	CAn	AA_SMC
CAn.1_Y.M.2_CE05_72	Y.M.2	4535	169517	CAn	CA_SMC
CAn.1_Y.M.2_CE05_73	Y.M.2	1863	10510	CAn	CA_SMC
CAn.1_Y.M.2_CE05_74	Y.M.2	3807	108843	CAn	IMM
CAn.1_Y.M.2_CE05_75	Y.M.2	3064	45863	CAn	CA_SMC
CAn.1_Y.M.2_CE05_77	Y.M.2	2350	61890	CAn	CA_SMC
CAn.1_Y.M.2_CE05_78	Y.M.2	2435	35350	CAn	CA_SMC
CAn.1_Y.M.2_CE05_79	Y.M.2	3030	64606	CAn	AF
CAn.1_Y.M.2_CE05_80	Y.M.2	3199	89406	CAn	AF
CAn.1_Y.M.2_CE05_81	Y.M.2	3502	53377	CAn	CA_SMC
CAn.1_Y.M.2_CE05_82	Y.M.2	2898	39464	CAn	AA_SMC
CAn.1_Y.M.2_CE05_83	Y.M.2	3232	97252	CAn	CA_SMC
CAn.1_Y.M.2_CE05_84	Y.M.2	2428	47882	CAn	CA_SMC
CAn.1_Y.M.2_CE05_85	Y.M.2	2857	18788	CAn	EPI
CAn.1_Y.M.2_CE05_86	Y.M.2	3758	142383	CAn	CA_SMC
CAn.1_Y.M.2_CE05_87	Y.M.2	3286	56954	CAn	CA_SMC
CAn.1_Y.M.2_CE05_88	Y.M.2	3247	29063	CAn	AF
CAn.1_Y.M.2_CE05_89	Y.M.2	3169	128047	CAn	CA_SMC
CAn.1_Y.M.2_CE05_90	Y.M.2	3443	97601	CAn	CA_SMC
CAn.1_Y.M.2_CE05_91	Y.M.2	3870	86219	CAn	CA_SMC
CAn.1_Y.M.2_CE05_92	Y.M.2	1751	25103	CAn	CA_SMC
CAn.1_Y.M.2_CE05_93	Y.M.2	2834	38888	CAn	CA_SMC
CAn.1_Y.M.2_CE05_94	Y.M.2	2336	56161	CAn	CA_SMC
CAn.1_Y.M.2_CE05_96	Y.M.2	3846	141437	CAn	AF
CAp.1_Y.M.2_CE05_1	Y.M.2	2700	36607	CAp	CA_EC2
CAp.1_Y.M.2_CE05_2	Y.M.2	1923	22202	CAp	CA_EC1
CAp.1_Y.M.2_CE05_3	Y.M.2	2645	37131	CAp	CA_EC1
CAp.1_Y.M.2_CE05_4	Y.M.2	1231	7266	CAp	CA_EC1
CAp.1_Y.M.2_CE05_6	Y.M.2	1922	11468	CAp	CA_EC2
CAp.1_Y.M.2_CE05_7	Y.M.2	2034	19990	CAp	CA_EC1
CAp.1_Y.M.2_CE05_8	Y.M.2	1924	10789	CAp	CA_EC2
CAp.1_Y.M.2_CE05_9	Y.M.2	1902	23303	CAp	CA_EC2
CAp.1_Y.M.2_CE05_10	Y.M.2	2212	32407	CAp	CA_EC2
CAp.1_Y.M.2_CE05_11	Y.M.2	2322	31512	CAp	AA_EC
CAp.1_Y.M.2_CE05_12	Y.M.2	2394	22688	CAp	CA_EC1
CAp.1_Y.M.2_CE05_14	Y.M.2	1481	20164	CAp	CA_EC1
CAp.1_Y.M.2_CE05_15	Y.M.2	2232	37064	CAp	CA_EC1
CAp.1_Y.M.2_CE05_16	Y.M.2	2032	23684	CAp	CA_EC1
[truncated: 6,207 more rows]
