# Supplementary material for: A single-cell transcriptomic landscape of primate arterial aging
Source: Nat Commun. 2020 May 5;11:2202. doi: 10.1038/s41467-020-15997-0 (PMC7200799; doi:10.1038/s41467-020-15997-0)
Supplement: Supplementary file 8 — Supplementary Data 2 [file 41467_2020_15997_MOESM8_ESM.xlsx]

## Sheet: ce_regulonTargetsInfo_tf20
This table shows the prediction of TF-binding motifs using SCENIC work flow based on the database (http://iregulon.aertslab.org/) containing motifs with genome-wide rankings. We selected TFs with more than 20 target genes.
Annotation of each column is shown below:
TF: Tanscription factors
gene: Target gene
nMotifs: number of motif ID with this regulon
bestMotif: Motif ID that with biggest NES
NES: Enrichment Score, bigger is better
TF	gene	nMotifs	bestMotif	NES
FOXO3	ABCA9	7	cisbp__M4830	4.25
FOXO3	AUTS2	3	cisbp__M4830	4.25
FOXO3	IGSF10	11	cisbp__M4830	4.25
FOXO3	OGN	2	cisbp__M4830	4.25
FOXO3	THBS4	9	cisbp__M4830	4.25
FOXO3	LAMB2	3	flyfactorsurvey__CG16899_SANGER_5_FBgn0037735	4.17
FOXO3	CCDC80	22	flyfactorsurvey__foxo_SANGER_10_FBgn0038197	3.87
FOXO3	FOXO3	48	flyfactorsurvey__foxo_SANGER_10_FBgn0038197	3.87
FOXO3	TXNIP	44	flyfactorsurvey__foxo_SANGER_10_FBgn0038197	3.87
FOXO3	ZBTB16	33	transfac_pro__M01630	3.55
FOXO3	AKAP13	20	cisbp__M3280	3.51
FOXO3	C1QTNF7	22	cisbp__M3280	3.51
FOXO3	SYNE1	16	cisbp__M3280	3.51
FOXO3	CHODL	9	cisbp__M0733	3.44
FOXO3	FGFR1	14	cisbp__M0733	3.44
FOXO3	GLUL	17	cisbp__M0733	3.44
FOXO3	KLF6	9	cisbp__M0733	3.44
FOXO3	LTBP1	19	cisbp__M0733	3.44
FOXO3	PCDH10	15	cisbp__M0733	3.44
FOXO3	PIK3R1	16	cisbp__M0733	3.44
FOXO3	RAMP1	13	cisbp__M0733	3.44
FOXO3	RTN4	15	cisbp__M0733	3.44
FOXO3	TSC22D3	13	cisbp__M0733	3.44
FOXO3	EGR1	6	scertf__badis.HCM1	3.36
FOXO3	AXL	3	cisbp__M4973	3.24
FOXO3	DDIT4	3	cisbp__M4973	3.24
FOXO3	DUSP6	2	cisbp__M4973	3.24
FOXO3	EMP1	3	cisbp__M4973	3.24
FOXO3	JUNB	5	cisbp__M4973	3.24
FOXO3	KLF5	6	cisbp__M4973	3.24
FOXO3	MTUS1	3	cisbp__M4973	3.24
FOXO3	PTGDS	3	cisbp__M4973	3.24
FOXO3	RORA	4	cisbp__M4973	3.24
FOXO3	SDK1	4	cisbp__M4973	3.24
FOXO3	SULF1	3	cisbp__M4973	3.24
FOXO3	TEF	3	cisbp__M4973	3.24
FOXO3	CHL1	15	swissregulon__sacCer__HCM1	3.23
FOXO3	CYTIP	6	swissregulon__sacCer__HCM1	3.23
FOXO3	GSN	6	swissregulon__sacCer__HCM1	3.23
FOXO3	SEMA3D	1	cisbp__M6246	3.14
FOXO3	ZNF703	3	cisbp__M6246	3.14
FOXO3	MYC	1	transfac_pro__M07709	3.13
FOXO3	TIPARP	1	transfac_pro__M07709	3.13
FOXO3	ABCA1	2	cisbp__M4973	3.1
FOXO3	BBC3	2	cisbp__M4973	3.1
FOXO3	DAB2	1	cisbp__M4973	3.1
FOXO3	MMP2	2	cisbp__M4973	3.1
FOXO3	MPPED2	1	cisbp__M4973	3.1
FOXO3	MYOZ2	1	cisbp__M4973	3.1
FOXO3	SORBS1	1	cisbp__M4973	3.1
FOXO3	TCF3	1	cisbp__M4973	3.1
FOXO3	TOX3	1	cisbp__M4973	3.1
FOXO3	COL5A2	1	cisbp__M3280	3.01
FOXO3	COLEC10	2	cisbp__M3280	3.01
GLIS1	PCDH10	3	taipale__GLIS3_DBD_GACCCCCCGCGNNG	4.42
GLIS1	SLC14A1	2	taipale__GLIS3_DBD_GACCCCCCGCGNNG	4.42
GLIS1	BGN	1	transfac_pro__M03871	3.17
GLIS1	C1QTNF1	1	transfac_pro__M03871	3.17
GLIS1	C1QTNF7	1	transfac_pro__M03871	3.17
GLIS1	CMKLR1	1	transfac_pro__M03871	3.17
GLIS1	CXCL12	1	transfac_pro__M03871	3.17
GLIS1	FBLN2	1	transfac_pro__M03871	3.17
GLIS1	GSN	1	transfac_pro__M03871	3.17
GLIS1	HSPH1	1	transfac_pro__M03871	3.17
GLIS1	LRP1	1	transfac_pro__M03871	3.17
GLIS1	LSP1	1	transfac_pro__M03871	3.17
GLIS1	MMP19	1	transfac_pro__M03871	3.17
GLIS1	NOTCH3	1	transfac_pro__M03871	3.17
GLIS1	PDLIM3	1	transfac_pro__M03871	3.17
GLIS1	PRELP	1	transfac_pro__M03871	3.17
GLIS1	PTGDS	1	transfac_pro__M03871	3.17
GLIS1	SCARA5	1	transfac_pro__M03871	3.17
GLIS1	SLC38A5	1	transfac_pro__M03871	3.17
GLIS1	APOE	1	transfac_pro__M01231	3.02
GLIS1	HAPLN1	1	transfac_pro__M01231	3.02
GLIS1	IGSF10	1	transfac_pro__M01231	3.02
GLIS1	LRRC17	1	transfac_pro__M01231	3.02
GLIS1	MAMDC2	1	transfac_pro__M01231	3.02
GLIS1	MERTK	1	transfac_pro__M01231	3.02
GLIS1	ODAM	1	transfac_pro__M01231	3.02
GLIS1	TNFAIP6	1	transfac_pro__M01231	3.02
NFIX	CAV1	7	cisbp__M5660	3.36
NFIX	CDKL2	6	cisbp__M5660	3.36
NFIX	COL3A1	6	cisbp__M5660	3.36
NFIX	CRISPLD2	6	cisbp__M5660	3.36
NFIX	CRYAB	4	cisbp__M5660	3.36
NFIX	EMP1	6	cisbp__M5660	3.36
NFIX	HTR2B	4	cisbp__M5660	3.36
NFIX	IGFBP5	6	cisbp__M5660	3.36
NFIX	MPPED2	6	cisbp__M5660	3.36
NFIX	NOV	6	cisbp__M5660	3.36
NFIX	PEBP4	6	cisbp__M5660	3.36
NFIX	PIK3R1	6	cisbp__M5660	3.36
NFIX	PRG4	6	cisbp__M5660	3.36
NFIX	SLC14A1	5	cisbp__M5660	3.36
NFIX	SLC2A4	6	cisbp__M5660	3.36
NFIX	TEF	6	cisbp__M5660	3.36
NFIX	TIMP3	6	cisbp__M5660	3.36
NFIX	TIPARP	6	cisbp__M5660	3.36
NFIX	PTGDS	1	transfac_pro__M07411	3.23
NFIX	C1QTNF1	2	taipale__NFIB_full_TTGGCANNNTGCCAR	3.02
RBPJ	LYVE1	10	transfac_public__M00234	4.8
RBPJ	RBPJ	10	transfac_public__M00234	4.8
RBPJ	C1QA	4	stark__RBYGTGRGAAMCB	4.29
RBPJ	C1QC	4	stark__RBYGTGRGAAMCB	4.29
RBPJ	CD14	4	stark__RBYGTGRGAAMCB	4.29
RBPJ	CSF1R	4	stark__RBYGTGRGAAMCB	4.29
RBPJ	LGMN	4	stark__RBYGTGRGAAMCB	4.29
RBPJ	NPC2	4	stark__RBYGTGRGAAMCB	4.29
RBPJ	S100A8	4	stark__RBYGTGRGAAMCB	4.29
RBPJ	TIMD4	4	stark__RBYGTGRGAAMCB	4.29
RBPJ	CCDC88A	5	stark__RBYGTGRGAAMCB	4.27
RBPJ	CD44	2	stark__RBYGTGRGAAMCB	4.27
RBPJ	CLEC3B	2	stark__RBYGTGRGAAMCB	4.27
RBPJ	ECHDC2	2	stark__RBYGTGRGAAMCB	4.27
RBPJ	MFAP5	1	stark__RBYGTGRGAAMCB	4.27
RBPJ	NDST3	2	stark__RBYGTGRGAAMCB	4.27
RBPJ	NFKBIA	2	stark__RBYGTGRGAAMCB	4.27
RBPJ	PDE4B	2	stark__RBYGTGRGAAMCB	4.27
RBPJ	PKIB	2	stark__RBYGTGRGAAMCB	4.27
RBPJ	PMP22	2	stark__RBYGTGRGAAMCB	4.27
RBPJ	RASSF2	2	stark__RBYGTGRGAAMCB	4.27
RBPJ	C1QB	2	cisbp__M2585	3.65
RBPJ	CCL8	2	cisbp__M2585	3.65
RBPJ	CXCL3	2	cisbp__M2585	3.65
RBPJ	F13A1	2	cisbp__M2585	3.65
RBPJ	FOLR2	2	cisbp__M2585	3.65
RBPJ	LPL	2	cisbp__M2585	3.65
RBPJ	MS4A7	2	cisbp__M2585	3.65
RBPJ	RGS1	2	cisbp__M2585	3.65
RBPJ	TNFRSF21	2	cisbp__M2585	3.65
RBPJ	CDA	1	cisbp__M2585	3.49
RBPJ	CPM	1	cisbp__M2585	3.49
RBPJ	FGL2	1	cisbp__M2585	3.49
RBPJ	HCLS1	1	cisbp__M2585	3.49
RBPJ	MANF	1	cisbp__M2585	3.49
RBPJ	PIK3R1	1	cisbp__M2585	3.49
RBPJ	SPP1	1	cisbp__M2585	3.49
RBPJ	WISP2	1	cisbp__M2585	3.49
RBPJ	XG	1	cisbp__M2585	3.49
TCF3	BEX2	3	cisbp__M4905	4.61
TCF3	CCL11	8	cisbp__M4905	4.61
TCF3	LIMCH1	4	cisbp__M4905	4.61
TCF3	ERBB3	5	cisbp__M5176	3.84
TCF3	WIF1	5	cisbp__M5176	3.84
TCF3	ALDH1A1	4	cisbp__M5176	3.52
TCF3	ATL2	4	cisbp__M5176	3.52
TCF3	CAV1	4	cisbp__M5176	3.52
TCF3	CGNL1	4	cisbp__M5176	3.52
TCF3	DUSP6	4	cisbp__M5176	3.52
TCF3	EFEMP1	4	cisbp__M5176	3.52
TCF3	SULF1	4	cisbp__M5176	3.52
TCF3	EPDR1	3	cisbp__M5176	3.39
TCF3	FBLN2	3	cisbp__M5176	3.39
TCF3	LGR4	3	cisbp__M5176	3.39
TCF3	NFIX	3	cisbp__M5176	3.39
TCF3	PCDH17	3	cisbp__M5176	3.39
TCF3	RASSF2	3	cisbp__M5176	3.39
TCF3	SNCAIP	3	cisbp__M5176	3.39
TCF3	TGFBR3	5	cisbp__M5176	3.39
TCF3	CLU	1	neph__UW.Motif.0003	3.34
TCF3	NPY1R	1	neph__UW.Motif.0003	3.34
TCF3	ANGPT2	4	cisbp__M5176	3.22
TCF3	BGN	4	cisbp__M5176	3.22
TCF3	MPPED2	2	cisbp__M5176	3.22
TCF3	SLC38A5	2	cisbp__M5176	3.22
TCF3	FGFR1	2	tfdimers__MD00556	3.02
TCF3	FGFR3	2	tfdimers__MD00556	3.02
TCF3	FKBP5	2	tfdimers__MD00556	3.02
TCF3	FYN	2	tfdimers__MD00556	3.02
TCF3	JUNB	2	tfdimers__MD00556	3.02
TCF3	LRP1	2	tfdimers__MD00556	3.02
TCF3	LSP1	2	tfdimers__MD00556	3.02
TCF3	PLXDC1	2	tfdimers__MD00556	3.02
TCF3	SGK1	2	tfdimers__MD00556	3.02
TCF3	SKOR1	2	tfdimers__MD00556	3.02
TCF3	VIPR1	2	tfdimers__MD00556	3.02
TGIF1	ACAN	11	transfac_pro__M01549	4.56
TGIF1	IL1B	14	transfac_pro__M01549	4.56
TGIF1	ACTC1	2	swissregulon__hs__TGIF1.p2	3.52
TGIF1	TGIF1	6	swissregulon__hs__TGIF1.p2	3.52
TGIF1	UNC45B	2	swissregulon__hs__TGIF1.p2	3.52
TGIF1	ABI3BP	1	transfac_pro__M01549	3.45
TGIF1	ANGPT2	2	transfac_pro__M01549	3.45
TGIF1	BCL2A1	1	transfac_pro__M01549	3.45
TGIF1	BIRC3	2	transfac_pro__M01549	3.45
TGIF1	CCDC80	1	transfac_pro__M01549	3.45
TGIF1	COL3A1	1	transfac_pro__M01549	3.45
TGIF1	CSTA	2	transfac_pro__M01549	3.45
TGIF1	CXCL10	2	transfac_pro__M01549	3.45
TGIF1	EREG	2	transfac_pro__M01549	3.45
TGIF1	FAM180A	1	transfac_pro__M01549	3.45
TGIF1	JUNB	1	transfac_pro__M01549	3.45
TGIF1	MYOZ2	1	transfac_pro__M01549	3.45
TGIF1	OLR1	2	transfac_pro__M01549	3.45
TGIF1	POSTN	1	transfac_pro__M01549	3.45
TGIF1	RBM47	1	transfac_pro__M01549	3.45
TGIF1	S100A9	2	transfac_pro__M01549	3.45
TGIF1	SEMA3C	2	transfac_pro__M01549	3.45
TGIF1	SERPINB2	1	transfac_pro__M01549	3.45
TGIF1	SIPA1L2	1	transfac_pro__M01549	3.45
TGIF1	TNC	1	transfac_pro__M01549	3.45
TGIF1	TNFAIP8L3	1	transfac_pro__M01549	3.45
TGIF1	UBD	1	transfac_pro__M01549	3.45

## Sheet: MasterRegulators_FOXO3
This table shows the interactome between FOXO3 and its predicted target genes found by ARACNe (Margolin et al., 2006) .
Mutual information(MI) is a measure of the mutual dependence between Regulator and Target. （MI =0 means they are independent, bigger MI means more dependent)
Regulator	Target	Mutual information(MI)	pvalue
FOXO3	CKS2	0.0995402	0
FOXO3	FGFR1	0.0967917	0
FOXO3	GLUL	0.0962407	0
FOXO3	ENSMFAG00000041722	0.0942956	1.12831e-07
FOXO3	CRISPLD2	0.0929381	3.52653e-10
FOXO3	SOD2	0.0917051	9.28035e-12
FOXO3	LAMB2	0.0913355	1.71223e-08
FOXO3	OAT	0.091055	7.15255e-07
FOXO3	GADD45A	0.0909777	0.00386892
FOXO3	CYP21A2	0.0905036	3.52653e-10
FOXO3	LAMC1	0.0903345	0
FOXO3	CPXM2	0.0899492	0
FOXO3	PMP22	0.0897513	0
FOXO3	ADAM9	0.0895836	4.35563e-06
FOXO3	TAX1BP3	0.0895248	0.000142213
FOXO3	CXCL12	0.0894527	0
FOXO3	MKKS	0.089437	0
FOXO3	S100A4	0.0890889	9.28035e-12
FOXO3	COL6A2	0.0887154	0
FOXO3	ABI3BP	0.0882327	1.71223e-08
FOXO3	SFRP4	0.0872383	0
FOXO3	OSMR	0.0869205	2.54371e-05
FOXO3	PER3	0.0867404	0.000142213
FOXO3	LGMN	0.0863353	0
FOXO3	ITGB5	0.085602	1.71223e-08
FOXO3	LTBP1	0.0853989	0
FOXO3	PER1	0.084844	9.28035e-12
FOXO3	CTSK	0.0846638	7.15255e-07
FOXO3	PPP1CB	0.0846051	7.15255e-07
FOXO3	FBN1	0.0845299	0.00386892
FOXO3	RGCC	0.0843856	4.35563e-06
FOXO3	RERE	0.083965	7.15255e-07
FOXO3	CCDC80	0.0822615	0
FOXO3	SLC39A14	0.0817976	0
FOXO3	PRPSAP1	0.0817645	7.15255e-07
FOXO3	IGFBP5	0.0814827	4.64018e-11
FOXO3	ENSMFAG00000020297	0.0812842	0
FOXO3	ENSMFAG00000004018	0.0806038	0.0187433
FOXO3	COL14A1	0.0804134	0
FOXO3	ENSMFAG00000040662	0.0800002	0.0187433
FOXO3	VAPA	0.0798573	0.00075966
FOXO3	ENSMFAG00000044231	0.079738	0.00386892
FOXO3	ABCA8	0.0785702	4.35563e-06
FOXO3	PLK2	0.0785321	0.00386892
FOXO3	ACTA2	0.0784063	2.5057e-09
FOXO3	RETREG2	0.0780822	4.64018e-11
FOXO3	C2orf40	0.0779584	9.28035e-12
FOXO3	RTN4	0.077849	0.00075966
FOXO3	PI16	0.0775836	0
FOXO3	Mafa-DRA	0.0769229	0
FOXO3	HLA-DPA1	0.0768301	2.5057e-09
FOXO3	SERPINF1	0.076784	4.64018e-11
FOXO3	COL1A1	0.0767271	4.64018e-11
FOXO3	KIDINS220	0.076596	1.71223e-08
FOXO3	CRYAB	0.0763457	0.00075966
FOXO3	NOV	0.0763046	9.28035e-12
FOXO3	ACSL4	0.0762054	4.35563e-06
FOXO3	CD74	0.0759774	0
FOXO3	HSPH1	0.0759348	1.71223e-08
FOXO3	PECAM1	0.0736398	1.12831e-07
FOXO3	EGFL7	0.0726218	1.71223e-08
FOXO3	MYOC	0.0724268	0.00386892
FOXO3	ENSMFAG00000018170	0.0721835	0.0187433
FOXO3	DPT	0.0721286	0.00075966
FOXO3	MFAP5	0.0719398	2.54371e-05
FOXO3	CTSD	0.0718153	9.28035e-12
FOXO3	FAXDC2	0.0715264	2.54371e-05
FOXO3	RBPJ	0.0713504	2.54371e-05
FOXO3	CHRDL1	0.071164	4.35563e-06
FOXO3	OGN	0.0707439	0
FOXO3	PAM	0.0702928	0.00386892
FOXO3	PRRX1	0.0702894	0
FOXO3	CCDC115	0.0685437	0.0187433
FOXO3	MFAP4	0.0678539	0.00075966
FOXO3	ENSMFAG00000015501	0.0676604	2.5057e-09
FOXO3	DST	0.0661078	0.000142213
FOXO3	MT2	0.0596399	9.28035e-12
FOXO3	ENSMFAG00000030267	0.0585743	7.15255e-07
FOXO3	MYL12A	0.0571348	0.0187433
FOXO3	ZBTB16	0.0544029	1.12831e-07
FOXO3	ENSMFAG00000034345	0.0492439	0
FOXO3	ENSMFAG00000016548	0.0470413	7.15255e-07
FOXO3	ENSMFAG00000027717	0.046241	0.0187433
FOXO3	ENSMFAG00000030598	0.0436571	2.5057e-09
FOXO3	ENSMFAG00000014721	0.0407273	0.0187433
