# Supplementary material for: A single-cell transcriptomic landscape of primate arterial aging
Source: Nat Commun. 2020 May 5;11:2202. doi: 10.1038/s41467-020-15997-0 (PMC7200799; doi:10.1038/s41467-020-15997-0)
Supplement: Supplementary file 9 — Supplementary Data 3 [file 41467_2020_15997_MOESM9_ESM.xlsx]

## Sheet: qRT-PCR
Name	Sequence
A2M-F	AATTTAAGAAGCGGACCACAGTG
A2M-R	CGATGCGATTTCCTTTGGGA
ABCA6-F	TGTCATTGGGGCACCAAATAAA
ABCA6-R	AAGTGGAATGTTATATCCCTGGA
ABCA8-F	TGAAATGGATGCCGATCCCTC
ABCA8-R	AGTATTGCAGTGATTTGGCCTT
ABCA9-F	CTTTCCTGGGGTTTGATGTATGC
ABCA9-R	AGGACAACAATTTGTGCAGATT
ABL2-F	CCCTAATCTCTTTGTTGCACTT
ABL2-R	AGAACTCGTAGCTTTTCACCT
ABRACL-F	ACCTCTTTGAAGCATTGGTAGG
ABRACL-R	GCAGCTCTCCTGAATACGTTAC
ACAN-F	GTGCCTACCAGGACAAAGTCT
ACAN-R	GATGCCTTTCACCACGACCTC
ACKR1-F	GGCTCTCTGTGGGCCTTTGG
ACKR2-R	ATGCTGTATACCGGAGTGCAG
ACTA1-F	TGCGAACAATGTCATGTCG
ACTA2-F	CTATGAAGGTTATGCCTTGCC
ACTA2-R	CAGCGCGGTGATCTCTTTCT
ACTA3-R	GCTCAGCGGTAGTAACGAAGGA
ACTG2-F	GCGTGTAGCACCTGAAGAG
ACTG2-R	GAATGGCGACGTACATGGCA
ADH1B-F	CCCAGAAGGCAACTACTGT
ADH1B-R	AACCAGTCGAAAATCCACAGC
ADORA2A-F	CATGCTGGGTTGGAACAACTGC
ADORA2A-R	AGATACGCAAATAGACACCCA
AK5-F	GGATTTCCAAGAGATGTTGCCC
AK6-R	GCTTTTACGTTGTCGTCTGGTCG
ALDH1A1-F	CTCCTGGCGACAATGGAGT
ALDH1A1-R	CGCAATGTTTTGATGCAGCCT
ANGPT2-F	ACCCCACTGTTGCTAAGGAAGA
ANGPT2-R	CCGTCCTCACGTCGCTGAATA
ANGPTL7-F	GGGAATGAACACATCCACC
ANGPTL7-R	CAAAGTGGCTATACTCAGCGTAG
APOD-F	GAATCAAATTGAAGGTGAAGCCT
APOD-R	ACACGAGGGCATAGTTCTCAT
APOE-F	GTTGCTGGTCACATTCCTGG
APOE-R	GCAGGTAATCCCAAAAGCGAC
AREG-F	GAGTCGACTATGACTATTCAGA
AREG-R	TCACTTTCAGTCTTGTTTTTGG
ARNTL-F	CATTAAGAGGTGCCACCAATCC
ARNTL-R	TCATTCTGGCTGTAGTTGAGGA
BGLAP- F	CACTCCTCGCCCTATTGGC
BGLAP-R	CCCTCCTGCTTGGACACAAAG
BIRC3-F	TTTCAGTGGCTCTTATTCAAGCT
BIRC3-R	GCACAGTGGTAGGAACTTCTCAT
C1QA-F	TCTGTACTGTACCCGGCTA
C1QA-R	CCTTGGTAAATGTTACCCTTTC
C1QB-F	AGGTGAATCGGGAGACTACAA
C1QB-R	CACTGCGGGGCTCGTAGTTG
C1QC-F	AGGAGGGCAGATACAAGCAGA
C1QC-R	GTGAGGACCGCATTGAATC
CBFA-1-F	CCGCCTCAGTGATTTAGGGC
CBFA-1-R	GGGTCTGTAATCTGACTCTGTCC
CCD88A-F	ATGCCTCACTTAGAATGCACAA
CCD88A-R	AGACATTTGGCAACGACATCA
CCL2-F	CAGCCAGATGCAATCAATGCC
CCL2-R	TGGAATCCTGAACCCACTTCT
CCL3-F	GGATCTCAGCAACATTTGCTG
CCL3-R	CGGCCTCTCTTGGTTAGGAA
CD163-F	GACGCATTTGGATGGATCATGT
CD163-R	CCCACTGTCCTTGGAATTTGA
CD44-F	CTGCCGCTTTGCGGGTGTA
CD44-R	CATTGTGGGCAAGGTGCTATT
CNN1-F	GAATGTGGGGGTGAAGTACGC
CNN1-R	CAACCCGATGATGTTCCGC
COL14A1-F	TTCAGACTGGTTCGGCTTTTC
COL14A1-R	CTGTGCAAGACCAATTCGTGT
COL15A1-F	GGGTCATCCTCTACTACACGGAG
COL15A1-R	CCTGCATTGCCCACGAAGATT
COL1A1-F	GTGCGATGACGTGATCTGTGA
COL1A1-R	CGGTGGTTTCTTGGTCGGT
COL1A2-F	GGCCCTCAAGGTTTCCAAGG
COL1A2-R	CACCCTGTGGTCCAACAACTC
COL3A1-F	GCCAAATTTGTGTCTGTGACTCA
COL3A1-R	GGGCGAGTAGGAGCAGTTG
COL6A2-F	GACTCCACCGAGATCGACCA
COL6A2-R	CCTGTAGCACTCTCCGTAGGC
CRISPLD2-F	TGCAGTCCTGGTATGACGAG
CRISPLD2-R	ACAGCCGACCTTGTTGGTGGT
CTSB-F	AGAGTTATGTTTACCGAGGACCT
CTSB-R	GATGCAGATCCGGTCAGAGA
CTSK-F	ACTCAAAGTACCCGCCTCTCAT
CTSK-R	CCACAGAGCTAAAAGCCCAAC
CXCL8-F	ACTGAGAGTGATTGAGAGTGGAC
CXCL8-R	AACCCTCTGCACCCATGGTTC
DKK3-F	ACGAGTGCATCATCGATGAG
DKK3-R	GCAGTCCCTCTGGTTGTCGC
DPT-F	TGACAGACAATGGAACTACGC
DPT-R	TGCTGTAGCGACAACAGTAAAA
EGFLAM-F	TGAATGGCTCCTTCAACGATG
EGFLAM-R	CACGGTTATCTTTCCTGACTGG
EGFR-F	CCCACTCATGCTCTACAACCC
EGFR-R	TCGCACTTCTTACACTTGCGG
EGR1-F	ACCCCCCTGTCTACTATCAAGGC
EGR1-R	TGGGACTGGTAACTGGTATTG
ENOS-F	TGATGGCGAAGCGAGTGAAG
ENOS-R	ACTCATCCATACACAGGACCC
ENSMFAG00000005679(MT1E)-F	TCAGGTTGGGAGGGAACTCAA
ENSMFAG00000005679(MT1E)-R	GAAAGCCTGGAGAGGGAATGA
FKBP5-F	CTCCCTAAAATTCCCTCGAATGC
FKBP5-R	CCCTCTCCTTTCCGTTTGGTT
FMO2-F	CTGAAGATGGTTATCCTTGGGA
FMO2-R	GTTCGTGGCAGTACATTGCG
FOXO3-F	TCACGCACCAATTCTAACGC
FOXO3-R	CATGGCTTGTTCACTGAAGG
GSN-F	GGTGTGGCATCGGGATTCAAG
GSN-R	TTTCAAACCGGTTGCTGTTGGA
HAPLN1-F	CCAGGGTAGGGTGTTTCTGAAGG
HAPLN1-R	CCCATAATCTTCCAGAGTGAGGT
HOXA10-R	CTCCGCCGCTCTCATTCTC
HOXA11-F	CCCGCCGTCTCGTCCAATTT
HOXA11-R	AGGCTGTCTCGAAAAACTGGT
HOXA7-F	CCGCATTGAAATCGCCCAC
HOXA8-R	GGACCTTCGTCCTTATGCTCT
HOXA9-F	CTGTCCCACGCTTGACACTC
ICAM1-F	TTGGGCATGGAGACTCCGTT
ICAM1-R	GCACATTGCTCAGTTCATACATC
IFI27-F	CGCTTTCACCTCATCAGCAGT
IFI27-R	CACAACTCCTCCAATCACGACT
IGFBP5-F	ACCTGAGATGAGACAGGAGTC
IGFBP5-R	GTAGAATCCTTTGCGGTCACAA
IGFBP6-F	TGCGAACCGCAGAAACCAAC
IGFBP6-R	GCCCATCTCGGTGTCTTGGA
IGSF10-F	AGTTGGGGTAGCAGAGGAA
IGSF10-R	TACCCTGCCTTATCCGGGGAG
IL16-F	AAGATGCCAAGCCAGCGAG
IL16-R	TTTCATCAAGTAACTTCGTCTC
IL1alpha-F	TGGTAGTATCAACCAATGGGA
IL1alpha-R	AGTTTGATTGAGGGTGTCATTC
IL1beta-F	AGCTACAAATCTCCCACGAG
IL1beta-R	CGTTATTGCGTGTGTCGAGGAA
IQCK-F	CCTGCTTCACCAAGCGAAGAA
IQCK-R	GGTGTTGCTTTAGCCACTC
ITGAL-F	TGCGAGCGAGTTTGTAAAAAT
ITGAL-R	CCCAGTCCTTGGCTCCTACG
ITGAM-F	ACTGGTGAACTCAATAACGCA
ITGAM-R	TCTGTGATGACAACTAGGATCTT
ITGB2-F	TTCGGGTCCTTCGTGGACA
ITGB2-R	ACTGGTTGGAGTTGCTGGTCA
KLF6-F	TCTCATCAGCCCGAGCTTTTG
KLF7-R	GAGCTGTCAGAGGATTCGCT
LAMA2-F	GAACTGCTGGAGTTTACCTCTGC
LAMA2-R	GCAAACATCATCAAGTCAGCATT
LMNB1-F	ACATGGAAATCAGTGCTTACAGG
LMNB1-R	GGGATACTGTCACACGGGA
LYVE1-F	GGATTGGAGATGGATTCGTGG
LYVE1-R	ATAGGCTGCGAACTGTCGGT
MAMDC2-F	AGAAGGTGTACTAGGACAGGGA
MAMDC2-R	ACATTCAATACAGTAGCCGGTTG
MFAP5-F	ACACGAAGCTATGAAAGATGAAC
MFAP5-R	AGTCGGAAGTAATTGGAGCGA
Mmp12-F	GATCCAAAGGCCATAATGTTCC
Mmp12-R	TGAATGCCACGTATGTCATCAG
Mmp13-F	CCAGACTTCACGATGGCATTG
Mmp13-R	GGCATCTCCTCCATAATTTGGC
Mmp1-F	AAAATTACACGCCAGATTTGCC
Mmp1-R	GGTGTGACATTACTCCAGAGTTG
Mmp3-F	CTGGACTCTGACACTCTGGA
Mmp3-R	CAGGAAATGTTGTGAAGTGACC
Mmp9-F	AGACCTGGGCAGATTCCAAAC
Mmp9-R	CGGCAAGTCTTCCGAGTAGT
MOXD1-F	AGAGTTTGCGGTTATTGAATCCT
MOXD2-R	CACTGTCGTTAAAGTTGCTGC
MRC1-F	CTACAAGGGATCGGGTTTATGGA
MRC1-R	TTGGCGTTGCCCAGTAGTGTA
MTUS1-F	TTGACAAATTGAAGCGATTCCAG
MTUS1-R	TTGCCTTGAAATTTCCATGTG
MYH11-F	CATCTACTCGGAGAAGATCGTTG
MYH11-R	CGCCTGTGCATAGAATGGACT
MYOC-F	AGGAACTGAAGTCCGAGCTAA
MYOC-R	GAGACAACGGATGTGGAGAAC
NFKB1-F	GGTGCGGCTCATGTTTACAG
NFKB1-R	GATGGCGTCTGATACCACGG
NLRP3-F	CCGCAAGATCGTGAGCAAGCCC
NLRP3-R	CGGTCCTATGTGCTCGTCA
OPN-F	TGAAATTCATGGCTATGGAA
OPN-R	TGAAACGAGTCAGCTGGATG
P16-F	ATGGAGCCTTCGGCGGACT
P16-R	GTAACTATTCGGTGCGTTGGG
P21-F	CGATGGAACTTCGACTTTGTCA
P21-R	GCACAAGGGTACAAGATAGCG
PDGFRL-F	ATAAAGGTCGCTTCCAGAAACC
PDGFRL-R	TCAAGATATGCAGGGTAGCTC
PDLIM3-F	GAGTCGGACGTGTACCGGA
PDLIM3-R	TGCCACTCCCACATTTGTCAC
PER3-F	AGCGTTCAAGCAAACAGTGAG
PER3-R	CAAGCAGGTCAACAAAGTGAGA
PGAP3-F	CCTACACTCAATCTATCTGTGCT
PGAP3-R	GTAGCCATAGTCGAAGCGGAT
PI16-F	TACTGGTGTGCAACTATGAGCC
PI16-R	CCCATTTTCCTAGAGTCTGAGGC
PTHLH-F	ATTTACGGCGACGATTCTTCC
PTHLH-R	GCTTGGAGTTAGGGGACACC
SELE-F	TGTGGGTCTGGGTAGGAACC
SELE-R	AGCTGTGTAGCACAGGGCAAG
SELP-F	CTGGGTGGGAACCAAAAAGG
SELP-R	GGCTGACGGACTCTTGATGTAG
SERPINF1-F	GGAACTGCCCGATGAGATCAGT
SERPINF1-R	GGTCAAACTTTGTTACCCACTGC
SP7-F	CCTCTGCGGGACTCAACAAC
SP7-R	AGCCCATTAGTGCTTGTAAAGG
SPARC-F	CCCATTGGCGAGTTTGAGAAG
SPARC-R	CAAGGCCCGATGTAGTCCA
TEF-F	AGCCCTCTGAAACTGTGTC
TEF-R	CTCAGCAAACTTGTGCTTCCG
TGFBI-F	ATGACCCTCACCTCCATGTACC
TGFBI-R	CGCAGTTCACAGTTACAATCCCA
TIMP3-F	TGGGTTGTAACTGCAAGATCAAG
TIMP3-R	GGTCCAGAGACACTCGTTCT
TNF-alpha-F	CCCCTCTCTAATCAGCCCTCTG
TNF-alpha-R	GAGGACCTGGGAGTAGATGAG
VCAM1-F	TTTGACAGGCTGGAGATAGACT
VCAM1-R	TCAATGTGTAATTTAGCTCGGCA
VEGFA-F	AGGGCAGAATCATCACGAAGT
VEGFA-R	AGGGTCTCGATTGGATGGCA
VPS51-F	GGCTCCTGACGTGTTAGAG
VPS51-R	CTCCACCAGCGCAAAATAGC
ZBTB16-F	GAGATCCTCTTCCACCGCAAC
ZBTB16-R	CAGCATACAGCAGGTCATC
MTUS1-q-F	CCGGGGAGAGCTAGTCACT
MTUS1-q-R	CTGCTGGACGAATGCTTCA
GILZ-q-F	AACACCGAAATGTATCAGACCC
GILZ-q-R	TGTCCAGCTTAACGGAAACCA
GSN-q-F	AGTGGGAGAAACGGATATGTCC
GSN-q-R	GGAGGTCTGTTGCTTCAAATCG
DDIT4-q-F	TGAGGATGAACACTTGTGTGC
DDIT4-q-R	CCAACTGGCTAGGCATCAGC
GLUL-q-F	AAGAGTTGCCTGAGTGGAATTTC
GLUL-q-R	AGCTTGTTAGGGTCCTTACGG
FOXO3-q-F	CGGACAAACGGCTCACTCT
FOXO3-q-R	GGACCCGCATGAATCGACTAT
FOXA2-qPCR-F	AAGACCTACAGGCGCAGCTA
FOXA2-qPCR-R	CCTTCAGGAAACAGTCGTTGA

## Sheet: FOXO3A targeting primers
Name	Sequence
FOXO3 LArm Primer F	ATAGGGCCCGACGCCTCCTCTTCGCTGGCAGACCCAC
FOXO3 LArm Primer R	CCGCTCGAGTAGAACGCGACACCAGGTAACACCCGAGA
FOXO3 RArm Primer F	CGCGGATCCATGTTGCGTCGTCACTAGCTGAATGAGAACCT
FOXO3 RArm Primer R	CGGGGTACCCCTGTCCGCTTACGCCTTCCTGATACTATACACT
FOX3B-exon1-502-F (P1)	CCGACTCCATGATCCCCGAGGAGGAGGACGATGAA
FOX3B-exon1-502-R (P2)	AATCGACTATGCAGTGACAGGTTGTGCC
FOX3B-exon1-714-F (P3)	CCCGGCGCGAGAGGAGAGCGCGAGAACCCCAG
FOX3B-exon1-714-R (P4)	AATCGACTATGCAGTGACAGGTTGTGCC

## Sheet: Chip-qRT-PCR
Name	Sequence
CDX2-positive-chip-Q-F	CTGTTTGGACAGTGGAGCAA
CDX2-positive-chip-Q-R	ACAATGTCGACTTTTGAACC
FOXO3-pro-chip Q-F1	CCCGCCGCGTCCCTC
FOXO3-pro-chip Q-R1	TGGCGCCGGCCGACAC
FOXO3-pro-chip Q-F2	TCGTTGAGGAGCCCGCTTC
FOXO3-pro-chip Q-R2	CAAAACCGCTACGTGGGCAT
GLUL-500_F	ACATTTTCCCAACCATCACG
GLUL-500_R	GCAGCTGAAAGGAAATCGAG
GLUL-5000_F	TCAACTTCTGGCTGGGTCTT
GLUL-5000_R	AGGAAGGCTCCCAAAGAAAA

## Sheet: construction and siRNA
Name	Sequence
pGL3-FOXO3-XhoI-F	CTAGCCCGGGCTCGAGCTAGCTGTCTCGCGAGCAGCGC
pGL3-FOXO3-HindIII-R	CCGGAATGCCAAGCTTTCTACGAATGCACCAC
si-FOXO3 I	CAACCTGTCACTGCATAGT
si-FOXO3 II	GAGCTCTTGGTGGATCATC
si-FOXA2	GGGATGAACGGCATGAACA
