# Supplementary material for: A single-cell transcriptomic landscape of primate arterial aging
Source: Nat Commun. 2020 May 5;11:2202. doi: 10.1038/s41467-020-15997-0 (PMC7200799; doi:10.1038/s41467-020-15997-0)
Supplement: Supplementary file 10 — Supplementary Data 4 [file 41467_2020_15997_MOESM10_ESM.xlsx]

## Sheet: hESC_DEGs
This table shows differentially expressed genes (DEGs) between wild type human embryonic stem cells (hESCs) and FOXO3A knock out hESCs, which found by R package DESeq2 (Love et al., 2014).
Column names:	baseMean:mean of normalized counts for all samples; lfcSE: standard error of the log2FoldChange; stat: is the Wald statistic; padj: BH adjusted p value
Here we only show the significantly DEGs: absolute value of log2FoldChange >=0.5 and padj<=5e-2.
baseMean	log2FoldChange	lfcSE	stat	pvalue	padj	gene
210.518	-11.132	1.45238	-7.66468	1.79284e-14	1.2905e-11	MYH14
64.0158	-9.4153	1.47659	-6.37639	1.81311e-10	6.52548e-08	LRRC4B
45.562	-8.92332	1.48835	-5.99546	2.02912e-09	6.81603e-07	LINC00664
42.4922	-8.82336	1.48998	-5.92182	3.18406e-09	1.00271e-06	KCNC3
25.4324	-8.08252	1.52126	-5.31303	1.07815e-07	2.46841e-05	SYT3
25.132	-8.06589	1.52216	-5.29898	1.16454e-07	2.55118e-05	CXorf57
23.6779	-7.97981	1.52678	-5.22655	1.72704e-07	3.72941e-05	CLEC11A
20.3181	-7.75839	1.54113	-5.03422	4.79804e-07	8.84477e-05	PABPC4L
14.916	-7.31273	1.57463	-4.6441	3.41567e-06	0.000516312	SHANK1
762.662	-7.29283	0.342795	-21.2746	1.9516e-100	2.95004e-96	NLRP2
14.4644	-7.26781	1.58086	-4.59739	4.27821e-06	0.000617166	C3
14.4396	-7.2657	1.5793	-4.60057	4.21327e-06	0.000617166	C19orf81
38.0575	-7.21524	1.47526	-4.89083	1.00411e-06	0.000172478	MAGEH1
35.4248	-7.11089	1.4789	-4.80823	1.5227e-06	0.000258619	CCDC152
29.8983	-6.86583	1.49356	-4.59696	4.28701e-06	0.000617166	S100A6
10.2284	-6.76938	1.63361	-4.14381	3.41588e-05	0.00403394	ADGRE2
129.16	-6.6536	0.68027	-9.78082	1.36109e-22	1.46959e-19	PSMD5
25.8913	-6.65007	1.49869	-4.43727	9.11074e-06	0.0012407	ZNF829
9.27562	-6.62779	1.65051	-4.01561	5.9293e-05	0.00678995	MUM1L1
61.3931	-5.88537	0.784187	-7.50507	6.13978e-14	4.03517e-11	CSRP1
28.7002	-5.78987	1.11785	-5.17944	2.22547e-07	4.73806e-05	PSMD5-AS1
13.9208	-5.74016	1.56213	-3.67458	0.000238243	0.0222301	CHP2
240.81	-5.32848	0.339173	-15.7102	1.28751e-55	6.48736e-52	NEK9
39.9482	-4.92128	0.749902	-6.56257	5.28888e-11	1.99867e-08	PNPO
16.1914	-4.31412	1.0318	-4.18115	2.90039e-05	0.00349197	JOSD2
43.0671	-3.4482	0.548193	-6.29012	3.17213e-10	1.11511e-07	ZNF506
59.1241	-3.25766	0.437927	-7.43881	1.01594e-13	6.3987e-11	SYT11
18.5588	-2.5052	0.71689	-3.49454	0.000474887	0.0379809	ZNF568
25.7164	-2.1175	0.585334	-3.61759	0.000297362	0.0265972	TLE2
229.904	-2.00334	0.191763	-10.447	1.51241e-25	1.90514e-22	LINC01108
27.8134	-1.90123	0.547201	-3.47447	0.000511866	0.0407229	GLYATL1
62.3267	-1.84248	0.369547	-4.98578	6.1711e-07	0.000112388	LINC-ROR
64.1765	-1.83617	0.357308	-5.13891	2.76334e-07	5.56943e-05	CST1
54.9275	-1.8154	0.389525	-4.66056	3.15348e-06	0.000481496	PCDHA12
137.623	-1.62155	0.24389	-6.6487	2.95684e-11	1.1762e-08	HHLA1
66.0832	-1.5278	0.368683	-4.14393	3.41398e-05	0.00403394	ZNF619
58.8235	-1.37835	0.382675	-3.60189	0.000315916	0.0279262	FOSL1
99.5446	-1.34557	0.287178	-4.68549	2.79292e-06	0.000435235	ZNF626
895.86	-1.22348	0.0941113	-13.0004	1.21762e-38	2.62937e-35	EMC10
140.733	-1.21052	0.234078	-5.17146	2.32277e-07	4.87653e-05	PCDHB16
235.19	-1.2094	0.182291	-6.63446	3.25687e-11	1.26233e-08	TTC28
597.516	-1.20195	0.114155	-10.5291	6.34314e-26	8.71663e-23	LINC00458
310.196	-1.15044	0.16289	-7.0627	1.63303e-12	7.96288e-10	PHLDA3
1646.65	-1.127	0.0694512	-16.2273	3.23465e-59	2.44475e-55	MCM2
138.647	-1.10666	0.236075	-4.68775	2.7622e-06	0.000435235	ZNF493
90.5688	-1.09439	0.290688	-3.76483	0.00016666	0.0164857	INPP5D
91.9559	-1.08715	0.296709	-3.66404	0.000248266	0.0228828	ZNF85
243.932	-1.04711	0.175472	-5.96739	2.41082e-09	7.92218e-07	CDKN1A
86.1993	-1.03474	0.292974	-3.53185	0.000412669	0.0340869	TTC28-AS1
140.084	-1.03013	0.229807	-4.48259	7.37423e-06	0.00102265	TTYH1
375.077	-1.0262	0.141658	-7.2442	4.34992e-13	2.26736e-10	JPH4
620.711	-1.01715	0.116518	-8.72956	2.55675e-18	2.2734e-15	PITPNB
392.152	-1.01059	0.139494	-7.24472	4.33336e-13	2.26736e-10	LINC00665
180.531	-0.969397	0.202805	-4.77995	1.75341e-06	0.000294495	BBC3
295.236	-0.948438	0.159723	-5.93803	2.88462e-09	9.27743e-07	CBR1
165.813	-0.929034	0.210876	-4.4056	1.05493e-05	0.00139879	DCUN1D2
344.708	-0.879672	0.154424	-5.69646	1.22321e-08	3.42408e-06	GOPC
471.75	-0.846258	0.126935	-6.66686	2.61333e-11	1.06765e-08	TMCO3
149.121	-0.815609	0.22858	-3.56816	0.000359494	0.0310521	BBS9
586.296	-0.803962	0.115037	-6.98874	2.77367e-12	1.27051e-09	TRIM22
249.727	-0.742286	0.177566	-4.18034	2.91075e-05	0.00349197	DDB2
386.261	-0.72297	0.142528	-5.07249	3.92643e-07	7.51289e-05	EDNRB
229.123	-0.722065	0.17808	-4.05471	5.01958e-05	0.00583662	ZMAT3
453.443	-0.610318	0.130225	-4.68664	2.77733e-06	0.000435235	RPS27L
367.798	-0.574913	0.142396	-4.03742	5.40416e-05	0.00623582	FAM65B
328.379	-0.573741	0.153135	-3.74663	0.000179229	0.0174744	LFNG
4384.04	-0.570469	0.0434411	-13.132	2.15891e-39	5.43903e-36	COL18A1
696.366	-0.552003	0.103113	-5.35335	8.63403e-08	2.10503e-05	MDM2
584.323	-0.512499	0.111903	-4.57984	4.65328e-06	0.000663576	ARRB1
1009.04	0.502858	0.0863006	5.82682	5.64925e-09	1.70788e-06	MYO1C
3464.89	0.523983	0.0475691	11.0152	3.22783e-28	6.09899e-25	IPO7
3363.4	0.528935	0.0497931	10.6226	2.33847e-26	3.53483e-23	FN1
300.247	0.543041	0.155077	3.50176	0.000462202	0.0373618	ERVH48-1
684.712	0.544233	0.109272	4.98054	6.34064e-07	0.000114101	ZBTB40
1076.3	0.598191	0.0855398	6.99313	2.68822e-12	1.26985e-09	ASNS
4777.22	0.609183	0.0437408	13.9271	4.33518e-44	1.31061e-40	BTF3
465.383	0.621606	0.126486	4.91442	8.90442e-07	0.000154712	SERPINB9
257.975	0.63531	0.16913	3.75634	0.000172417	0.0169237	EPHA7
549.435	0.644048	0.115121	5.59453	2.2122e-08	5.66773e-06	ACTC1
500.54	0.647485	0.121772	5.31719	1.05383e-07	2.46841e-05	SPP1
898.311	0.659742	0.0906248	7.27993	3.33999e-13	1.8699e-10	COL2A1
980.195	0.692458	0.0921078	7.51791	5.56592e-14	3.8243e-11	PRKX
376.947	0.803731	0.146472	5.48727	4.08182e-08	1.02835e-05	TSSC2
190.156	0.878002	0.197472	4.44621	8.73984e-06	0.00120101	COL7A1
212.935	0.893804	0.198786	4.49631	6.91433e-06	0.000967751	ANXA1
143.542	0.902621	0.226482	3.9854	6.73661e-05	0.00754301	FLRT2
542.602	0.934071	0.120653	7.74182	9.80055e-15	7.40725e-12	IGFBP5
761.93	0.941391	0.098884	9.52016	1.72917e-21	1.63363e-18	CLNS1A
141.537	0.954255	0.247577	3.85437	0.000116028	0.0121798	DLK1
171.423	0.974704	0.210093	4.6394	3.49428e-06	0.000522966	NID2
667.897	1.0268	0.118161	8.68984	3.62951e-18	3.04798e-15	IRAK1
771.981	1.09375	0.102756	10.6442	1.85646e-26	3.11803e-23	ALPK3
119.119	1.13111	0.255721	4.42322	9.72388e-06	0.00131238	GREM1
195.718	1.22148	0.202363	6.0361	1.57881e-09	5.42394e-07	LOC389906
120.652	1.43988	0.252936	5.69265	1.25083e-08	3.43773e-06	MXRA5
47.0047	1.47325	0.404137	3.64543	0.000266945	0.024308	PCDHGB4
62.2251	1.49062	0.356336	4.18317	2.8747e-05	0.00349197	SLC39A4
85.6565	1.59921	0.301651	5.30153	1.14839e-07	2.55118e-05	ANKRD1
42.1672	1.68928	0.444359	3.8016	0.000143762	0.0146831	LRRC34
54.675	1.80068	0.384195	4.6869	2.77379e-06	0.000435235	HAPLN1
36.5751	1.83395	0.487166	3.76453	0.000166864	0.0164857	LOC728485
37.6411	2.04928	0.470418	4.3563	1.32281e-05	0.00170902	ANKRD35
27.0616	2.10884	0.588911	3.58092	0.000342388	0.0299164	CDKN2B
87.1306	2.16584	0.31263	6.9278	4.2742e-12	1.90026e-09	ALPPL2
65.5502	2.56149	0.381656	6.71151	1.92614e-11	8.08765e-09	OTX1
17.2166	2.59986	0.735786	3.53345	0.000410176	0.0340672	PCDH17
23.3653	2.66849	0.636993	4.1892	2.79945e-05	0.00344037	LUM
44.6397	2.79466	0.491767	5.6829	1.32428e-08	3.5119e-06	PCDHGA10
12.9958	3.27027	0.927246	3.52687	0.000420511	0.0345459	DLX1
24.5735	3.74022	0.734992	5.08879	3.60347e-07	6.98333e-05	TBX2
15.0466	3.85855	0.973228	3.96469	7.34917e-05	0.00813291	DCN
93.7966	5.75273	0.600534	9.57936	9.76514e-22	9.84066e-19	ZNF300
56.7626	5.8352	0.794499	7.3445	2.06526e-13	1.24874e-10	DNAJC15
32.4224	7.04135	1.49601	4.70675	2.51695e-06	0.000413545	ZNF585B
19.7429	7.78027	1.54455	5.03725	4.72275e-07	8.81347e-05	LINC00669

## Sheet: hVEC_DEGs
This table shows differentially expressed genes (DEGs) between wild type human vascular endothelial cells (hVECs) and FOXO3A knock out hVECs, which found by R package DESeq2 (Love et al., 2014).
Column names:	baseMean:mean of normalized counts for all samples; lfcSE: standard error of the log2FoldChange; stat: is the Wald statistic; padj: BH adjusted p value
Here we only show the significantly DEGs: absolute value of log2FoldChange >=0.5 and padj<=5e-2.
baseMean	log2FoldChange	lfcSE	stat	pvalue	padj	gene
157.164	-10.7171	1.45978	-7.34157	2.11104e-13	6.1107e-12	CLEC11A
89.1049	-9.89908	1.47294	-6.72063	1.80942e-11	4.20569e-10	RBP7
87.8845	-9.87869	1.46851	-6.727	1.73191e-11	4.03222e-10	JOSD2
328.477	-9.33624	1.03308	-9.03728	1.6062e-19	7.66986e-18	S100A6
33.1797	-8.47352	1.5069	-5.62315	1.87508e-08	2.92492e-07	BST1
367.963	-8.17526	0.662671	-12.3368	5.73671e-35	6.65601e-33	CSRP1
19.0653	-7.67377	1.55303	-4.94117	7.76566e-07	9.39845e-06	FAM13C
34.8705	-7.09168	1.49935	-4.72984	2.24693e-06	2.48472e-05	FABP4
12.44	-7.05825	1.60616	-4.39449	1.11031e-05	0.00010575	NLRP2
12.1865	-7.02872	1.6105	-4.36432	1.27519e-05	0.000119909	FAM69C
11.6983	-6.96975	1.61719	-4.30978	1.63418e-05	0.000150146	PABPC4L
29.2905	-6.8378	1.5091	-4.53105	5.86912e-06	5.97944e-05	PNPO
57.6828	-6.81515	1.08408	-6.28655	3.24599e-10	6.4365e-09	PSMD5
10.2775	-6.78207	1.6431	-4.1276	3.66568e-05	0.000312272	ECHDC3
9.00375	-6.59236	1.67044	-3.94649	7.93054e-05	0.000631519	ISLR2
537.265	-6.57362	0.334746	-19.6376	7.37725e-86	6.90461e-83	PRND
8.81913	-6.56107	1.67853	-3.90883	9.27456e-05	0.000722561	C19orf81
8.03359	-6.4278	1.69369	-3.79514	0.000147559	0.00109607	DBNDD1
146.904	-6.35386	0.588508	-10.7965	3.5739e-27	2.93101e-25	ENPP2
155.525	-6.2412	0.552352	-11.2993	1.32252e-29	1.25452e-27	NEK9
6.83497	-6.19411	1.72883	-3.58283	0.000339894	0.00228423	IL33
6.82871	-6.19298	1.72952	-3.58076	0.000342599	0.00229692	CXorf57
6.34676	-6.08719	1.74909	-3.48021	0.000501016	0.00316266	GPR1
6.34676	-6.08719	1.74909	-3.48021	0.000501016	0.00316266	SYT3
15.8978	-5.9469	1.56748	-3.79393	0.000148282	0.00110086	SHANK1
15.8478	-5.94298	1.56711	-3.79233	0.000149241	0.00110717	GJA5
5.60505	-5.90826	1.78771	-3.30493	0.000950009	0.00550214	KLK6
15.4047	-5.89843	1.56943	-3.75833	0.000171052	0.00124361	TSPAN2
5.35781	-5.84332	1.80383	-3.2394	0.0011978	0.0066796	SCHIP1
5.16067	-5.78741	1.84795	-3.13179	0.00173743	0.00923579	AQP5
28.1372	-5.76875	1.12875	-5.11076	3.20868e-07	4.14413e-06	EHHADH
13.9025	-5.74825	1.58398	-3.62899	0.000284537	0.00195623	CA4
13.7053	-5.72646	1.58623	-3.61011	0.000306067	0.00208602	RIPK3
4.88839	-5.71025	1.83301	-3.11523	0.00183802	0.00969708	ZNF568
23.9117	-5.52494	1.14217	-4.83725	1.31648e-06	1.52116e-05	PDK4
4.16546	-5.47885	1.90225	-2.88019	0.00397438	0.0186474	CFHR3
100.02	-5.42016	0.548734	-9.87756	5.20847e-23	3.16544e-21	COL3A1
11.0107	-5.40374	1.61834	-3.33907	0.000840587	0.00495656	EGR3
3.89944	-5.38478	1.92022	-2.80425	0.00504337	0.0228252	DNM3OS
3.88691	-5.38081	1.93534	-2.78029	0.00543099	0.0242401	PCAT19
3.67725	-5.2989	1.95753	-2.70693	0.00679095	0.029102	CLEC4M
3.6522	-5.29049	1.95108	-2.71157	0.00669648	0.028741	PTGER3
3.6522	-5.29049	1.95108	-2.71157	0.00669648	0.028741	SERPINB2
3.44253	-5.20318	2.01515	-2.58204	0.00982189	0.0395325	CCDC114
3.41749	-5.1941	1.97752	-2.62658	0.00862476	0.0353811	KCNC3
3.41749	-5.1941	1.97752	-2.62658	0.00862476	0.0353811	WDR86-AS1
3.41123	-5.19186	1.9802	-2.62188	0.00874457	0.0357915	CRHR2
65.2241	-5.15737	0.629627	-8.19115	2.58731e-16	9.84371e-15	FRZB
3.18277	-5.09082	2.01813	-2.52255	0.0116509	0.0451765	LOC728989
3.17651	-5.0884	2.01355	-2.52708	0.0115015	0.044716	SYBU
3.15147	-5.07861	2.04972	-2.4777	0.0132231	0.0499881	PHEX
155.127	-5.04217	0.405492	-12.4347	1.69377e-35	2.01515e-33	TLE2
76.7357	-5.02732	0.5613	-8.95658	3.34917e-19	1.57782e-17	AQP1
8.3475	-4.99206	1.68312	-2.96595	0.00301749	0.0147656	HOXD1
220.392	-4.90795	0.32775	-14.9747	1.07444e-50	2.6007e-48	BTNL9
547.203	-4.79428	0.216166	-22.1787	5.5199e-109	7.0449e-106	GJA4
57.1919	-4.76422	0.608213	-7.83316	4.75777e-15	1.6095e-13	CCL23
7.12383	-4.75513	1.72092	-2.76313	0.00572501	0.0252865	PDCD4-AS1
7.08497	-4.75303	1.70722	-2.78407	0.00536817	0.0240012	LINC00705
578.136	-4.74342	0.211103	-22.4697	8.20729e-112	1.28025e-108	CD36
6.61555	-4.64982	1.73103	-2.68616	0.00722787	0.0306192	CEACAM21
12.9927	-4.61554	1.23634	-3.73322	0.000189046	0.00135825	HMCN2
6.36205	-4.59153	1.73659	-2.64399	0.00819345	0.0339015	CALN1
49.7887	-4.55545	0.627117	-7.26411	3.75506e-13	1.05289e-11	TNFSF10
6.12236	-4.52828	1.74553	-2.59421	0.00948086	0.03838	TRIM50
406.949	-4.47647	0.234087	-19.1231	1.62244e-81	1.08464e-78	MAF
53.0293	-4.47454	0.59106	-7.57036	3.72188e-14	1.14838e-12	TACR1
67.4155	-4.40132	0.520079	-8.46279	2.6106e-17	1.06852e-15	GPRIN3
89.026	-4.29527	0.441664	-9.72519	2.35459e-22	1.37734e-20	BEND4
10.0684	-4.23476	1.29285	-3.27552	0.00105468	0.00601405	DPEP2
9.9857	-4.22989	1.30035	-3.2529	0.00114235	0.00641244	CD38
119.06	-4.15068	0.38152	-10.8793	1.44606e-27	1.20125e-25	SEMA5B
9.04685	-4.07882	1.31425	-3.10353	0.00191224	0.0100209	COL5A3
18.12	-4.0777	0.929393	-4.38748	1.14669e-05	0.000108847	HAGLR
9.07447	-4.07065	1.31481	-3.09601	0.00196144	0.0102177	JPH4
35.6681	-4.04936	0.661822	-6.11851	9.44526e-10	1.7311e-08	MAGEH1
8.8335	-4.02923	1.32351	-3.04435	0.00233185	0.0118655	KCNN1
156.906	-3.97431	0.318245	-12.4882	8.65915e-36	1.05709e-33	GPIHBP1
12.4796	-3.95088	1.10002	-3.59165	0.000328589	0.00222316	NXPH3
12.2449	-3.92167	1.10749	-3.54104	0.000398551	0.00260123	ADAMTS4
8.08921	-3.90736	1.35256	-2.88885	0.0038665	0.018195	PCDHA13
47.062	-3.85697	0.571736	-6.74607	1.51906e-11	3.57819e-10	PCDHGA11
159.929	-3.84601	0.311578	-12.3437	5.26973e-35	6.16514e-33	SEMA3G
1170.29	-3.82985	0.140206	-27.3159	2.74542e-164	1.28476e-160	COL15A1
11.2059	-3.78679	1.13959	-3.32294	0.000890742	0.00521264	LINC00648
277.145	-3.7832	0.238322	-15.8743	9.55001e-57	3.11797e-54	CPT1C
18.5961	-3.76739	0.867281	-4.34391	1.39967e-05	0.000130305	STAB2
723.948	-3.70676	0.156471	-23.6898	4.59395e-124	1.07491e-120	SAT1
17.6296	-3.69016	0.869966	-4.24172	2.21809e-05	0.000198137	TDGF1
7.08406	-3.6889	1.3908	-2.65237	0.00799289	0.0331989	TVP23A
721.407	-3.6859	0.162733	-22.6501	1.393e-113	2.79376e-110	EGR1
91.4377	-3.68445	0.396115	-9.30148	1.38505e-20	7.07078e-19	WDR86
416.868	-3.66521	0.194028	-18.8901	1.37531e-79	7.42612e-77	MRC1
10.2808	-3.64693	1.12755	-3.23439	0.00121904	0.00678325	LRRC4B
64.341	-3.6273	0.456132	-7.9523	1.83082e-15	6.40969e-14	LINC00704
23.5576	-3.61675	0.755446	-4.78757	1.68815e-06	1.90667e-05	FOSB
53.7391	-3.61363	0.505858	-7.14357	9.09391e-13	2.4318e-11	GNA14
36.4682	-3.59357	0.59693	-6.02009	1.74322e-09	3.0745e-08	NFATC4
22.9804	-3.58117	0.753552	-4.75239	2.01026e-06	2.24162e-05	PDE1C
6.61463	-3.58112	1.40452	-2.54971	0.0107811	0.0425397	SOX6
12.9607	-3.55728	0.989257	-3.59591	0.000323258	0.00219556	FGFR4
158.288	-3.55294	0.297907	-11.9263	8.62884e-33	9.46409e-31	TSPAN7
28.9298	-3.54325	0.666939	-5.31271	1.0801e-07	1.50431e-06	LINC00639
6.35984	-3.52782	1.39827	-2.52299	0.0116363	0.0451402	ASPDH
6.36739	-3.52138	1.41793	-2.48346	0.0130111	0.0493418	SEMA6A-AS1
66.3246	-3.515	0.4444	-7.90956	2.5831e-15	8.93206e-14	C10orf128
12.2677	-3.47438	1.01634	-3.41851	0.000629643	0.00387021	COL9A2
405.85	-3.45027	0.204409	-16.8793	6.39317e-64	2.56439e-61	CHST1
23.2205	-3.38441	0.725715	-4.66355	3.10798e-06	3.35122e-05	SLC7A8
60.2137	-3.36597	0.451214	-7.45981	8.66453e-14	2.58811e-12	TRIL
153.09	-3.34694	0.287978	-11.6222	3.17843e-31	3.25708e-29	C10orf10
59.1541	-3.33639	0.466036	-7.15908	8.12194e-13	2.17603e-11	KCNA5
295.248	-3.3199	0.217637	-15.2543	1.54197e-52	3.93594e-50	NKX2-3
8.35431	-3.31452	1.19092	-2.78317	0.00538307	0.0240601	LINC01475
8.34805	-3.31355	1.1871	-2.7913	0.00524974	0.0235542	RGMA
22.0081	-3.30155	0.734095	-4.49744	6.87751e-06	6.89666e-05	AIM1
163.963	-3.2888	0.279017	-11.7871	4.5485e-32	4.8376e-30	CLDN7
13.4391	-3.26439	0.932477	-3.50077	0.000463911	0.00296578	FLJ34503
485.264	-3.25777	0.173894	-18.7342	2.6042e-78	1.35409e-75	CXCR4
13.2808	-3.24016	0.947705	-3.41895	0.000628623	0.00386563	IL17RD
343.25	-3.23447	0.199623	-16.2029	4.81261e-59	1.64791e-56	MTUS1
70.6619	-3.22011	0.417103	-7.72019	1.16153e-14	3.74006e-13	NYAP1
81.2661	-3.22004	0.389979	-8.25695	1.49443e-16	5.81173e-15	FOS
93.7211	-3.21289	0.360318	-8.91681	4.79911e-19	2.24582e-17	SEPP1
12.9973	-3.20274	0.94476	-3.39	0.000698929	0.00422396	SCN4A
69.7022	-3.20209	0.425606	-7.52359	5.32905e-14	1.62287e-12	RBM24
7.62512	-3.16843	1.2227	-2.59135	0.00956007	0.038656	LINC00092
30.2874	-3.16719	0.63503	-4.98747	6.11766e-07	7.5075e-06	CDH10
316.933	-3.11968	0.216519	-14.4084	4.58371e-47	9.60459e-45	SLC45A4
14.7758	-3.11373	0.9071	-3.43262	0.000597787	0.00371016	VWA5B2
121.496	-3.10085	0.309882	-10.0066	1.42617e-23	9.05971e-22	KIT
16.9085	-3.0894	0.805478	-3.83548	0.000125318	0.000943346	TMC7
24.0666	-3.08842	0.698003	-4.42465	9.65976e-06	9.3141e-05	GATA6
96.0792	-3.07782	0.35993	-8.55118	1.21839e-17	5.10596e-16	ACKR3
7.09805	-3.06092	1.23305	-2.48239	0.0130505	0.0494508	CIITA
54.6282	-3.06051	0.4611	-6.63741	3.19244e-11	7.15954e-10	RCAN2
18.928	-3.05401	0.772302	-3.95442	7.67205e-05	0.000612673	NGFR
11.7711	-3.05103	0.958984	-3.18152	0.00146502	0.00796877	GDF6
9.31342	-3.03633	1.08047	-2.81019	0.00495122	0.0224807	SLC4A4
543.151	-3.01266	0.159433	-18.8961	1.22801e-79	6.89601e-77	SDPR
13.7468	-3.00484	0.883725	-3.4002	0.000673378	0.00409955	KCNK3
98.447	-3.00406	0.340578	-8.82048	1.13975e-18	5.1121e-17	COL11A1
13.4844	-2.98093	0.90731	-3.28545	0.00101818	0.00584064	RAMP1
13.4619	-2.97168	0.888527	-3.3445	0.000824316	0.00488089	PTCHD1
37.9794	-2.97022	0.551814	-5.38265	7.3396e-08	1.05466e-06	MEOX2
637.514	-2.96087	0.151515	-19.5418	4.8433e-85	3.99971e-82	OAZ2
95.0105	-2.94889	0.346985	-8.4986	1.91887e-17	7.92324e-16	ARHGAP28
100.274	-2.9247	0.330966	-8.83684	9.84676e-19	4.47374e-17	FAM107A
49.7834	-2.91399	0.464197	-6.27749	3.44075e-10	6.80348e-09	SCN9A
19.345	-2.91041	0.769407	-3.78266	0.000155158	0.00114345	PSMD5-AS1
1050.52	-2.90576	0.151204	-19.2175	2.64061e-82	1.85358e-79	UNC5B
651.27	-2.89682	0.158576	-18.2678	1.49412e-74	6.99198e-72	MYO7A
23.5801	-2.89342	0.67299	-4.29935	1.71299e-05	0.000156567	STMN2
76.7351	-2.88881	0.375012	-7.70323	1.32664e-14	4.2329e-13	C22orf34
31.8581	-2.88396	0.574865	-5.01676	5.25499e-07	6.51721e-06	COL21A1
204.749	-2.85449	0.236114	-12.0895	1.20042e-33	1.35909e-31	IQSEC3
102.264	-2.8527	0.324972	-8.77829	1.65973e-18	7.32733e-17	CD200
18.6873	-2.84762	0.766473	-3.71522	0.000203027	0.00144906	TCF15
128.38	-2.84052	0.297958	-9.53328	1.52385e-21	8.32424e-20	CADM4
72.227	-2.83517	0.390317	-7.26376	3.76488e-13	1.05289e-11	S100A4
16.4306	-2.82389	0.790642	-3.57164	0.000354754	0.00235793	ABCC2
10.2978	-2.81937	1.05023	-2.68453	0.0072631	0.0307499	PPAPDC3
91.7304	-2.81186	0.346266	-8.12053	4.64154e-16	1.7148e-14	FAXDC2
34.5521	-2.80625	0.556265	-5.0448	4.53992e-07	5.72137e-06	REPS2
16.1959	-2.79999	0.793593	-3.52824	0.000418334	0.00271646	EPS8L2
28.2032	-2.79632	0.602203	-4.64348	3.42581e-06	3.66577e-05	MYLK2
10.0354	-2.78701	1.00807	-2.76471	0.00569727	0.0251918	CYP46A1
15.6989	-2.75413	0.800858	-3.43898	0.000583913	0.00363367	PLLP
13.7959	-2.75229	0.880788	-3.1248	0.00177924	0.00943305	LMTK3
198.647	-2.74188	0.247238	-11.09	1.4022e-28	1.26189e-26	NYNRIN
121.07	-2.73964	0.310436	-8.82516	1.09306e-18	4.91844e-17	AATK
31.1606	-2.7373	0.569574	-4.80587	1.5408e-06	1.75578e-05	CDC42BPG
194.402	-2.73593	0.240183	-11.391	4.63466e-30	4.45658e-28	COL1A2
170.484	-2.72882	0.263211	-10.3674	3.4877e-25	2.53699e-23	RASGRP2
189.79	-2.72879	0.243083	-11.2257	3.04807e-29	2.81525e-27	COLEC12
71.2708	-2.71839	0.391156	-6.94964	3.66211e-12	9.14811e-11	NTN4
11.4966	-2.71259	0.937028	-2.89488	0.00379301	0.0179173	TCTEX1D1
19.107	-2.70516	0.728647	-3.71258	0.000205157	0.00146203	DOK6
11.3495	-2.68884	0.97823	-2.74868	0.0059836	0.026145	HAGLROS
18.8835	-2.68758	0.722386	-3.72042	0.000198891	0.00142243	FLJ41200
16.9378	-2.68555	0.770489	-3.48552	0.000491184	0.00311319	HSPA12B
252.722	-2.67304	0.210677	-12.6878	6.90763e-37	8.97928e-35	ITGA8
9.33884	-2.66163	1.03744	-2.56559	0.0103001	0.0410455	BAALC-AS2
105.405	-2.6547	0.317471	-8.36203	6.16508e-17	2.46585e-15	MYO5C
3222.62	-2.63618	0.107446	-24.5348	6.28204e-133	2.20484e-129	CLDN5
20.1062	-2.63	0.704045	-3.73555	0.000187305	0.0013485	ELFN1
9.08405	-2.6204	1.02961	-2.54504	0.0109267	0.0429229	LOC401286
19.9153	-2.61319	0.706786	-3.69729	0.000217912	0.00154119	ADARB2
44.9647	-2.60214	0.477822	-5.44584	5.15628e-08	7.58001e-07	B4GALNT4
53.5415	-2.59355	0.432421	-5.99775	2.00069e-09	3.51097e-08	EGLN3
202.997	-2.59055	0.235006	-11.0234	2.94794e-28	2.57057e-26	ABCG2
122.815	-2.58801	0.292954	-8.83419	1.00829e-18	4.55159e-17	SERPING1
64.0781	-2.58698	0.395293	-6.54446	5.97093e-11	1.30164e-09	SMIM10L2A
15.9702	-2.5816	0.777012	-3.32247	0.00089223	0.00521876	PURG
127.622	-2.58071	0.284565	-9.06896	1.20159e-19	5.77708e-18	C10orf54
21.0878	-2.57126	0.681909	-3.77067	0.000162809	0.00119046	RASL10A
417.809	-2.56369	0.197548	-12.9776	1.63948e-38	2.25654e-36	ZNF467
18.9087	-2.53528	0.727107	-3.48681	0.000488823	0.00310103	C1orf54
363.452	-2.53254	0.179828	-14.0832	4.82091e-45	9.0241e-43	PDCD4
18.9176	-2.53127	0.711381	-3.55825	0.000373338	0.00246301	NHLRC4
122.13	-2.5303	0.294241	-8.5994	8.0132e-18	3.38847e-16	REC8
10.0607	-2.49618	0.9898	-2.52191	0.0116721	0.0452413	LIFR-AS1
276.591	-2.48762	0.203371	-12.2319	2.09852e-34	2.41484e-32	USHBP1
28.5366	-2.48164	0.606104	-4.09442	4.23233e-05	0.000356008	BACH2
73.4379	-2.47513	0.38086	-6.49878	8.09723e-11	1.74084e-09	SESN3
77.9643	-2.47094	0.359645	-6.87051	6.39722e-12	1.56464e-10	DEPTOR
41.5634	-2.47089	0.487224	-5.07138	3.94949e-07	5.04063e-06	RBP5
76.2691	-2.47031	0.385291	-6.41153	1.44065e-10	3.00524e-09	NOTCH3
155.546	-2.46719	0.270528	-9.1199	7.51908e-20	3.64001e-18	PITPNM1
42.7371	-2.45445	0.472816	-5.19114	2.09008e-07	2.78394e-06	ADRA2B
463.582	-2.4534	0.172487	-14.2237	6.53478e-46	1.29214e-43	CHST7
106.618	-2.4488	0.30648	-7.99008	1.34851e-15	4.79283e-14	LRRC4
928.018	-2.44863	0.129008	-18.9805	2.4744e-80	1.579e-77	ADCY4
505.348	-2.41716	0.155266	-15.5679	1.20329e-54	3.44754e-52	HEY1
281.468	-2.41544	0.203446	-11.8726	1.64274e-32	1.77403e-30	TP53INP1
75.5059	-2.41272	0.376203	-6.41334	1.4237e-10	2.97873e-09	OIT3
30.2601	-2.40114	0.569195	-4.21847	2.45961e-05	0.000217309	KCNJ2-AS1
340.619	-2.39703	0.187205	-12.8043	1.55127e-37	2.05456e-35	FAM78A
11.0461	-2.39357	0.945319	-2.53202	0.0113408	0.0442873	NR4A2
849.824	-2.39236	0.129918	-18.4144	1.00684e-75	4.87415e-73	LDB2
17.4091	-2.3904	0.73047	-3.27242	0.00106632	0.00605829	TTC30B
75.9941	-2.38415	0.376536	-6.33178	2.4235e-10	4.9238e-09	TMEM74B
29.7518	-2.37366	0.572279	-4.14773	3.35786e-05	0.000287972	FAM110D
69.3575	-2.3443	0.380725	-6.15745	7.39259e-10	1.371e-08	FAM167B
381.333	-2.33993	0.172579	-13.5587	7.04202e-42	1.13636e-39	RNASE1
63.8612	-2.31967	0.382978	-6.05692	1.38755e-09	2.48783e-08	ARHGEF37
16.6661	-2.31788	0.74676	-3.10391	0.00190981	0.0100119	PHOSPHO2
21.1561	-2.30461	0.663577	-3.47302	0.000514645	0.0032385	TBC1D10C
768.98	-2.29485	0.138653	-16.5511	1.57237e-61	5.96609e-59	FAM102A
459.323	-2.27712	0.16717	-13.6216	2.98037e-42	4.92252e-40	GPRC5B
165.925	-2.27459	0.246306	-9.23481	2.58745e-20	1.28813e-18	DYRK1B
60.7646	-2.27374	0.39672	-5.73135	9.96328e-09	1.59857e-07	GREB1
20.6615	-2.27364	0.687058	-3.30925	0.000935478	0.00543592	CA11
184.983	-2.2732	0.232516	-9.77649	1.42049e-22	8.41443e-21	CGNL1
216.137	-2.27257	0.221776	-10.2471	1.21909e-24	8.38962e-23	CDKN1C
2871.04	-2.26619	0.101265	-22.3789	6.3157e-111	8.86661e-108	VASH1
96.6621	-2.25398	0.32574	-6.91958	4.52999e-12	1.12361e-10	EBF3
124.92	-2.23953	0.28021	-7.99233	1.32417e-15	4.71826e-14	BTG2
293.125	-2.23087	0.19102	-11.6788	1.63669e-31	1.70203e-29	THY1
53.3125	-2.22642	0.413994	-5.3779	7.53605e-08	1.08178e-06	APOE
38.8944	-2.22342	0.491016	-4.52819	5.949e-06	6.04327e-05	EGLN2
192.572	-2.22114	0.232307	-9.56123	1.1637e-21	6.40673e-20	SATB1
28.693	-2.22044	0.567635	-3.91174	9.16338e-05	0.000714693	GPR85
12.7549	-2.1991	0.835979	-2.63057	0.00852422	0.0350737	TMEM233
90.5869	-2.19639	0.32468	-6.7648	1.33497e-11	3.17117e-10	IGFBP1
97.5097	-2.19273	0.310601	-7.05963	1.66951e-12	4.35655e-11	PIK3IP1
16.9763	-2.19109	0.725021	-3.0221	0.00251026	0.0126483	B3GNT8
30.9701	-2.18508	0.536893	-4.06987	4.70395e-05	0.000392621	SHF
220.907	-2.18479	0.213292	-10.2432	1.27015e-24	8.69834e-23	NOSTRIN
54.8041	-2.18164	0.40705	-5.35963	8.33906e-08	1.18135e-06	EPHA4
245.822	-2.17971	0.207865	-10.4862	9.99582e-26	7.5447e-24	ABLIM1
23.8052	-2.17189	0.63167	-3.43833	0.000585316	0.00363917	TCP11L2
16.7202	-2.16926	0.72872	-2.9768	0.00291271	0.014342	SCGB3A1
15.2289	-2.1688	0.828405	-2.61804	0.00884361	0.0361388	MEGF10
230.845	-2.16407	0.209788	-10.3155	5.99765e-25	4.25258e-23	BAG1
24.9589	-2.16141	0.638725	-3.38394	0.000714532	0.00430529	FCN3
55.2471	-2.15804	0.428618	-5.03487	4.78165e-07	5.98837e-06	CORO6
38.64	-2.14647	0.488524	-4.39378	1.11396e-05	0.000106026	KCNE3
38.3451	-2.13648	0.481607	-4.43616	9.15794e-06	8.8913e-05	H1FX-AS1
95.8144	-2.13617	0.311532	-6.85697	7.03353e-12	1.7143e-10	LXN
430.911	-2.13357	0.164943	-12.9351	2.85144e-38	3.88654e-36	TTC28
240.123	-2.1281	0.211443	-10.0647	7.91581e-24	5.14491e-22	CYGB
103.5	-2.12655	0.299305	-7.10497	1.20349e-12	3.17591e-11	NDRG2
58.6165	-2.12596	0.404147	-5.26037	1.43769e-07	1.96149e-06	SPP1
36.8904	-2.12595	0.515287	-4.12576	3.69507e-05	0.000314394	FAM124A
90.808	-2.11987	0.330752	-6.40925	1.46234e-10	3.04597e-09	CSPG4
35.272	-2.11518	0.530007	-3.99085	6.58362e-05	0.000530887	ARC
1013.03	-2.10924	0.130467	-16.1669	8.63129e-59	2.88511e-56	PCDH1
2514.94	-2.10736	0.107674	-19.5716	2.69866e-85	2.3679e-82	SMTN
20.1512	-2.09957	0.663948	-3.16226	0.00156552	0.00842727	ZNF585B
59.0261	-2.09837	0.391482	-5.36007	8.3191e-08	1.17972e-06	MASP1
24.1191	-2.09245	0.614606	-3.40455	0.000662742	0.0040383	CLCF1
84.1393	-2.09099	0.330957	-6.31801	2.64959e-10	5.31394e-09	CLIP3
272.179	-2.09058	0.193642	-10.7961	3.59095e-27	2.93101e-25	CSGALNACT1
13.2646	-2.08299	0.809155	-2.57428	0.0100448	0.0402567	ABCG4
10117.4	-2.08159	0.104152	-19.986	7.28591e-89	7.86822e-86	PLVAP
768.892	-2.07915	0.133413	-15.5843	9.30511e-55	2.72155e-52	ADAM19
165.427	-2.07685	0.241176	-8.61135	7.22075e-18	3.07188e-16	CASC10
18.4502	-2.07226	0.695677	-2.97877	0.00289405	0.014266	PCDHA12
14.4936	-2.06677	0.774369	-2.66897	0.00760845	0.0319518	RGS6
437.566	-2.05797	0.160754	-12.802	1.59812e-37	2.09682e-35	MTMR9LP
69.331	-2.05523	0.35941	-5.71833	1.07575e-08	1.72402e-07	ANKRD44
118.498	-2.04939	0.285104	-7.1882	6.5649e-13	1.76561e-11	LCN9
56.0088	-2.04788	0.401157	-5.10494	3.30894e-07	4.26185e-06	KL
81.4044	-2.03554	0.33925	-6.00012	1.97172e-09	3.46446e-08	CAPN11
264.285	-2.02985	0.195936	-10.3598	3.77844e-25	2.73431e-23	CEACAM1
27.0755	-2.02644	0.568677	-3.56343	0.000366035	0.00242281	EBI3
412.702	-2.01597	0.178801	-11.2749	1.74521e-29	1.6334e-27	CCM2L
843.486	-2.01544	0.129102	-15.6112	6.10431e-55	1.82337e-52	DAB2
101.003	-2.01541	0.302315	-6.66656	2.61861e-11	5.94866e-10	TMCC3
1063.44	-2.01416	0.141248	-14.2597	3.89962e-46	7.82098e-44	PALM
34.4604	-2.01096	0.504598	-3.98527	6.74044e-05	0.000542287	C15orf40
1140.35	-2.00774	0.130414	-15.3952	1.76274e-53	4.75906e-51	EMC10
28.0171	-2.00557	0.55885	-3.58875	0.000332272	0.00224268	SLC44A5
97.7149	-1.99991	0.306916	-6.51616	7.21291e-11	1.56028e-09	SEC16B
47.9573	-1.9955	0.444126	-4.49308	7.02007e-06	7.02458e-05	FRAT1
145.896	-1.98468	0.253379	-7.83285	4.76929e-15	1.60952e-13	IQCK
569.189	-1.97185	0.151117	-13.0485	6.48452e-39	9.19557e-37	MFNG
62.0851	-1.96369	0.394896	-4.97268	6.60339e-07	8.07534e-06	NIPSNAP3B
231.195	-1.96218	0.207263	-9.46708	2.87765e-21	1.55382e-19	FAM124B
19.8678	-1.96199	0.67368	-2.91234	0.00358728	0.0171008	RPS6KA5
23.6913	-1.96161	0.628795	-3.11963	0.00181076	0.00957126	CUBN
204.603	-1.95796	0.222157	-8.81341	1.21396e-18	5.42765e-17	PRICKLE4
31.0902	-1.95254	0.584817	-3.33872	0.000841667	0.00495895	ANK3
231.824	-1.94875	0.208236	-9.35835	8.0988e-21	4.21107e-19	HPGD
87.6304	-1.94827	0.322104	-6.04857	1.46141e-09	2.6136e-08	CREG2
18.4969	-1.9423	0.69415	-2.7981	0.00514037	0.0231523	CELF6
27.9933	-1.93312	0.580866	-3.328	0.000874732	0.00513608	TTC30A
195.331	-1.92998	0.220875	-8.73789	2.37502e-18	1.03549e-16	DSC2
39.1431	-1.92953	0.478907	-4.02903	5.60081e-05	0.000457705	SKIDA1
74.289	-1.92928	0.353542	-5.457	4.84257e-08	7.14126e-07	EEPD1
64.6486	-1.928	0.373273	-5.16512	2.40283e-07	3.16448e-06	PPP1R9A
142.517	-1.92689	0.262551	-7.33911	2.1502e-13	6.1858e-12	ATP8A1
26.8336	-1.92397	0.573213	-3.35647	0.000789453	0.00470421	CETP
16.9969	-1.91515	0.712849	-2.68661	0.00721806	0.0305869	ST3GAL4-AS1
753.953	-1.91484	0.148238	-12.9173	3.59334e-38	4.85066e-36	HID1
20.4363	-1.90858	0.669709	-2.84987	0.00437376	0.0201918	DNAAF3
458.123	-1.90751	0.1583	-12.0499	1.94081e-33	2.14544e-31	INPP5D
81.8304	-1.90384	0.337505	-5.64092	1.6914e-08	2.6561e-07	ACER2
33.7015	-1.90091	0.51248	-3.70925	0.000207876	0.00148065	SGIP1
28.7693	-1.89838	0.543981	-3.4898	0.000483388	0.00307489	METTL7A
19.2213	-1.89831	0.666493	-2.8482	0.00439669	0.020271	ROPN1L
1022.74	-1.89318	0.119519	-15.84	1.64897e-56	5.26134e-54	GIMAP4
28.5709	-1.88652	0.553285	-3.40967	0.000650413	0.00397698	MST1P2
18.9877	-1.88408	0.704566	-2.6741	0.00749305	0.0315332	CDA
408.929	-1.88179	0.164723	-11.424	3.17421e-30	3.11627e-28	CTNNBIP1
791.092	-1.87787	0.127399	-14.7401	3.56368e-49	7.94136e-47	AGFG2
250.145	-1.87723	0.19868	-9.4485	3.43729e-21	1.84184e-19	GAB1
31.9506	-1.86784	0.548201	-3.40723	0.000656266	0.00400753	MET
21.1797	-1.86247	0.630292	-2.95493	0.00312735	0.0152131	ARL11
59.7645	-1.85833	0.384759	-4.82986	1.36632e-06	1.57228e-05	CAPS
27.8093	-1.83174	0.554708	-3.30218	0.000959372	0.00554949	ADGRV1
340.457	-1.82748	0.182686	-10.0034	1.47292e-23	9.31458e-22	SOX13
64.4045	-1.82342	0.371908	-4.90287	9.44471e-07	1.1275e-05	MAP2K6
58.6461	-1.82029	0.387692	-4.69518	2.66369e-06	2.89664e-05	SYT17
65.4927	-1.82019	0.364943	-4.98761	6.11301e-07	7.5075e-06	FOXO4
914.255	-1.82001	0.126967	-14.3345	1.33215e-46	2.71044e-44	KANK3
74.7135	-1.81922	0.354385	-5.13346	2.84458e-07	3.70456e-06	AIF1L
237.55	-1.8095	0.205547	-8.80335	1.32787e-18	5.91808e-17	ARHGAP4
574.524	-1.80205	0.159426	-11.3034	1.26278e-29	1.206e-27	HIF3A
1592.53	-1.80178	0.12817	-14.0577	6.9078e-45	1.27603e-42	CLSTN3
222.628	-1.79682	0.207942	-8.64096	5.57409e-18	2.38581e-16	SLC43A2
74.7386	-1.79539	0.348391	-5.15337	2.55841e-07	3.35052e-06	EBF1
48.6279	-1.79131	0.435167	-4.11636	3.84898e-05	0.0003265	ARHGAP25
148.227	-1.7899	0.247584	-7.22947	4.84869e-13	1.33593e-11	SEL1L3
465.508	-1.7776	0.156052	-11.391	4.63408e-30	4.45658e-28	PBXIP1
51.7449	-1.77544	0.414625	-4.28204	1.85189e-05	0.000168059	SLC40A1
135.706	-1.77535	0.261718	-6.78345	1.17338e-11	2.80631e-10	TLE4
201.195	-1.7669	0.216248	-8.17074	3.06501e-16	1.15671e-14	PNRC1
300.51	-1.76647	0.183615	-9.62055	6.54825e-22	3.64805e-20	BMF
194.833	-1.76197	0.222645	-7.9138	2.4964e-15	8.65358e-14	PCDHGB7
322.341	-1.75109	0.176461	-9.92343	3.29258e-23	2.01854e-21	SEMA6A
45.2449	-1.74703	0.437208	-3.99589	6.44527e-05	0.000521228	PLCG2
23.1646	-1.74664	0.610182	-2.86249	0.00420322	0.0195071	DBP
171.169	-1.74615	0.258143	-6.7643	1.33955e-11	3.17669e-10	TMEM158
40.5676	-1.73345	0.460127	-3.76733	0.000165002	0.00120398	PROX1
62.5962	-1.73213	0.37264	-4.64826	3.34751e-06	3.58746e-05	TTC39A
712.07	-1.7221	0.131285	-13.1173	2.62174e-39	3.83403e-37	PEG10
70.9557	-1.72071	0.351691	-4.89266	9.94833e-07	1.1796e-05	NR1H3
294.968	-1.71955	0.185444	-9.27259	1.81675e-20	9.14169e-19	CEP68
4888.8	-1.71909	0.0866997	-19.8282	1.70161e-87	1.70635e-84	LYVE1
63.0708	-1.71588	0.367194	-4.67295	2.969e-06	3.21056e-05	ZNF771
190.7	-1.70952	0.221735	-7.70972	1.26098e-14	4.04176e-13	HSD17B14
129.948	-1.7087	0.273765	-6.24149	4.33428e-10	8.38139e-09	EDNRB
41.214	-1.70852	0.462741	-3.69219	0.000222335	0.00156695	LSR
21.6648	-1.70547	0.623392	-2.73579	0.00622305	0.0270817	EVC2
128.849	-1.70243	0.291709	-5.83607	5.34478e-09	8.93279e-08	PKD1L1
19.4341	-1.69705	0.676162	-2.50982	0.0120792	0.0464348	ADGRE5
80.5528	-1.69424	0.328486	-5.15772	2.49972e-07	3.28076e-06	NMRK1
94.0142	-1.68409	0.304977	-5.52203	3.3511e-08	5.04786e-07	RFX8
40.4534	-1.67824	0.47043	-3.56747	0.000360449	0.00238989	LMNTD2
22.202	-1.66479	0.6185	-2.69165	0.00710985	0.0302399	KRT19
80.3736	-1.664	0.33152	-5.01931	5.18568e-07	6.45406e-06	SV2A
66.5436	-1.66057	0.356939	-4.65225	3.28327e-06	3.52939e-05	HSD11B1L
694.264	-1.65883	0.161201	-10.2905	7.78091e-25	5.43464e-23	TCF7L1
187.329	-1.65496	0.223497	-7.40483	1.3132e-13	3.84886e-12	MMRN1
47.0177	-1.64958	0.4649	-3.54824	0.000387819	0.00254264	QPRT
30.5103	-1.64955	0.541289	-3.04745	0.00230793	0.0117608	SULT1A1
344.658	-1.6453	0.170491	-9.6504	4.89663e-22	2.81737e-20	CALCOCO1
314.569	-1.64474	0.188819	-8.71068	3.02065e-18	1.30912e-16	RALGAPA2
33.4302	-1.64312	0.507522	-3.23754	0.00120564	0.00671667	SCN8A
68.9091	-1.63824	0.358087	-4.57499	4.76254e-06	4.95636e-05	SPINK5
1138.89	-1.63293	0.115752	-14.1071	3.43588e-45	6.51842e-43	PRKCDBP
251.549	-1.62844	0.203208	-8.0137	1.11312e-15	3.9865e-14	PRR5L
20.6944	-1.62716	0.638723	-2.54752	0.0108491	0.042688	SLC22A18AS
263.635	-1.62086	0.190362	-8.51462	1.67136e-17	6.9421e-16	TLE1
33.9837	-1.61558	0.493415	-3.27428	0.00105931	0.00602871	HYAL1
163.163	-1.61342	0.26034	-6.19735	5.74226e-10	1.08646e-08	YPEL3
27.8439	-1.61341	0.543016	-2.9712	0.00296643	0.0145563	LINC00665
176.335	-1.61308	0.233687	-6.90273	5.10118e-12	1.25641e-10	EPOR
74.8719	-1.6094	0.34789	-4.62617	3.72498e-06	3.96776e-05	NPAS2
90.2351	-1.60509	0.31032	-5.17237	2.31141e-07	3.0498e-06	PHGDH
1996.55	-1.6027	0.10376	-15.4463	7.98771e-54	2.24279e-51	RPS6KA2
30.5917	-1.59835	0.541035	-2.95425	0.00313432	0.0152417	TLCD2
817.038	-1.59759	0.141603	-11.2822	1.60741e-29	1.51453e-27	COL1A1
27.5427	-1.59727	0.551868	-2.8943	0.00380006	0.0179385	SNX10
94.052	-1.59646	0.315848	-5.05452	4.31473e-07	5.44734e-06	SNCAIP
40.8998	-1.59638	0.454111	-3.51539	0.000439107	0.00282781	DAPK2
21.4767	-1.59619	0.620776	-2.57129	0.0101321	0.0405023	NRG2
67.3825	-1.59555	0.365455	-4.36593	1.26583e-05	0.000119109	PVRIG
28.5821	-1.5946	0.534276	-2.98459	0.00283958	0.0140221	SLIT2
232.191	-1.59035	0.20182	-7.88007	3.27193e-15	1.12585e-13	ADA
29.6116	-1.58889	0.548273	-2.89799	0.00375567	0.0177528	LINC01021
156.458	-1.58748	0.238203	-6.66441	2.65738e-11	6.01724e-10	PREX2
109.66	-1.58627	0.280198	-5.66122	1.503e-08	2.38156e-07	DACT1
181.71	-1.58594	0.227143	-6.98212	2.90768e-12	7.39508e-11	PITPNM3
42.5882	-1.58425	0.441548	-3.58796	0.000333281	0.00224733	UBE2Q2P1
55.6465	-1.58069	0.387814	-4.0759	4.58375e-05	0.000384186	ITGB2
27.3695	-1.57887	0.549668	-2.87241	0.00407349	0.0190119	STAG3L4
60.6115	-1.57583	0.370141	-4.25738	2.06834e-05	0.000186137	ADAT3
132.321	-1.57488	0.257958	-6.10517	1.02694e-09	1.8748e-08	LOC730102
50.6175	-1.57471	0.421286	-3.73787	0.000185589	0.00133889	CPNE5
227.062	-1.57309	0.219614	-7.16298	7.89396e-13	2.11899e-11	ZNF503
86.5422	-1.56988	0.3176	-4.94293	7.69562e-07	9.32978e-06	C1orf115
185.053	-1.56767	0.220636	-7.10523	1.2012e-12	3.17584e-11	PTPRE
83.5033	-1.56738	0.320395	-4.89202	9.98041e-07	1.1824e-05	ARL15
23.2042	-1.5671	0.604057	-2.59429	0.00947862	0.03838	ZNF385D
121.592	-1.56396	0.27064	-5.77873	7.52679e-09	1.23532e-07	NATD1
50.0626	-1.55983	0.409688	-3.80736	0.000140459	0.00104722	LINC00472
173.438	-1.55974	0.233456	-6.68107	2.37207e-11	5.41488e-10	PALMD
208.362	-1.559	0.211495	-7.37132	1.68948e-13	4.91069e-12	WDR45
98.1194	-1.5588	0.295136	-5.28165	1.28027e-07	1.75354e-06	PLCD1
985	-1.55302	0.118988	-13.0519	6.19492e-39	8.87454e-37	RHOJ
36.9795	-1.55052	0.481975	-3.21702	0.0012953	0.00714245	STON2
25.8544	-1.5457	0.560789	-2.7563	0.00584598	0.0256956	NOXA1
117.213	-1.54451	0.274666	-5.62322	1.87426e-08	2.92492e-07	NCOA7
36.8061	-1.5417	0.484952	-3.17907	0.00147747	0.00802094	RAB43
23.7263	-1.53622	0.617042	-2.48965	0.0127869	0.0487547	PCDH19
288.278	-1.53077	0.18415	-8.31261	9.36221e-17	3.69203e-15	PRR5
76.9655	-1.53003	0.33253	-4.60116	4.20146e-06	4.44159e-05	MADCAM1
47.1052	-1.52262	0.426046	-3.57384	0.000351786	0.00234541	C9orf3
531.82	-1.51886	0.144538	-10.5084	7.90365e-26	5.9978e-24	CXorf36
389.305	-1.51346	0.161611	-9.36481	7.61865e-21	3.97614e-19	ZNF366
25.3748	-1.51343	0.568951	-2.66003	0.00781329	0.0325976	TYMP
27.361	-1.50744	0.552103	-2.73036	0.00632647	0.0274551	RAMP2-AS1
200.425	-1.5025	0.224685	-6.68715	2.27557e-11	5.21154e-10	MEGF6
363.76	-1.50245	0.16751	-8.96936	2.98239e-19	1.40975e-17	DSP
159.6	-1.5022	0.237626	-6.32169	2.5871e-10	5.19984e-09	LINC01089
50.4763	-1.5003	0.406619	-3.68968	0.000224532	0.00158085	COMT
121.39	-1.49757	0.269953	-5.54754	2.89716e-08	4.41141e-07	UST
152.178	-1.49419	0.259594	-5.75587	8.61973e-09	1.39737e-07	PCMTD1
146.279	-1.49334	0.246438	-6.0597	1.36377e-09	2.44833e-08	HMOX1
26.1758	-1.49324	0.559693	-2.66797	0.00763111	0.0320278	FBXO44
140.263	-1.4931	0.250204	-5.96753	2.40874e-09	4.18519e-08	GPX3
26.1495	-1.49304	0.554122	-2.69442	0.00705104	0.0300295	SPINT2
154.387	-1.48935	0.246914	-6.03186	1.62085e-09	2.87311e-08	ARHGEF3
1712.8	-1.48811	0.118245	-12.585	2.55397e-36	3.2302e-34	DLL4
35.6831	-1.4848	0.493806	-3.00685	0.00263969	0.0131647	RASSF5
564.487	-1.4835	0.140654	-10.5472	5.23588e-26	3.99492e-24	TBC1D4
41.499	-1.48328	0.453726	-3.26911	0.00107885	0.00611285	CASKIN1
40.5036	-1.4795	0.465276	-3.17984	0.00147356	0.00800284	PTOV1-AS1
81.5595	-1.47888	0.32459	-4.55613	5.2105e-06	5.37869e-05	ABTB1
27.8619	-1.47761	0.536024	-2.7566	0.0058405	0.0256925	ATL1
108.99	-1.47061	0.282801	-5.20016	1.99117e-07	2.66178e-06	UNC5C
22.9496	-1.46867	0.590549	-2.48695	0.0128843	0.0489931	LOC100134868
115.559	-1.46821	0.273671	-5.36488	8.10045e-08	1.15571e-06	TRIM46
127.141	-1.46812	0.270527	-5.42689	5.7346e-08	8.36013e-07	BAIAP3
1809.26	-1.46755	0.108032	-13.5844	4.95591e-42	8.09023e-40	EHD3
63.8449	-1.46423	0.360431	-4.06243	4.85649e-05	0.000402006	KCNN3
69.8485	-1.46413	0.367142	-3.98792	6.6655e-05	0.000536873	SCD5
86.6637	-1.46296	0.331063	-4.419	9.91606e-06	9.54734e-05	EMID1
107.843	-1.46225	0.287528	-5.08557	3.66514e-07	4.69908e-06	TRAF3IP2
37.9338	-1.45886	0.47583	-3.06593	0.00216994	0.0111304	AXIN2
192.753	-1.45553	0.223967	-6.49889	8.09146e-11	1.74084e-09	FOXO3
115.861	-1.45526	0.272034	-5.34953	8.81819e-08	1.24296e-06	PHTF1
1419.66	-1.45491	0.111913	-13.0004	1.21745e-38	1.69226e-36	RHOB
1080.69	-1.45293	0.136765	-10.6236	2.31434e-26	1.80506e-24	MXD4
162.15	-1.45277	0.239917	-6.05532	1.40139e-09	2.50945e-08	SSPO
199.039	-1.45074	0.213534	-6.79396	1.09093e-11	2.61805e-10	TRO
594.18	-1.44952	0.139384	-10.3995	2.49222e-25	1.84149e-23	LIMCH1
29.3321	-1.44901	0.521821	-2.77683	0.00548924	0.0244413	DNALI1
125.637	-1.44666	0.265713	-5.44443	5.19702e-08	7.6319e-07	FAM212B
162.586	-1.44543	0.233933	-6.17883	6.45779e-10	1.2072e-08	ABTB2
172.585	-1.4432	0.227277	-6.34998	2.15348e-10	4.39428e-09	ZNF740
164.696	-1.44155	0.245094	-5.88162	4.06267e-09	6.89671e-08	C14orf132
317.281	-1.44114	0.187792	-7.67414	1.66528e-14	5.28934e-13	AHSA2
40.4296	-1.44079	0.459009	-3.13892	0.00169572	0.00903806	PRUNE
2066.86	-1.43896	0.100257	-14.3528	1.02293e-46	2.1119e-44	EFNB2
342.678	-1.43821	0.170442	-8.43813	3.22468e-17	1.31221e-15	EFNA1
164.864	-1.43786	0.235602	-6.10292	1.04148e-09	1.89888e-08	MID1
162.593	-1.43678	0.237834	-6.0411	1.53067e-09	2.72704e-08	CSRP2
504.259	-1.43495	0.149301	-9.61112	7.1765e-22	3.98225e-20	SPTBN5
95.7095	-1.4324	0.296618	-4.82911	1.37145e-06	1.5756e-05	SAMD5
68.372	-1.42965	0.355625	-4.0201	5.81724e-05	0.000473713	CHAC1
769.797	-1.42606	0.137833	-10.3463	4.35104e-25	3.13253e-23	RNF144A
127.263	-1.426	0.259286	-5.49972	3.80394e-08	5.68727e-07	CASP6
28.1898	-1.42426	0.572748	-2.48671	0.012893	0.0490129	CPAMD8
893.745	-1.42123	0.128728	-11.0406	2.43298e-28	2.14821e-26	TNFAIP8L1
30.8176	-1.4158	0.539301	-2.62525	0.00865852	0.0354911	KCNMB3
50.3539	-1.41395	0.417349	-3.38794	0.000704207	0.0042522	ZNF641
54.7362	-1.41298	0.392204	-3.60266	0.000314978	0.00214451	MST1
121.57	-1.41155	0.266	-5.30659	1.11695e-07	1.55103e-06	ORAI3
35.1372	-1.41145	0.519303	-2.71798	0.00656825	0.0283118	MFAP3L
288.666	-1.41028	0.182161	-7.74196	9.78942e-15	3.20358e-13	ITGA9
2518.89	-1.40885	0.0972478	-14.4872	1.45872e-47	3.19984e-45	MMRN2
111.354	-1.408	0.281218	-5.00678	5.53471e-07	6.85201e-06	TM7SF2
128.674	-1.4064	0.259137	-5.42723	5.72364e-08	8.35282e-07	CCNG2
123.015	-1.40532	0.265259	-5.29793	1.17125e-07	1.61525e-06	PLCL1
135.234	-1.40283	0.261816	-5.35809	8.41087e-08	1.18913e-06	ARHGAP26
48.8535	-1.39884	0.412003	-3.39522	0.000685736	0.00416035	C15orf52
81.1424	-1.39843	0.31968	-4.37446	1.21732e-05	0.000115084	PRUNE2
71.7645	-1.39632	0.346349	-4.03155	5.54101e-05	0.000453681	OSBP2
58.0317	-1.39555	0.382272	-3.65066	0.000261563	0.00181069	FAM117A
185.271	-1.3952	0.220605	-6.32444	2.5416e-10	5.14143e-09	NDRG4
259.776	-1.39125	0.220797	-6.30102	2.95702e-10	5.88845e-09	OBSL1
155.223	-1.38924	0.237828	-5.84139	5.17683e-09	8.67274e-08	HOXB8
248.106	-1.38886	0.198201	-7.00734	2.42885e-12	6.23374e-11	TPGS1
58.6408	-1.38797	0.377797	-3.67385	0.000238919	0.00166792	RPL22L1
61.5958	-1.38742	0.393162	-3.52888	0.000417329	0.0027137	MMP25
287.394	-1.38736	0.184576	-7.51645	5.6284e-14	1.70295e-12	TEK
107.341	-1.38641	0.280398	-4.94442	7.63692e-07	9.26661e-06	SLC7A7
44.888	-1.38453	0.422639	-3.27593	0.00105316	0.00600786	GOLGA6L4
52.1291	-1.37704	0.403055	-3.4165	0.000634319	0.00389214	ATF7IP2
208.847	-1.37663	0.208714	-6.59578	4.23012e-11	9.38178e-10	YPEL5
38.1566	-1.37393	0.474819	-2.89359	0.00380864	0.0179654	DACH1
146.004	-1.37347	0.255828	-5.36874	7.92883e-08	1.13585e-06	EFCC1
30.8251	-1.36462	0.507022	-2.69145	0.00711417	0.0302471	VMAC
328.125	-1.3645	0.174912	-7.80105	6.13947e-15	2.06696e-13	SEMA6C
50.904	-1.36367	0.411573	-3.31331	0.000921982	0.00536861	B3GALT4
89.8216	-1.36165	0.312628	-4.3555	1.32762e-05	0.000124091	MBTD1
128.593	-1.35944	0.259646	-5.23577	1.64302e-07	2.22434e-06	GRAP
213.423	-1.35926	0.206347	-6.58724	4.48064e-11	9.875e-10	PRKAR1B
231.855	-1.35807	0.223776	-6.0689	1.28787e-09	2.32696e-08	CDC42EP5
35.233	-1.35521	0.486597	-2.78508	0.00535144	0.0239569	SLC35G1
158.895	-1.35462	0.233638	-5.79795	6.71302e-09	1.10745e-07	GATSL3
406.198	-1.35128	0.158627	-8.5186	1.61494e-17	6.72765e-16	APOLD1
309.63	-1.35017	0.180245	-7.49073	6.8491e-14	2.0634e-12	PLAGL1
33.361	-1.35006	0.49459	-2.72965	0.00634019	0.0275062	RTN4R
51.3222	-1.34774	0.398213	-3.38447	0.000713151	0.00430066	PPT2
157.513	-1.34748	0.237401	-5.67597	1.37901e-08	2.19501e-07	BCORL1
394.628	-1.34587	0.168614	-7.98198	1.44006e-15	5.1053e-14	RENBP
423.414	-1.34513	0.170359	-7.89587	2.88293e-15	9.94432e-14	SCAMP5
55.5613	-1.34436	0.405716	-3.31354	0.00092122	0.00536639	CEMP1
30.583	-1.34417	0.518805	-2.5909	0.0095726	0.0386956	ASB9
509.111	-1.34107	0.146291	-9.16713	4.85766e-20	2.37619e-18	PTP4A3
51.1715	-1.33967	0.409451	-3.27186	0.00106842	0.00606533	NFATC2
105.758	-1.33759	0.29187	-4.58284	4.58699e-06	4.795e-05	LTBP4
91.455	-1.33674	0.317856	-4.20549	2.60518e-05	0.000228875	LOC440300
998.872	-1.334	0.127832	-10.4356	1.70477e-25	1.27985e-23	CLCN7
137.455	-1.33399	0.254198	-5.24786	1.53879e-07	2.0913e-06	CD248
93.8126	-1.3339	0.298704	-4.46563	7.9835e-06	7.87634e-05	CCDC120
67.9149	-1.33237	0.349391	-3.81341	0.00013706	0.00102514	PTPRD
37.4602	-1.33093	0.465947	-2.85639	0.00428482	0.0198357	HOXB-AS3
316.371	-1.32819	0.181438	-7.32036	2.47307e-13	7.04249e-12	LDLRAP1
29.3791	-1.32475	0.519438	-2.55035	0.0107614	0.0424895	SLC16A11
510.961	-1.32262	0.165103	-8.01084	1.13928e-15	4.06981e-14	GSE1
34.5287	-1.3193	0.48345	-2.72892	0.00635422	0.0275415	EPHX4
175.421	-1.31895	0.23785	-5.54528	2.93476e-08	4.46383e-07	HBP1
104.692	-1.31785	0.285419	-4.61723	3.88898e-06	4.13304e-05	SERINC5
105.305	-1.31664	0.283358	-4.64657	3.37506e-06	3.61422e-05	HOXB7
72.5826	-1.31587	0.33712	-3.90328	9.48978e-05	0.000737283	PCSK5
53.1011	-1.31576	0.39497	-3.33129	0.000864433	0.00508624	KIF17
134.293	-1.3128	0.256282	-5.12248	3.01545e-07	3.91256e-06	C1RL
748.262	-1.30666	0.126423	-10.3356	4.86326e-25	3.48343e-23	TGFBR3
1536.91	-1.30396	0.103646	-12.5809	2.6878e-36	3.36911e-34	NPR1
33.3461	-1.30038	0.498604	-2.60804	0.0091063	0.0370775	PCSK4
134.049	-1.30007	0.273269	-4.75748	1.96024e-06	2.18932e-05	HOXB5
227.124	-1.29476	0.214131	-6.04659	1.47948e-09	2.64254e-08	VWCE
42.8837	-1.2939	0.435898	-2.96834	0.0029941	0.0146716	C14orf93
35.0587	-1.29296	0.476555	-2.71314	0.00666494	0.0286776	MEST
139.462	-1.29229	0.267652	-4.82825	1.3774e-06	1.58114e-05	LPCAT2
827.965	-1.29159	0.12841	-10.0583	8.44049e-24	5.46065e-22	ADGRL2
529.321	-1.28712	0.149619	-8.60264	7.7903e-18	3.30417e-16	JUNB
194.807	-1.2868	0.215796	-5.96306	2.4756e-09	4.29074e-08	CTC1
181.901	-1.28252	0.221943	-5.77861	7.5321e-09	1.23532e-07	ABCG1
42.7131	-1.28015	0.439825	-2.91058	0.00360761	0.0171802	GRIN3B
6121.22	-1.27894	0.0828667	-15.4337	9.71045e-54	2.67304e-51	IGFBP3
52.2847	-1.27786	0.426427	-2.99666	0.00272957	0.0135504	LRRC70
131.169	-1.27702	0.259408	-4.9228	8.53131e-07	1.02544e-05	ZNF219
248.859	-1.27488	0.217633	-5.85794	4.6864e-09	7.89824e-08	FAM171A2
118.76	-1.27299	0.266322	-4.77987	1.75412e-06	1.97483e-05	SALL1
772.922	-1.27264	0.126865	-10.0314	1.1088e-23	7.14056e-22	PIK3C2B
291.247	-1.27109	0.202597	-6.27395	3.51999e-10	6.94061e-09	TNS1
1381.44	-1.27095	0.109676	-11.5882	4.73137e-31	4.81331e-29	GIMAP8
42.4683	-1.27093	0.432718	-2.93708	0.00331318	0.0159786	CD24
327.948	-1.26496	0.1798	-7.03537	1.98727e-12	5.12854e-11	BTG1
516.328	-1.26312	0.151972	-8.31153	9.44789e-17	3.71537e-15	CRMP1
47.2729	-1.26118	0.431408	-2.92341	0.00346221	0.0165854	RFTN2
31.8299	-1.25886	0.496793	-2.53398	0.0112774	0.0440645	PPP1R14A
629.636	-1.25711	0.142196	-8.84069	9.51293e-19	4.35023e-17	CRACR2B
386.985	-1.25638	0.162516	-7.73082	1.06857e-14	3.4726e-13	MMP2
75.5924	-1.25565	0.335999	-3.73705	0.000186189	0.00134184	ARHGEF16
229.613	-1.25552	0.211199	-5.94475	2.76874e-09	4.74607e-08	LIMS2
454.311	-1.25546	0.158521	-7.91981	2.37868e-15	8.2659e-14	SYNGAP1
219.994	-1.25429	0.20219	-6.20353	5.52111e-10	1.04603e-08	EHBP1L1
229.417	-1.25276	0.202333	-6.19158	5.95644e-10	1.11944e-08	CPT1A
59.2158	-1.25205	0.369313	-3.39021	0.000698386	0.0042225	CASP10
4603.7	-1.2502	0.0933032	-13.3993	6.10464e-41	9.52255e-39	MARCKSL1
45.4023	-1.249	0.417948	-2.9884	0.00280445	0.0138745	WNT5A
138.705	-1.24847	0.247297	-5.04848	4.45339e-07	5.61735e-06	SPIN4
146.517	-1.2464	0.247514	-5.03566	4.76207e-07	5.9745e-06	ARHGEF6
112.684	-1.24525	0.281157	-4.42903	9.46568e-06	9.15842e-05	RPL13A
145.541	-1.24506	0.247939	-5.02163	5.12359e-07	6.38811e-06	EML1
773.096	-1.24275	0.125139	-9.93092	3.05411e-23	1.88884e-21	SERPINB6
96.4554	-1.24266	0.293807	-4.22949	2.34219e-05	0.000207982	ASAP3
35.8597	-1.24187	0.483268	-2.56973	0.0101777	0.040666	B9D2
157.513	-1.24103	0.252495	-4.91508	8.87461e-07	1.06306e-05	WASF1
87.0451	-1.23933	0.322492	-3.84297	0.000121553	0.000917961	PTCHD4
287.038	-1.23929	0.186524	-6.64412	3.05029e-11	6.85168e-10	EEF2K
45.1525	-1.23925	0.419751	-2.95236	0.00315358	0.0153141	SLC12A5
81.7418	-1.2363	0.315962	-3.9128	9.12327e-05	0.000712356	ANKRD6
248.959	-1.23326	0.198652	-6.20813	5.36203e-10	1.01864e-08	ZFP36
153.081	-1.23219	0.255501	-4.82264	1.4167e-06	1.62477e-05	PINK1
59.4645	-1.23203	0.367484	-3.35261	0.000800544	0.0047611	RNF144A-AS1
125.399	-1.23034	0.27545	-4.46665	7.94548e-06	7.84987e-05	RTKN
42.4585	-1.22967	0.43178	-2.84791	0.0044007	0.0202828	SP6
131.514	-1.22827	0.257761	-4.76515	1.88717e-06	2.11783e-05	GCNT2
94.0751	-1.22806	0.297591	-4.12667	3.68059e-05	0.000313353	SPTBN2
546.376	-1.22217	0.143379	-8.52409	1.54011e-17	6.43498e-16	RALGDS
54.0649	-1.22167	0.385133	-3.17207	0.00151359	0.00818853	CSF2RB
179.332	-1.22151	0.233943	-5.22143	1.77548e-07	2.38527e-06	DDB2
45.6875	-1.22126	0.417323	-2.92642	0.00342891	0.0164632	HTR7P1
129.576	-1.22077	0.271541	-4.49569	6.93443e-06	6.94879e-05	FAM84A
136.054	-1.21947	0.25012	-4.87553	1.08517e-06	1.277e-05	FXYD6
42.1761	-1.21875	0.434911	-2.8023	0.00507397	0.0229194	CD37
3024.67	-1.21733	0.093594	-13.0065	1.12339e-38	1.57712e-36	GJA1
804.737	-1.21728	0.128064	-9.50526	1.99542e-21	1.0858e-19	SEMA4C
34.5394	-1.21482	0.477624	-2.54347	0.0109756	0.0430891	LOC643733
67.3739	-1.21357	0.346248	-3.5049	0.00045677	0.00292813	RIMS2
37.0338	-1.21311	0.460003	-2.63717	0.00836005	0.0344892	NUDT11
1209.57	-1.21212	0.109923	-11.0269	2.83314e-28	2.48591e-26	RASSF2
81.4533	-1.21029	0.319825	-3.78423	0.000154182	0.00113805	EMP2
63.255	-1.21002	0.380289	-3.18185	0.00146338	0.00796296	GIMAP7
85.6617	-1.20808	0.307909	-3.9235	8.72724e-05	0.000684862	FUCA1
173.008	-1.20761	0.225845	-5.34707	8.93918e-08	1.25875e-06	TRIM16
7061.69	-1.20753	0.0955624	-12.636	1.33659e-36	1.7215e-34	TIE1
938.085	-1.20718	0.120403	-10.0262	1.16938e-23	7.49633e-22	FAM198B
255.17	-1.20667	0.19234	-6.27362	3.52739e-10	6.94544e-09	2018-03-08
48.0189	-1.20665	0.433981	-2.78042	0.00542887	0.0242401	TTLL3
158.499	-1.20591	0.232886	-5.17812	2.24132e-07	2.97129e-06	TRIM2
84.7879	-1.20484	0.315241	-3.82198	0.000132383	0.000991332	GPR162
3939.36	-1.20281	0.0907445	-13.2549	4.22869e-40	6.24911e-38	A2M
53.4838	-1.20274	0.398956	-3.01471	0.00257229	0.0128789	SLCO2A1
59.4886	-1.20262	0.366845	-3.27829	0.0010444	0.0059627	GLIS2
604.266	-1.20102	0.150649	-7.97234	1.55701e-15	5.4784e-14	FES
1036.29	-1.20088	0.120135	-9.99611	1.58497e-23	9.93363e-22	ADGRL4
467.2	-1.19848	0.169953	-7.05181	1.76607e-12	4.57451e-11	NXN
324.225	-1.19813	0.171722	-6.97711	3.01306e-12	7.60798e-11	TBC1D2B
1144.89	-1.19584	0.128536	-9.30356	1.35819e-20	6.95896e-19	SOX12
851.936	-1.19572	0.122278	-9.77869	1.38995e-22	8.26844e-21	GIMAP6
2403.5	-1.19144	0.116658	-10.2131	1.73279e-24	1.1752e-22	SOX7
42.5114	-1.19129	0.432614	-2.75371	0.00589234	0.0258751	PHYHD1
78.251	-1.19127	0.322386	-3.69518	0.000219733	0.00155095	FGF2
35.8137	-1.19078	0.467166	-2.54894	0.0108052	0.0425769	OLMALINC
193.111	-1.18894	0.212728	-5.589	2.28387e-08	3.51571e-07	HOXB6
1252.54	-1.18725	0.121368	-9.78222	1.34237e-22	8.01937e-21	LRRC32
60.5468	-1.18405	0.373806	-3.16754	0.00153734	0.00829784	CDKL1
39.0591	-1.18228	0.453604	-2.60641	0.00914981	0.0372331	SLC9A9
39.7908	-1.18204	0.450047	-2.62647	0.00862746	0.0353811	SEMA4G
170.028	-1.18132	0.229016	-5.15824	2.49287e-07	3.27691e-06	CCDC85C
94.4805	-1.18018	0.303187	-3.89258	9.91858e-05	0.000765093	IFT80
317.88	-1.17777	0.183016	-6.4353	1.23227e-10	2.60147e-09	CXXC5
46.1709	-1.17476	0.428843	-2.73938	0.00615555	0.0267962	TFEB
103.168	-1.17395	0.284706	-4.12338	3.73347e-05	0.000317277	SHISA4
339.263	-1.17243	0.173487	-6.75799	1.39919e-11	3.30695e-10	BAIAP2-AS1
44.5276	-1.1705	0.437852	-2.67329	0.00751122	0.0315762	BCL2
818.587	-1.16942	0.122342	-9.55864	1.19319e-21	6.54342e-20	TMEM2
407.223	-1.16904	0.160358	-7.29018	3.09543e-13	8.72626e-12	CBX2
1079.79	-1.16857	0.117313	-9.96119	2.25359e-23	1.40614e-21	IQSEC1
75.8221	-1.16803	0.325837	-3.58469	0.00033748	0.0022691	LRRC37A3
117.77	-1.16668	0.266783	-4.37316	1.22463e-05	0.000115697	FAM214A
636.373	-1.16562	0.300592	-3.87773	0.000105435	0.000810179	SHC2
86.3843	-1.1649	0.30951	-3.76369	0.000167425	0.00121976	PRDM1
333.938	-1.16383	0.169434	-6.86895	6.46741e-12	1.57906e-10	CYYR1
472.082	-1.16194	0.179012	-6.49085	8.53531e-11	1.82664e-09	ZSWIM4
171.704	-1.16166	0.224253	-5.1801	2.21766e-07	2.94269e-06	TSC22D3
178.059	-1.16143	0.249758	-4.65022	3.31588e-06	3.56172e-05	TMC8
57.5895	-1.16087	0.37976	-3.05686	0.00223669	0.0114268	MMP11
191.249	-1.16049	0.216181	-5.36816	7.95443e-08	1.13835e-06	HOXB3
66.4076	-1.16009	0.348942	-3.3246	0.000885446	0.00518814	EFHC1
238.083	-1.15997	0.194819	-5.9541	2.61499e-09	4.52116e-08	AGO4
183.618	-1.15946	0.231071	-5.01775	5.22788e-07	6.49506e-06	JAK3
46.6772	-1.15554	0.409993	-2.81844	0.00482581	0.0219966	LOC145783
392.643	-1.15484	0.166795	-6.92366	4.40108e-12	1.09746e-10	MVB12A
411.801	-1.15446	0.171444	-6.73373	1.65371e-11	3.87586e-10	FBXO21
342.122	-1.15432	0.167262	-6.90126	5.1545e-12	1.26732e-10	NLRP1
210.187	-1.1539	0.206522	-5.58731	2.30614e-08	3.5461e-07	CPM
144.045	-1.15358	0.242516	-4.7567	1.96782e-06	2.19604e-05	CDK19
220.64	-1.15202	0.204357	-5.63731	1.72729e-08	2.70641e-07	FCHO2
57.8428	-1.14805	0.390086	-2.94308	0.00324969	0.015721	KIAA1522
189.043	-1.14658	0.218374	-5.25053	1.5166e-07	2.06314e-06	SGCE
56.269	-1.14585	0.381341	-3.00479	0.00265766	0.0132355	ACACB
220.365	-1.1428	0.234079	-4.8821	1.04963e-06	1.23726e-05	SHROOM1
224.714	-1.13807	0.203993	-5.57898	2.41929e-08	3.70386e-07	MAP3K12
109.859	-1.13786	0.290226	-3.92061	8.83267e-05	0.000691589	ZNF37BP
91.686	-1.13695	0.301495	-3.77104	0.000162571	0.00118933	RGL4
280.226	-1.13679	0.183681	-6.18892	6.05793e-10	1.137e-08	ZFYVE1
468.171	-1.13544	0.166757	-6.80893	9.83284e-12	2.36781e-10	TUBB2B
325.66	-1.13485	0.182411	-6.22141	4.92714e-10	9.43702e-09	RNF19A
176.169	-1.13474	0.226974	-4.99941	5.75068e-07	7.07571e-06	NICN1
39.7888	-1.13424	0.448012	-2.53172	0.0113506	0.0443134	RNF125
74.4368	-1.13216	0.349913	-3.23556	0.00121404	0.00676079	ATXN3
102.676	-1.13187	0.288503	-3.92326	8.73592e-05	0.00068516	NRN1
47.7116	-1.13177	0.419595	-2.6973	0.00699034	0.0298199	LINC00963
112.199	-1.12962	0.287202	-3.93317	8.38334e-05	0.000660458	WDR19
403.045	-1.12854	0.161472	-6.98909	2.7667e-12	7.06213e-11	ALDH7A1
41.2603	-1.12673	0.440818	-2.556	0.0105883	0.0419794	FBXO25
976.482	-1.12652	0.121348	-9.28337	1.642e-20	8.32204e-19	EFCAB14
460.247	-1.12632	0.150944	-7.46184	8.53237e-14	2.55407e-12	NR5A2
379.006	-1.12629	0.170105	-6.62114	3.56448e-11	7.96844e-10	KDM5B
802.759	-1.12574	0.127152	-8.8535	8.48157e-19	3.90403e-17	IRF2BP2
124.221	-1.125	0.259106	-4.34184	1.41295e-05	0.000131454	RNF24
134.713	-1.12318	0.251253	-4.47033	7.80981e-06	7.74307e-05	ING4
72.5824	-1.12285	0.335316	-3.34863	0.000812114	0.00481676	MYCL
40.2194	-1.12239	0.447801	-2.50646	0.0121948	0.0467896	ARRDC4
1731.85	-1.12213	0.104447	-10.7435	6.35958e-27	5.10183e-25	LPL
3428.64	-1.12209	0.120548	-9.30821	1.30006e-20	6.68557e-19	ABHD17A
301.29	-1.11537	0.178898	-6.23466	4.52759e-10	8.72609e-09	SH3BP5
146.058	-1.11442	0.250334	-4.45172	8.51857e-06	8.32815e-05	SLC18B1
1162.33	-1.112	0.111202	-9.9999	1.52552e-23	9.60393e-22	ARAP3
234.078	-1.1115	0.196778	-5.6485	1.61856e-08	2.55314e-07	FILIP1
182.047	-1.11142	0.217621	-5.10713	3.27085e-07	4.21666e-06	ANKZF1
3035.01	-1.10867	0.108818	-10.1883	2.23555e-24	1.50167e-22	JUP
298.755	-1.10707	0.17988	-6.15447	7.53302e-10	1.3952e-08	NINJ1
256.105	-1.10692	0.189823	-5.83131	5.49944e-09	9.18035e-08	IQGAP2
361.399	-1.10617	0.17304	-6.39256	1.63127e-10	3.37779e-09	MDFI
821.007	-1.10468	0.124336	-8.88458	6.41601e-19	2.98259e-17	SNN
1871.23	-1.10443	0.108536	-10.1757	2.54441e-24	1.69294e-22	PTMS
72.6463	-1.10416	0.337209	-3.27442	0.0010588	0.00602871	NPR3
71.9208	-1.10358	0.333418	-3.30991	0.000933245	0.00542519	LOC728392
257.135	-1.1033	0.187773	-5.8757	4.21056e-09	7.13914e-08	PCMTD2
43.927	-1.10267	0.428733	-2.57192	0.0101137	0.0404521	LOC284581
104.854	-1.10212	0.296525	-3.71678	0.000201775	0.00144159	IL16
376.916	-1.10119	0.162823	-6.76311	1.35065e-11	3.1976e-10	FAM21C
140.308	-1.09923	0.244097	-4.50327	6.69165e-06	6.73434e-05	THBS3
171.959	-1.09824	0.229223	-4.79114	1.65839e-06	1.87774e-05	KAT7
503.104	-1.09697	0.151129	-7.25851	3.91388e-13	1.09238e-11	MYO1B
472.543	-1.09546	0.164606	-6.65507	2.83159e-11	6.39111e-10	NLGN2
82.7066	-1.09465	0.31392	-3.48702	0.000488429	0.00309993	ABCA4
629.496	-1.09161	0.148842	-7.33405	2.23308e-13	6.38615e-12	PKIG
1403.37	-1.09141	0.124728	-8.75037	2.12658e-18	9.30064e-17	SOX17
520.577	-1.09037	0.163005	-6.68917	2.24446e-11	5.14869e-10	RHPN1
272.857	-1.08911	0.185401	-5.87436	4.2447e-09	7.18834e-08	LTA4H
72.8613	-1.08676	0.33197	-3.27366	0.00106163	0.00603653	FAM63A
298.794	-1.0866	0.176856	-6.14395	8.04953e-10	1.48498e-08	DCTPP1
205.174	-1.08443	0.229277	-4.72977	2.24774e-06	2.48472e-05	C2CD4B
53.0557	-1.08332	0.400512	-2.70485	0.0068335	0.0292665	FGD4
125.74	-1.08322	0.25747	-4.20717	2.58589e-05	0.000227322	APH1B
112.955	-1.082	0.280336	-3.85965	0.000113548	0.000864949	IGDCC3
259.377	-1.08161	0.187609	-5.76522	8.15526e-09	1.33285e-07	AP5M1
211.517	-1.07957	0.208898	-5.16795	2.3668e-07	3.11995e-06	NINL
307.756	-1.07569	0.176709	-6.08733	1.14807e-09	2.0824e-08	IGFBP5
691.653	-1.07384	0.128781	-8.33848	7.52509e-17	2.99277e-15	ELK3
100.052	-1.07311	0.286209	-3.74938	0.000177275	0.00128552	TMEM246
446.277	-1.07267	0.152895	-7.0157	2.28795e-12	5.88289e-11	OSMR
784.243	-1.07253	0.141888	-7.55901	4.06152e-14	1.24769e-12	EXOC3L1
360.783	-1.07252	0.168355	-6.37062	1.88271e-10	3.86424e-09	NRARP
339.177	-1.07032	0.169245	-6.32407	2.54766e-10	5.14232e-09	CACNB3
501.569	-1.06934	0.146621	-7.29327	3.02519e-13	8.54539e-12	FAM134A
138.315	-1.06823	0.248283	-4.30246	1.68914e-05	0.000154588	ICA1
2131.76	-1.06673	0.095567	-11.1621	6.25059e-29	5.69818e-27	MAGED2
2888.67	-1.06198	0.100288	-10.5893	3.34215e-26	2.59229e-24	APLNR
1148.1	-1.06139	0.110512	-9.60433	7.66571e-22	4.23696e-20	PCDH12
7466.36	-1.06051	0.087968	-12.0556	1.81227e-33	2.0354e-31	GSN
769.002	-1.0594	0.135085	-7.84243	4.41924e-15	1.49859e-13	ITGA1
62.6347	-1.05729	0.36734	-2.87824	0.00399904	0.0187266	LOC729683
151.336	-1.05715	0.248741	-4.25002	2.13753e-05	0.000191872	WDR48
837.261	-1.05491	0.134232	-7.85888	3.87598e-15	1.32075e-13	N4BP3
44.4959	-1.05423	0.418246	-2.52061	0.0117153	0.0453962	FSIP2
314.296	-1.0535	0.179983	-5.85334	4.81803e-09	8.11035e-08	ABCA1
166.771	-1.04803	0.237827	-4.40671	1.04951e-05	0.000100505	KLHL24
170.297	-1.04778	0.234764	-4.4631	8.07812e-06	7.9641e-05	GNG2
76.9442	-1.04718	0.3428	-3.05478	0.00225227	0.0114939	RAB40B
99.5656	-1.04651	0.28596	-3.65962	0.000252586	0.00175201	PPM1D
1837.16	-1.04572	0.118883	-8.7962	1.41524e-18	6.26767e-17	KIF26A
403.666	-1.04304	0.15858	-6.57738	4.78822e-11	1.05034e-09	THSD1
1373.89	-1.04302	0.106173	-9.82371	8.90063e-23	5.36292e-21	AFAP1L1
2057.34	-1.04116	0.113098	-9.20587	3.38921e-20	1.66951e-18	FAM69B
57.3318	-1.03963	0.371071	-2.8017	0.00508336	0.0229544	CASZ1
230.216	-1.03604	0.204777	-5.05935	4.20697e-07	5.32087e-06	THOC5
83.5747	-1.03589	0.311355	-3.32705	0.000877713	0.00514927	ADCK3
15629.1	-1.03383	0.0959557	-10.7741	4.56435e-27	3.70398e-25	SEMA6B
61.0192	-1.03341	0.360255	-2.86856	0.00412343	0.0191875	SCUBE2
61.0129	-1.03324	0.360442	-2.8666	0.00414911	0.0192879	LRRC27
90.5252	-1.03253	0.302076	-3.41811	0.000630585	0.00387261	KLC4
68.7804	-1.03123	0.343339	-3.00352	0.00266878	0.0132815	GVINP1
2048.53	-1.02491	0.0994433	-10.3065	6.58441e-25	4.64515e-23	H1F0
341.777	-1.0244	0.166494	-6.15281	7.61236e-10	1.40804e-08	GFOD2
58.5575	-1.02438	0.371677	-2.75609	0.00584968	0.0257038	SALL2
69.3228	-1.02358	0.349958	-2.92486	0.00344616	0.0165291	GATS
421.082	-1.02338	0.163461	-6.26071	3.83219e-10	7.47224e-09	ATG16L2
241.298	-1.02213	0.198243	-5.15597	2.52322e-07	3.30752e-06	SH3BP5L
127.771	-1.0216	0.262337	-3.89421	9.85182e-05	0.000760779	CREBL2
1118.7	-1.02113	0.116078	-8.79696	1.40568e-18	6.24502e-17	LMO2
80.6639	-1.02105	0.337428	-3.02598	0.0024783	0.0125154	RFX3
745.322	-1.02076	0.129783	-7.86514	3.6868e-15	1.25934e-13	FAM84B
840.942	-1.0206	0.131463	-7.76346	8.26407e-15	2.73203e-13	MAP4K2
1233.57	-1.02039	0.110338	-9.24782	2.29119e-20	1.14879e-18	ERG
455.932	-1.02022	0.151483	-6.7349	1.64039e-11	3.85108e-10	HAPLN1
76.023	-1.01918	0.348336	-2.92586	0.00343509	0.0164872	PLA2G6
108.178	-1.01494	0.290956	-3.48827	0.000486153	0.00308973	PIK3R3
101.867	-1.01218	0.282564	-3.58212	0.000340822	0.00228868	SLC29A2
649.237	-1.01159	0.143406	-7.05403	1.73811e-12	4.51875e-11	GDPD5
163.571	-1.01144	0.231527	-4.36859	1.25053e-05	0.000117827	BNIP3L
372.518	-1.01123	0.161343	-6.26757	3.66737e-10	7.19081e-09	PHC1
325.378	-1.01053	0.178483	-5.66178	1.49814e-08	2.37655e-07	GIPC3
165.9	-1.00951	0.242166	-4.16869	3.0636e-05	0.000264839	ZNF436
117.011	-1.00884	0.267297	-3.77421	0.000160513	0.00117773	RCBTB2
363.071	-1.00766	0.165303	-6.09582	1.08881e-09	1.98002e-08	DNMT3A
2466.88	-1.00115	0.0935496	-10.7018	9.97994e-27	7.87125e-25	CD34
93.6505	-1.00104	0.293615	-3.40937	0.000651139	0.00397969	FBXL20
745.057	-0.999001	0.139883	-7.14168	9.21948e-13	2.46069e-11	HLX
241.966	-0.998094	0.195332	-5.10973	3.22617e-07	4.16289e-06	ACADM
139.228	-0.997633	0.245207	-4.06853	4.73107e-05	0.000394181	FLJ32255
170.373	-0.996553	0.243862	-4.08655	4.37827e-05	0.000368063	LFNG
205.976	-0.996503	0.205537	-4.84828	1.24536e-06	1.44612e-05	GALNT18
763.594	-0.995937	0.138311	-7.2007	5.99057e-13	1.62358e-11	SLC22A23
203.268	-0.994959	0.213178	-4.66728	3.05218e-06	3.29612e-05	MYO1D
195.101	-0.994623	0.211524	-4.70219	2.57389e-06	2.80768e-05	DGKE
258.658	-0.993309	0.189941	-5.22957	1.69903e-07	2.29574e-06	IP6K2
613.892	-0.992613	0.134418	-7.38455	1.52972e-13	4.46481e-12	SLC1A4
774.685	-0.99256	0.135372	-7.3321	2.2657e-13	6.46507e-12	PLEKHG2
97.521	-0.991025	0.306014	-3.2385	0.0012016	0.0066968	CMKLR1
161.821	-0.990593	0.24596	-4.02746	5.63837e-05	0.000460484	DNMT3B
120.45	-0.989578	0.262261	-3.77325	0.000161133	0.00118116	HSPA1A
119.542	-0.988924	0.285164	-3.46791	0.000524517	0.00329914	PRICKLE3
168.316	-0.987246	0.238031	-4.14756	3.36042e-05	0.000288016	GABARAPL1
310.787	-0.987115	0.17675	-5.5848	2.33974e-08	3.58991e-07	SSH2
330.567	-0.98674	0.179829	-5.4871	4.08586e-08	6.08931e-07	KIAA1211
410.728	-0.986322	0.157234	-6.27298	3.54208e-10	6.96459e-09	TAL1
2183.63	-0.986274	0.100815	-9.783	1.33196e-22	7.99122e-21	SLC44A2
2525.15	-0.985311	0.235264	-4.18811	2.81292e-05	0.000245741	SOX18
419.827	-0.982496	0.153314	-6.4084	1.4705e-10	3.05842e-09	FAM21A
925.761	-0.982228	0.130408	-7.53197	4.99803e-14	1.52538e-12	HOMER3
187.134	-0.981679	0.232605	-4.22036	2.43908e-05	0.000215768	CTHRC1
92.2536	-0.981453	0.307324	-3.19355	0.00140536	0.00768298	CEP112
228.979	-0.980784	0.209811	-4.6746	2.94524e-06	3.19045e-05	SCRN2
281.187	-0.98076	0.188538	-5.20193	1.97225e-07	2.63951e-06	DOK4
765.4	-0.980263	0.12597	-7.78169	7.15592e-15	2.39766e-13	F11R
296.568	-0.980153	0.182468	-5.37163	7.8026e-08	1.1189e-06	ATF7IP
457.25	-0.979594	0.155188	-6.31232	2.74889e-10	5.50522e-09	IL17RA
1415.91	-0.978718	0.24833	-3.9412	8.10739e-05	0.000643413	HS6ST1
331.52	-0.978354	0.168222	-5.81586	6.03231e-09	1.00103e-07	PLD1
193.889	-0.977016	0.227299	-4.29837	1.72057e-05	0.000157158	NEIL1
113.147	-0.976673	0.279346	-3.49628	0.000471794	0.00300795	SLC9A3R1
100.128	-0.973942	0.288913	-3.37106	0.000748791	0.00448859	ACCS
68.4737	-0.973053	0.343719	-2.83096	0.00464086	0.0212294	LZTFL1
1399.73	-0.972411	0.105438	-9.2226	2.89974e-20	1.4385e-18	MYH10
489.926	-0.971737	0.161388	-6.02112	1.73217e-09	3.05886e-08	NFIB
126.794	-0.971347	0.259597	-3.74174	0.000182747	0.00132042	ARRDC2
237.909	-0.970971	0.199545	-4.86592	1.13927e-06	1.3362e-05	BASP1
113.644	-0.970352	0.283642	-3.42104	0.000623817	0.00384437	GSTT1
227.065	-0.970289	0.22724	-4.26988	1.9558e-05	0.00017703	MN1
521.408	-0.968472	0.144148	-6.7186	1.83483e-11	4.2577e-10	TOX2
68.2941	-0.967394	0.341749	-2.83072	0.00464435	0.0212384	RASSF4
87.803	-0.967392	0.303166	-3.19096	0.001418	0.00774001	OTUD1
1156.27	-0.966891	0.120347	-8.03416	9.42214e-16	3.38306e-14	ROBO4
193.243	-0.966533	0.21299	-4.53793	5.68078e-06	5.81004e-05	PDE4B
142.212	-0.965972	0.253489	-3.8107	0.000138573	0.00103535	NRIP1
1356.98	-0.964447	0.124294	-7.75937	8.53492e-15	2.81272e-13	TECPR1
107.804	-0.963615	0.273897	-3.51817	0.000434536	0.0028061	GHDC
1218.55	-0.96311	0.139289	-6.91445	4.69678e-12	1.16293e-10	C11orf95
103.479	-0.962891	0.291383	-3.30456	0.00095126	0.00550711	LINC00961
390.478	-0.962543	0.15844	-6.07513	1.23884e-09	2.24124e-08	FNBP1
462.135	-0.960549	0.149387	-6.42993	1.27664e-10	2.6911e-09	C4orf32
130.569	-0.959838	0.264457	-3.62946	0.000284015	0.0019536	FRAT2
69.5358	-0.959773	0.338795	-2.8329	0.00461279	0.0211216	LOC728743
1122.75	-0.958796	0.111552	-8.59506	8.32231e-18	3.50862e-16	SDCBP
372.625	-0.958269	0.166765	-5.74624	9.12512e-09	1.4725e-07	RAB3D
158.146	-0.957195	0.232712	-4.11322	3.90186e-05	0.000330586	DHX40
120.94	-0.956831	0.260272	-3.67628	0.000236661	0.00165462	AP1G2
784.528	-0.955242	0.123541	-7.73217	1.05728e-14	3.44389e-13	CYB5B
180.41	-0.954871	0.225641	-4.23182	2.31812e-05	0.000206236	JPH2
332.052	-0.954581	0.176072	-5.42153	5.90908e-08	8.60555e-07	OSBPL10
91.5668	-0.952291	0.303505	-3.13765	0.00170309	0.00907043	PTPRU
555.149	-0.948332	0.144123	-6.58002	4.70373e-11	1.03504e-09	ST6GALNAC6
118.021	-0.948166	0.281178	-3.37213	0.000745901	0.00447318	RTN2
137.434	-0.947537	0.245875	-3.85373	0.000116334	0.000882818	MGMT
71.9225	-0.946339	0.337044	-2.80776	0.00498871	0.0226216	UNC13D
762.922	-0.94548	0.129217	-7.31701	2.53561e-13	7.20595e-12	IFI16
225.472	-0.943902	0.197274	-4.78472	1.71229e-06	1.93084e-05	LHFPL2
222.961	-0.943835	0.206731	-4.56552	4.98254e-06	5.15854e-05	VPS11
334.488	-0.943304	0.170346	-5.53758	3.06672e-08	4.64441e-07	HS1BP3
385.626	-0.942189	0.167098	-5.63853	1.71511e-08	2.69033e-07	PLD2
178.505	-0.941393	0.218347	-4.31146	1.62179e-05	0.000149105	HECA
235.937	-0.941265	0.204646	-4.59948	4.23542e-06	4.46739e-05	PROS1
630.488	-0.940371	0.142929	-6.57928	4.72743e-11	1.03863e-09	HMGCS1
160.716	-0.940323	0.248247	-3.78786	0.000151952	0.00112277	CTXN1
438.544	-0.940237	0.158439	-5.93439	2.94941e-09	5.0496e-08	FBXL7
465.049	-0.939625	0.157061	-5.98256	2.19654e-09	3.83548e-08	PPP1R13B
505.664	-0.939538	0.156133	-6.01756	1.77065e-09	3.11505e-08	MFGE8
116.251	-0.93873	0.265089	-3.54119	0.000398333	0.00260102	EPB41L5
1283.58	-0.938728	0.108459	-8.65513	4.92337e-18	2.12022e-16	ARGLU1
171.018	-0.938346	0.226472	-4.14332	3.42321e-05	0.000292682	FHL3
88.067	-0.937651	0.301201	-3.11305	0.00185167	0.00976178	F2RL3
95.4493	-0.937463	0.290413	-3.22804	0.00124642	0.00689731	CALHM2
3370.65	-0.937321	0.10022	-9.35265	8.54813e-21	4.42831e-19	GRN
1632.62	-0.937074	0.101411	-9.24038	2.45629e-20	1.22719e-18	ATP2B4
151.577	-0.936805	0.234309	-3.99816	6.38362e-05	0.00051654	LRIG3
1944.45	-0.935516	0.115825	-8.077	6.63807e-16	2.43321e-14	NOS3
956.985	-0.935367	0.129401	-7.22844	4.88569e-13	1.34227e-11	RXRA
642.894	-0.931851	0.13462	-6.9221	4.45007e-12	1.10574e-10	BAALC
127.437	-0.930236	0.264402	-3.51827	0.000434377	0.0028061	ACAT2
572.537	-0.928695	0.139655	-6.64991	2.93272e-11	6.59816e-10	CDK9
156.794	-0.927378	0.258468	-3.58798	0.000333246	0.00224733	BBC3
286.218	-0.926316	0.180051	-5.14473	2.67899e-07	3.49539e-06	ZNF618
83.9428	-0.925528	0.314296	-2.94477	0.00323197	0.0156515	CORO7
324.128	-0.924954	0.171131	-5.40495	6.48259e-08	9.40176e-07	LRCH1
221.228	-0.923864	0.203975	-4.5293	5.9178e-06	6.02029e-05	CCS
315.181	-0.923031	0.173698	-5.314	1.07247e-07	1.49517e-06	MAP1LC3B
834.868	-0.922852	0.121364	-7.60403	2.87057e-14	8.9755e-13	CDC42EP3
794.94	-0.922447	0.127349	-7.24347	4.37335e-13	1.211e-11	TJP1
272.274	-0.920194	0.18193	-5.05794	4.23802e-07	5.35532e-06	CTDSPL
440.185	-0.919701	0.154556	-5.9506	2.67155e-09	4.6076e-08	HHEX
876.356	-0.918706	0.137558	-6.67869	2.41091e-11	5.4857e-10	TRPM4
64.6148	-0.918528	0.352132	-2.60847	0.00909467	0.0370561	MTURN
424.466	-0.91794	0.155786	-5.89231	3.80834e-09	6.48064e-08	RABGAP1
472.938	-0.917872	0.151933	-6.04128	1.52899e-09	2.72704e-08	ARHGEF40
161.994	-0.91699	0.227874	-4.02411	5.71906e-05	0.000466801	DGKA
553.25	-0.916607	0.150272	-6.09966	1.06292e-09	1.93545e-08	ZBTB46
78.4829	-0.915897	0.322781	-2.83752	0.00454658	0.0208661	TMEM37
212.386	-0.914999	0.205273	-4.45747	8.29331e-06	8.14093e-05	KDM4A
1829.39	-0.913517	0.112202	-8.14173	3.89675e-16	1.44726e-14	VWF
90.8358	-0.912964	0.301806	-3.025	0.00248633	0.012547	SLC4A11
264.013	-0.912564	0.186448	-4.89447	9.85735e-07	1.17178e-05	PPARD
406.59	-0.910969	0.158138	-5.76059	8.38184e-09	1.36241e-07	CPNE1
392.265	-0.910435	0.157233	-5.79037	7.023e-09	1.15587e-07	NBR1
74.4326	-0.910232	0.329	-2.76666	0.00566334	0.0250813	PDE7B
65.9068	-0.910208	0.359129	-2.53449	0.0112612	0.0440134	LRRC75B
292.275	-0.909903	0.179662	-5.06453	4.09399e-07	5.20167e-06	FZD6
85.9542	-0.909299	0.319231	-2.84841	0.00439387	0.0202646	ZNF688
223.889	-0.907284	0.200179	-4.53236	5.83275e-06	5.94996e-05	PDK2
223.797	-0.904825	0.199392	-4.53792	5.68107e-06	5.81004e-05	AACS
498.54	-0.904456	0.165693	-5.45862	4.79841e-08	7.08358e-07	TCEA2
532.425	-0.903647	0.140775	-6.41908	1.37101e-10	2.87708e-09	HEXA
86.6334	-0.903244	0.309431	-2.91905	0.00351105	0.016783	BTBD19
120.621	-0.902924	0.273101	-3.30619	0.000945732	0.00547963	ITPKC
304.119	-0.90247	0.175367	-5.14618	2.65841e-07	3.47176e-06	LMBR1L
92.9472	-0.90203	0.309339	-2.91599	0.00354561	0.0169194	JMY
257.673	-0.899714	0.201799	-4.45847	8.25467e-06	8.11536e-05	NOD1
187.425	-0.899632	0.215568	-4.17332	3.00197e-05	0.000259992	MVK
1649.32	-0.899577	0.123117	-7.30667	2.73842e-13	7.7666e-12	SIPA1
97.3833	-0.899363	0.289798	-3.10342	0.00191299	0.0100211	TMEM198B
74.2108	-0.89896	0.329123	-2.73138	0.00630698	0.0273843	NUDT10
519.35	-0.898742	0.158781	-5.66027	1.51137e-08	2.39213e-07	RAPGEF3
310.333	-0.898121	0.175652	-5.11307	3.16958e-07	4.10117e-06	PITPNB
65.3104	-0.896532	0.34731	-2.58136	0.00984121	0.039599	LINC00176
79.8768	-0.896223	0.315618	-2.83958	0.0045173	0.0207657	ZNF449
141.388	-0.89364	0.246619	-3.62356	0.000290573	0.00199187	L3MBTL3
110.853	-0.89249	0.271844	-3.28309	0.00102674	0.00587866	ZNF423
99.8286	-0.890036	0.310608	-2.86546	0.00416401	0.0193443	MFSD3
201.021	-0.889424	0.209345	-4.2486	2.15111e-05	0.000192967	KDM3A
68.0752	-0.889235	0.340908	-2.60843	0.00909576	0.0370561	PLCB1
497.144	-0.888804	0.167179	-5.31648	1.05792e-07	1.47783e-06	ARRDC3
193.872	-0.888057	0.21214	-4.18619	2.83673e-05	0.000247144	RGS10
484.457	-0.887945	0.173631	-5.11399	3.15422e-07	4.08506e-06	ATG2A
658.839	-0.886349	0.13134	-6.74853	1.49348e-11	3.52386e-10	CARD8
3390.57	-0.884978	0.109829	-8.05776	7.77066e-16	2.81166e-14	CRIP2
666.2	-0.884386	0.136394	-6.48405	8.92903e-11	1.90219e-09	SETX
156.921	-0.883302	0.244581	-3.6115	0.000304433	0.00207876	PXK
301.257	-0.883055	0.192937	-4.5769	4.71909e-06	4.91835e-05	UBALD1
324.014	-0.882757	0.169823	-5.1981	2.01332e-07	2.68678e-06	MAML3
289.63	-0.88013	0.198142	-4.44192	8.91588e-06	8.67429e-05	SEPHS2
1947.72	-0.879934	0.103704	-8.48506	2.15616e-17	8.85099e-16	ARRB1
1026.28	-0.879912	0.137238	-6.41158	1.44023e-10	3.00524e-09	ATP13A2
1200.37	-0.87894	0.130641	-6.72788	1.72156e-11	4.01901e-10	SH3TC1
517.75	-0.877935	0.141774	-6.19248	5.92238e-10	1.11453e-08	PSMD13
400.106	-0.87759	0.159068	-5.51709	3.44662e-08	5.18618e-07	MRI1
407.785	-0.87679	0.174414	-5.02707	4.98033e-07	6.21501e-06	SHROOM2
1264.94	-0.876189	0.1216	-7.20548	5.78388e-13	1.57364e-11	SLC27A3
69.6762	-0.875141	0.341292	-2.5642	0.0103415	0.0411754	ANXA2R
131.622	-0.875107	0.249296	-3.51032	0.000447566	0.00287438	CSAD
297.417	-0.873397	0.192245	-4.54315	5.54198e-06	5.68364e-05	SLC27A1
123.588	-0.872573	0.2658	-3.28282	0.00102775	0.00588127	GJD3
131.98	-0.872469	0.255177	-3.41908	0.000628338	0.00386557	LOC100129434
672.923	-0.871987	0.146626	-5.94703	2.7305e-09	4.69199e-08	CHST2
10998.6	-0.871934	0.0791058	-11.0224	2.98069e-28	2.58308e-26	KDR
602.472	-0.871553	0.138229	-6.30512	2.87978e-10	5.75095e-09	BIN1
93.2492	-0.871496	0.294447	-2.95977	0.00307866	0.0150126	POU2F1
583.493	-0.871489	0.141691	-6.15065	7.71647e-10	1.42541e-08	SLC25A29
199.972	-0.870932	0.214375	-4.06265	4.85194e-05	0.000401867	PHF21A
134.797	-0.870707	0.24961	-3.48827	0.000486161	0.00308973	NUBP1
852.814	-0.870491	0.13338	-6.5264	6.73673e-11	1.46178e-09	PLEKHG5
790.882	-0.868385	0.123516	-7.03057	2.05691e-12	5.29853e-11	GGT5
278.041	-0.868198	0.192847	-4.50201	6.73127e-06	6.76936e-05	ZBTB7B
454.383	-0.867267	0.149749	-5.79149	6.97654e-09	1.14957e-07	ANGPTL2
600.036	-0.867164	0.141507	-6.12808	8.89484e-10	1.63449e-08	MAPK3
1241.8	-0.867061	0.118133	-7.3397	2.14066e-13	6.17099e-12	TNKS1BP1
637.748	-0.867007	0.131986	-6.56892	5.06824e-11	1.11003e-09	AFF1
385.063	-0.866746	0.166294	-5.21212	1.86699e-07	2.50341e-06	AMDHD2
2233.53	-0.866105	0.0947234	-9.14352	6.04503e-20	2.94674e-18	COL5A2
2256.89	-0.865247	0.0960794	-9.00554	2.14601e-19	1.01783e-17	HYAL2
292.493	-0.862581	0.176513	-4.8868	1.0249e-06	1.21218e-05	CD40
97.974	-0.861974	0.285958	-3.01433	0.00257546	0.0128902	STK16
218.352	-0.860838	0.206069	-4.17742	2.9483e-05	0.000255975	SNX30
219.917	-0.859027	0.199162	-4.31322	1.60896e-05	0.000148022	ACE
171.329	-0.858405	0.225663	-3.80393	0.000142418	0.00106069	ACSS1
1877.24	-0.856973	0.0991253	-8.64535	5.36397e-18	2.3029e-16	NRP1
792.832	-0.855393	0.125385	-6.82213	8.97009e-12	2.16749e-10	ZSWIM8
287.494	-0.852795	0.193559	-4.40587	1.05359e-05	0.000100827	PRR29
112.735	-0.852753	0.282106	-3.02281	0.00250442	0.0126246	ANKRD13B
286.788	-0.8526	0.179113	-4.76012	1.93473e-06	2.16428e-05	ABHD6
252.665	-0.851366	0.187619	-4.53773	5.6863e-06	5.81004e-05	YPEL2
237.471	-0.851018	0.193266	-4.40334	1.06596e-05	0.000101941	PDZD2
299.04	-0.849348	0.186497	-4.55421	5.2583e-06	5.42006e-05	DARS
88.0482	-0.847502	0.300488	-2.82042	0.00479601	0.021875	IFT22
2631.03	-0.846261	0.0917795	-9.22059	2.95459e-20	1.46054e-18	SCD
148.861	-0.843469	0.239017	-3.52891	0.000417278	0.0027137	USP28
169.432	-0.843183	0.235766	-3.57636	0.000348415	0.00232702	ZNF862
392.977	-0.841889	0.15935	-5.28326	1.26907e-07	1.74241e-06	PPAP2B
138.783	-0.840825	0.243291	-3.45605	0.000548158	0.00343247	CEP89
493.364	-0.838995	0.145811	-5.75398	8.71681e-09	1.41148e-07	LIPA
1239.36	-0.838837	0.107946	-7.7709	7.79289e-15	2.59868e-13	PBX2
363.237	-0.837691	0.165248	-5.0693	3.9929e-07	5.0914e-06	TPCN1
113.236	-0.836077	0.276498	-3.02381	0.00249614	0.0125874	PPP1R13L
1078.83	-0.835831	0.131117	-6.37468	1.83347e-10	3.77974e-09	HIP1R
470.18	-0.83262	0.15532	-5.36069	8.29033e-08	1.17802e-06	SLC35E2B
102.961	-0.832322	0.280421	-2.96811	0.00299635	0.0146775	PPOX
190.72	-0.83218	0.218471	-3.80911	0.000139467	0.00104092	ZNF205
456.904	-0.831837	0.151307	-5.49767	3.84839e-08	5.74761e-07	BACE2
154.502	-0.83183	0.2343	-3.55027	0.000384838	0.00252739	ZNF428
370.547	-0.831683	0.169142	-4.91706	8.78521e-07	1.05415e-05	ADAMTS10
1752.94	-0.831493	0.119381	-6.96506	3.28265e-12	8.22949e-11	MYO15B
85.2124	-0.831429	0.320465	-2.59444	0.00947444	0.03838	BCAS3
1057.07	-0.831252	0.11253	-7.38691	1.50282e-13	4.39543e-12	LAPTM5
83.0101	-0.830404	0.320792	-2.58861	0.00963651	0.0389203	ASCC1
138.826	-0.829584	0.242882	-3.41559	0.000636451	0.00390304	DNASE2
180.985	-0.828765	0.220817	-3.75319	0.000174602	0.00126744	DHRS1
82.9964	-0.828459	0.323005	-2.56485	0.010322	0.041121	CCDC68
228.728	-0.828106	0.229068	-3.6151	0.000300227	0.00205204	MAN1C1
235.22	-0.82763	0.195443	-4.23464	2.28914e-05	0.000204046	ST6GAL1
201.834	-0.82753	0.209927	-3.94199	8.08076e-05	0.000641662	GIMAP1
644.379	-0.82743	0.134086	-6.17087	6.79149e-10	1.26453e-08	SPTLC2
493.983	-0.827057	0.145606	-5.68011	1.34605e-08	2.14741e-07	TJP2
327.875	-0.826974	0.175049	-4.72426	2.30957e-06	2.54307e-05	CCNYL1
346.032	-0.826859	0.167018	-4.9507	7.39454e-07	8.99583e-06	AK3
85.1583	-0.825397	0.305282	-2.70372	0.00685675	0.0293392	APPL2
205.461	-0.824402	0.222038	-3.71289	0.000204908	0.001461	KAZN
982.395	-0.823776	0.128677	-6.40191	1.53449e-10	3.18679e-09	LZTR1
658.543	-0.823554	0.153919	-5.35056	8.76837e-08	1.23718e-06	MVD
192.412	-0.822899	0.212716	-3.86854	0.00010949	0.000836304	PYGL
311.525	-0.82229	0.178682	-4.60197	4.18519e-06	4.42772e-05	MAP1LC3A
1358.73	-0.822082	0.133184	-6.17253	6.72063e-10	1.253e-08	JUND
221.211	-0.822068	0.197883	-4.15432	3.26256e-05	0.000280485	ACAA1
421.226	-0.821747	0.153181	-5.36456	8.11456e-08	1.15655e-06	CCDC88C
375.045	-0.821622	0.160535	-5.11803	3.08743e-07	4.00226e-06	GLMP
510.543	-0.82161	0.145858	-5.63295	1.77149e-08	2.77257e-07	ULK1
167.029	-0.818754	0.22857	-3.58207	0.000340882	0.00228868	SYF2
164.784	-0.818449	0.225548	-3.62871	0.000284845	0.00195738	RGS14
1395.08	-0.818429	0.127944	-6.39678	1.58687e-10	3.2907e-09	AGAP3
655.694	-0.81783	0.131415	-6.22328	4.86876e-10	9.36335e-09	CAPG
188.205	-0.816354	0.217691	-3.75005	0.000176797	0.00128271	MKL2
1347.46	-0.816064	0.109477	-7.45423	9.0393e-14	2.68862e-12	STAT6
91.0368	-0.815827	0.295773	-2.75829	0.00581049	0.0255877	CIR1
92.4972	-0.81516	0.304926	-2.67331	0.00751077	0.0315762	JADE3
442.994	-0.813534	0.153444	-5.30182	1.14651e-07	1.58424e-06	C1QTNF6
145.6	-0.813391	0.239462	-3.39674	0.000681939	0.00414089	KLHDC2
107.087	-0.812551	0.289182	-2.80983	0.00495681	0.0224987	RPH3AL
501.902	-0.812265	0.143857	-5.64635	1.63894e-08	2.58239e-07	SMARCD1
107.062	-0.812115	0.28459	-2.85363	0.00432231	0.0199871	PNPLA7
858.377	-0.810786	0.135582	-5.98006	2.2305e-09	3.88512e-08	SLC9A1
185.123	-0.810565	0.213881	-3.7898	0.000150768	0.00111637	FAM212A
184.405	-0.809991	0.214311	-3.77952	0.000157131	0.00115495	D2HGDH
525.273	-0.809226	0.148165	-5.46166	4.7171e-08	6.97088e-07	GIT2
414.895	-0.809038	0.153952	-5.25514	1.47914e-07	2.01608e-06	IP6K1
228.474	-0.807819	0.206903	-3.90433	9.44852e-05	0.000734484	SLC16A13
258.029	-0.806423	0.190646	-4.22995	2.33738e-05	0.000207687	THAP11
98.4028	-0.804922	0.295212	-2.72659	0.00639928	0.0277111	APC2
355.289	-0.803877	0.164374	-4.89053	1.00567e-06	1.19043e-05	TARBP1
324.776	-0.803052	0.176686	-4.54507	5.49167e-06	5.63991e-05	TRIM41
648.927	-0.802793	0.134133	-5.98505	2.16318e-09	3.78193e-08	TSPAN9
742.07	-0.802666	0.126284	-6.35605	2.07005e-10	4.24255e-09	MECOM
146.673	-0.802576	0.276906	-2.89837	0.00375109	0.0177379	LTBP3
997.739	-0.802052	0.126849	-6.32286	2.56759e-10	5.17166e-09	RGS3
150.358	-0.801316	0.239724	-3.34266	0.000829807	0.00490925	ADCK4
90.3613	-0.799371	0.297263	-2.6891	0.00716441	0.0304238	ZNF75D
1081.91	-0.799074	0.125772	-6.35338	2.10633e-10	4.31061e-09	AP2A2
112.55	-0.796026	0.277459	-2.86899	0.00411784	0.0191745	ATG14
114.567	-0.795338	0.267757	-2.97037	0.00297444	0.0145905	HAUS4
141.716	-0.795158	0.24623	-3.22933	0.0012408	0.00687706	DEDD2
4963.88	-0.794906	0.207906	-3.82339	0.000131629	0.000987115	NOTCH1
188.936	-0.794817	0.234287	-3.39249	0.000692609	0.0041966	MOB2
94.4142	-0.793914	0.296734	-2.67551	0.00746163	0.0314387	LAMC2
284.232	-0.793841	0.183828	-4.3184	1.57167e-05	0.000144876	SUFU
83.1963	-0.793149	0.308998	-2.56685	0.0102628	0.0409154	2018-03-03
288.531	-0.792943	0.180415	-4.39511	1.10719e-05	0.000105525	KIFC2
2441.58	-0.792847	0.0957335	-8.28181	1.21316e-16	4.73098e-15	PREX1
1495.87	-0.792587	0.118598	-6.68297	2.34149e-11	5.35378e-10	MLLT6
870.82	-0.792476	0.131265	-6.03723	1.56787e-09	2.78977e-08	LDB1
792.923	-0.791584	0.130527	-6.06453	1.32338e-09	2.38191e-08	USP9X
816.324	-0.790811	0.160246	-4.93498	8.01604e-07	9.67645e-06	GAS2L1
1075.52	-0.789728	0.112743	-7.00468	2.47556e-12	6.34205e-11	PRCP
3254.56	-0.789417	0.101938	-7.74409	9.62688e-15	3.15775e-13	COL6A2
123.73	-0.789285	0.264047	-2.98918	0.00279728	0.0138522	LGALSL
139.055	-0.789159	0.243298	-3.24359	0.00118035	0.00659406	RFX7
607.247	-0.78912	0.13734	-5.74574	9.15209e-09	1.47516e-07	MED12
131.584	-0.788742	0.256758	-3.07193	0.00212682	0.0109412	TULP3
809.668	-0.788385	0.129708	-6.07817	1.2156e-09	2.20204e-08	SMARCC2
109.68	-0.787378	0.308651	-2.55103	0.0107404	0.0424507	ZBED3
164.63	-0.787056	0.225004	-3.49796	0.000468836	0.00299453	IFT140
135.4	-0.7866	0.249924	-3.14736	0.00164755	0.00881812	ZBTB22
4377.61	-0.786322	0.103316	-7.61082	2.72365e-14	8.53513e-13	NOTCH4
1265.91	-0.784944	0.10904	-7.19871	6.07827e-13	1.64213e-11	CNN3
152.078	-0.784405	0.23552	-3.33052	0.000866826	0.00509819	PICK1
768.693	-0.783656	0.134826	-5.81236	6.15994e-09	1.0186e-07	GIGYF1
432.211	-0.783163	0.157066	-4.98621	6.15747e-07	7.54976e-06	SOCS3
116.118	-0.783084	0.269276	-2.90811	0.0036362	0.0172812	IRAK3
411.673	-0.78244	0.161001	-4.85984	1.1748e-06	1.37327e-05	PSKH1
500.249	-0.782151	0.14805	-5.28302	1.27069e-07	1.74241e-06	CDK10
298.639	-0.781851	0.180244	-4.33773	1.43959e-05	0.000133667	CACFD1
891.851	-0.780397	0.119479	-6.53169	6.50333e-11	1.41332e-09	PTPRB
86.8766	-0.778498	0.305067	-2.55189	0.0107139	0.0423939	KLF12
672.877	-0.776606	0.141031	-5.50662	3.65782e-08	5.48499e-07	MYO18A
181.652	-0.775376	0.21627	-3.58522	0.000336791	0.00226664	GOPC
201.738	-0.774254	0.215613	-3.59094	0.000329491	0.00222819	SLC12A6
185.087	-0.772442	0.220895	-3.49687	0.000470745	0.003004	DDIT4
1414.06	-0.772085	0.105187	-7.34014	2.1337e-13	6.16359e-12	PIEZO2
164.936	-0.771856	0.225627	-3.42093	0.000624071	0.00384437	FBXO10
177.277	-0.771626	0.217887	-3.54141	0.00039799	0.00259999	TTC38
488.847	-0.771436	0.144694	-5.3315	9.74075e-08	1.36614e-06	ADIPOR2
359.326	-0.769801	0.177926	-4.32652	1.51481e-05	0.000139819	CHST15
4362.55	-0.7697	0.0867696	-8.87062	7.27425e-19	3.35932e-17	MAP4K4
190.054	-0.769525	0.211761	-3.63392	0.000279143	0.00192201	STK36
127.504	-0.767971	0.253584	-3.02847	0.00245796	0.0124261	C2orf68
537.294	-0.76797	0.144298	-5.3221	1.02575e-07	1.43718e-06	WDR81
91.2901	-0.767884	0.307238	-2.49931	0.0124436	0.0476399	KCNJ2
191.515	-0.767539	0.215891	-3.55522	0.000377668	0.00248924	MAGI1
357.836	-0.767368	0.165065	-4.64889	3.33728e-06	3.58197e-05	TSPAN11
166.517	-0.767231	0.225208	-3.40677	0.000657377	0.00401257	FRMD4B
149.233	-0.766876	0.242019	-3.16866	0.00153143	0.00826916	HIBCH
484.499	-0.766733	0.157966	-4.85378	1.21132e-06	1.41478e-05	KDM4B
1725.31	-0.766302	0.123327	-6.21359	5.17869e-10	9.87681e-09	ARHGEF1
122.624	-0.764721	0.259496	-2.94695	0.00320926	0.0155595	CCDC102A
527.917	-0.764555	0.150672	-5.07431	3.88905e-07	4.97253e-06	TMEM255B
169.009	-0.763804	0.223186	-3.42228	0.00062098	0.00382869	ZFYVE19
387.858	-0.762679	0.157334	-4.84751	1.25024e-06	1.44939e-05	TSPAN13
817.088	-0.762303	0.124391	-6.1283	8.88257e-10	1.63437e-08	GLUL
95.8124	-0.761504	0.290121	-2.62478	0.00867049	0.0355298	SESN1
469.548	-0.760225	0.146751	-5.18038	2.2143e-07	2.94101e-06	GOLGB1
127.625	-0.759277	0.256759	-2.95715	0.00310492	0.0151249	PIK3C3
416.045	-0.759009	0.154438	-4.91466	8.89387e-07	1.06446e-05	TMEM88
534.776	-0.758952	0.151625	-5.00544	5.57346e-07	6.88783e-06	YES1
215.717	-0.758895	0.203684	-3.72584	0.000194664	0.00139504	RICTOR
157.707	-0.758506	0.229913	-3.2991	0.00096995	0.00560145	RNF144B
334.897	-0.758456	0.169832	-4.46592	7.97243e-06	7.87095e-05	ABCD4
307.994	-0.757723	0.180973	-4.18694	2.82739e-05	0.000246698	WBP1L
1364.15	-0.757502	0.12002	-6.31146	2.76419e-10	5.52799e-09	TSC22D4
302.751	-0.75676	0.178045	-4.25038	2.13407e-05	0.000191684	SMARCA1
90.8319	-0.756606	0.301125	-2.5126	0.0119846	0.0462485	BDH2
130.809	-0.755993	0.257253	-2.93871	0.00329579	0.0159132	GSTA4
1653.35	-0.755185	0.101614	-7.43189	1.07061e-13	3.17094e-12	FGD5
664.878	-0.754156	0.132434	-5.69459	1.2367e-08	1.97521e-07	LIMS1
328.072	-0.75277	0.175792	-4.28216	1.85088e-05	0.000168059	MICAL1
219.892	-0.751916	0.200193	-3.75596	0.000172678	0.00125478	ZNRF1
1233.18	-0.751593	0.113846	-6.60183	4.06113e-11	9.02122e-10	UACA
884.9	-0.751287	0.1188	-6.32396	2.54937e-10	5.14232e-09	DUSP3
193.897	-0.750567	0.211801	-3.54373	0.000394508	0.00258085	FIGNL2
308.753	-0.748083	0.180376	-4.14736	3.36335e-05	0.000288091	MFSD7
704.78	-0.746616	0.140701	-5.3064	1.11813e-07	1.55113e-06	CARD10
197.875	-0.746529	0.210276	-3.55023	0.000384896	0.00252739	MTHFR
118.386	-0.746129	0.27067	-2.7566	0.00584065	0.0256925	SPAST
177.93	-0.744451	0.224664	-3.31362	0.000920964	0.00536639	NDRG3
2263.33	-0.742548	0.0956477	-7.76336	8.27062e-15	2.73203e-13	MYO10
382.752	-0.741919	0.16223	-4.57325	4.80224e-06	4.99398e-05	SLC38A7
2557.63	-0.741537	0.114249	-6.49053	8.55339e-11	1.82772e-09	MMP15
359.319	-0.741283	0.161967	-4.57675	4.72251e-06	4.91835e-05	SCAND1
191.765	-0.740249	0.215062	-3.44203	0.000577375	0.00360096	TBC1D17
245.991	-0.740089	0.191471	-3.86528	0.000110963	0.000846636	VGLL4
754.472	-0.739421	0.138533	-5.33749	9.42402e-08	1.32436e-06	DAPK3
162.551	-0.739283	0.233036	-3.1724	0.00151186	0.00818234	MEX3B
545.14	-0.739178	0.138556	-5.33486	9.5617e-08	1.34237e-06	LIMK2
217.193	-0.739088	0.208354	-3.54727	0.000389244	0.00254997	TMEM150A
475.278	-0.73894	0.145931	-5.06361	4.1138e-07	5.2215e-06	TMOD3
336.235	-0.7378	0.167792	-4.3971	1.09706e-05	0.00010463	ZNF521
376.743	-0.737606	0.168409	-4.37984	1.18766e-05	0.000112583	ZADH2
137.293	-0.737465	0.260639	-2.82945	0.00466283	0.021316	ZNF71
127.366	-0.737407	0.256284	-2.8773	0.00401092	0.018776	SEC31B
121.971	-0.737007	0.266077	-2.7699	0.00560735	0.0248962	SPATS2
597.06	-0.736741	0.1394	-5.28508	1.25652e-07	1.72775e-06	PTK7
191.518	-0.736382	0.213013	-3.45698	0.000546272	0.00342518	TNFRSF25
114.36	-0.734493	0.277368	-2.64808	0.00809508	0.0335819	ZFP90
178.426	-0.733132	0.221689	-3.30702	0.000942935	0.00546567	USP21
158.515	-0.732412	0.238303	-3.07345	0.00211597	0.0108933	ARMT1
1206.65	-0.731166	0.123954	-5.89866	3.66458e-09	6.24358e-08	WSB1
426.31	-0.731101	0.16175	-4.51994	6.18568e-06	6.25654e-05	ZNF282
275.008	-0.730291	0.183825	-3.97276	7.1046e-05	0.000569626	RFX5
791.433	-0.728594	0.132253	-5.50909	3.60696e-08	5.41584e-07	HMGCR
203.559	-0.728318	0.204656	-3.55875	0.000372629	0.00245949	C5orf42
202.326	-0.728279	0.206516	-3.52649	0.000421099	0.00273063	MYLIP
290.247	-0.726965	0.18121	-4.01173	6.02758e-05	0.00048999	LGALS8
666.5	-0.726727	0.131552	-5.52425	3.30892e-08	4.98969e-07	MAST4
1668.36	-0.726539	0.104137	-6.97674	3.02115e-12	7.61471e-11	FLOT2
159.726	-0.726106	0.247435	-2.93453	0.00334051	0.0160938	SERTAD3
168.747	-0.725805	0.230106	-3.15422	0.00160928	0.00862975	TTC13
113.754	-0.723504	0.269124	-2.68837	0.00718026	0.0304591	CARD6
585.798	-0.723098	0.154745	-4.67284	2.97067e-06	3.21056e-05	PACS1
147.328	-0.723063	0.2365	-3.05735	0.00223302	0.0114164	DCAF6
264.258	-0.72291	0.183916	-3.93064	8.47195e-05	0.000667065	ANKRD13A
278.411	-0.722905	0.180592	-4.00298	6.2549e-05	0.000506709	GTF2I
101.603	-0.722654	0.282332	-2.55959	0.0104795	0.0416187	C20orf96
374.454	-0.722312	0.163586	-4.41548	1.00784e-05	9.68452e-05	SYNE2
252.629	-0.721875	0.190374	-3.79189	0.000149507	0.0011082	SPOP
281.945	-0.719197	0.179532	-4.00596	6.17674e-05	0.000501244	OSBPL3
105.542	-0.719066	0.279485	-2.57282	0.0100873	0.0403923	TUBA4A
409.378	-0.718585	0.165814	-4.33369	1.46632e-05	0.000135789	ITPK1
344.202	-0.718527	0.165771	-4.33445	1.46125e-05	0.000135499	SIGIRR
144.89	-0.717277	0.238183	-3.01146	0.00259999	0.012999	HSPB8
380.216	-0.716586	0.160093	-4.47606	7.60323e-06	7.55819e-05	UBE4B
291.112	-0.715769	0.177984	-4.02153	5.78209e-05	0.000471125	ZER1
526.993	-0.713297	0.146968	-4.85342	1.21353e-06	1.41619e-05	KLHDC3
119.252	-0.713245	0.269828	-2.64333	0.00820943	0.0339576	DNTTIP1
1592.65	-0.712981	0.118193	-6.03236	1.61579e-09	2.86777e-08	TAF1C
605.382	-0.712945	0.147578	-4.83096	1.35876e-06	1.56485e-05	ARHGAP27
460.532	-0.712321	0.150492	-4.73329	2.20906e-06	2.45162e-05	SPSB3
504.838	-0.710645	0.148286	-4.7924	1.648e-06	1.86884e-05	RASAL2
199.366	-0.710316	0.206473	-3.44023	0.000581213	0.00362153	C19orf66
216.597	-0.709746	0.200352	-3.5425	0.000396359	0.00259175	FAM160B1
116.332	-0.708966	0.266424	-2.66104	0.00778994	0.0325542	TBCEL
483.472	-0.708725	0.145816	-4.8604	1.1715e-06	1.37056e-05	RAB5B
130.256	-0.707841	0.249352	-2.83872	0.00452951	0.0208045	SLC35E2
125.497	-0.707757	0.255625	-2.76873	0.00562755	0.0249622	TMCC1
233.053	-0.70727	0.194043	-3.64492	0.000267476	0.00184889	PAIP2
12533.2	-0.707189	0.197555	-3.57971	0.000343974	0.00230284	SHANK3
566.322	-0.706856	0.1499	-4.71553	2.41085e-06	2.64214e-05	BOK
141.049	-0.706575	0.262549	-2.69121	0.00711929	0.0302597	COMMD9
286.233	-0.706315	0.186396	-3.78932	0.000151061	0.00111787	ACSS2
140.24	-0.705842	0.242549	-2.9101	0.0036131	0.0171947	ZNF792
285.232	-0.705251	0.181636	-3.88278	0.000103269	0.000795277	PIK3R1
1078.47	-0.705049	0.112341	-6.27597	3.47466e-10	6.86086e-09	SHE
159.556	-0.704858	0.228627	-3.083	0.00204924	0.0105964	USP6NL
901.784	-0.703844	0.136466	-5.15767	2.50047e-07	3.28076e-06	BAHCC1
192.784	-0.703573	0.21228	-3.31437	0.000918494	0.00535496	GNG7
212.583	-0.702107	0.204575	-3.43203	0.000599071	0.00371318	TRAK1
243.69	-0.700652	0.190377	-3.68035	0.000232916	0.00163413	RPP25
1357.2	-0.700426	0.111203	-6.2986	3.00351e-10	5.97255e-09	TP53INP2
1249.59	-0.69789	0.115975	-6.01756	1.77061e-09	3.11505e-08	UTRN
162.929	-0.697588	0.225511	-3.09336	0.00197906	0.0102942	MTA3
455.024	-0.696754	0.168136	-4.14399	3.41307e-05	0.000292172	ENTHD2
131.499	-0.695045	0.249204	-2.78906	0.00528607	0.0236869	ZNF33A
233.839	-0.694888	0.193813	-3.58535	0.000336628	0.00226663	NBPF1
369.113	-0.694816	0.163229	-4.25669	2.07479e-05	0.000186598	RRAGA
1156.52	-0.693443	0.112607	-6.15807	7.3636e-10	1.36743e-08	FAM213A
169.071	-0.692309	0.225231	-3.07377	0.00211373	0.0108933	DSTYK
210.982	-0.692309	0.201629	-3.43358	0.000595665	0.00370024	GMPR2
178.272	-0.690237	0.217679	-3.1709	0.00151967	0.00821829	SNX7
287.086	-0.68989	0.176913	-3.8996	9.63522e-05	0.000746516	ACAD9
597.347	-0.689729	0.145922	-4.72668	2.28219e-06	2.51489e-05	HES4
7017.9	-0.689657	0.0875781	-7.87477	3.41367e-15	1.17175e-13	PXDN
147.06	-0.689497	0.237371	-2.90472	0.00367583	0.0174341	AGPAT4
288.315	-0.688035	0.185303	-3.71303	0.000204789	0.00146089	ZNF362
812.865	-0.68778	0.142619	-4.8225	1.41772e-06	1.62477e-05	MICALL1
146.761	-0.68752	0.248128	-2.77083	0.00559143	0.0248377	IGBP1
270.87	-0.687493	0.187537	-3.6659	0.000246474	0.00171384	C8orf58
115.862	-0.687128	0.263878	-2.60396	0.00921528	0.0374669	DYRK4
112.375	-0.687036	0.27639	-2.48575	0.0129279	0.0491104	EMCN
148.883	-0.68537	0.234948	-2.91712	0.00353283	0.0168641	GUSBP11
250.075	-0.6847	0.193437	-3.53965	0.000400663	0.0026138	SLC26A6
451.612	-0.68391	0.149629	-4.57071	4.86074e-06	5.04733e-05	WIPI2
141.56	-0.683227	0.245838	-2.77918	0.00544968	0.0243037	SLC22A17
179.807	-0.682637	0.215893	-3.16192	0.00156732	0.00843371	DHX32
356.555	-0.68228	0.176649	-3.86234	0.000112306	0.00085595	SIX5
3556.21	-0.681685	0.0944696	-7.21591	5.35727e-13	1.46324e-11	MARCKS
160.215	-0.680811	0.246483	-2.7621	0.00574312	0.0253387	TSPAN6
1559.44	-0.680701	0.111777	-6.0898	1.13051e-09	2.0532e-08	SH2D3C
217.955	-0.679754	0.200665	-3.3875	0.000705334	0.00425717	SNX4
122.768	-0.679269	0.273771	-2.48116	0.0130957	0.0495954	NFATC1
190.506	-0.679111	0.218968	-3.10141	0.00192601	0.0100667	WDR59
775.599	-0.678856	0.125587	-5.40547	6.46371e-08	9.38407e-07	ARHGEF2
463.222	-0.677609	0.148445	-4.5647	5.00205e-06	5.17493e-05	TCF12
399.254	-0.676401	0.159945	-4.22895	2.34786e-05	0.000208354	KIAA1147
511.51	-0.67623	0.147167	-4.59499	4.32774e-06	4.5511e-05	LTBR
797.344	-0.675776	0.121946	-5.54159	2.99731e-08	4.54844e-07	TCN2
3020.83	-0.675564	0.0996984	-6.77607	1.23487e-11	2.94837e-10	FADS2
1239.67	-0.675202	0.120304	-5.61247	1.9946e-08	3.09416e-07	TNS2
2087.95	-0.675008	0.104593	-6.45366	1.09181e-10	2.31191e-09	ITPR3
416.38	-0.674781	0.158318	-4.26218	2.02442e-05	0.000182771	SLC26A11
321.336	-0.674192	0.170615	-3.95155	7.76457e-05	0.000619357	RIN3
143.299	-0.673074	0.24504	-2.74679	0.00601815	0.0262632	MKNK1
314.09	-0.672779	0.171908	-3.91361	9.09259e-05	0.000710356	MYO1E
192.903	-0.672031	0.215394	-3.12001	0.00180842	0.0095625	SLC41A3
132.735	-0.671711	0.252951	-2.6555	0.00791909	0.0329508	DOK1
371.24	-0.671658	0.16187	-4.14935	3.33414e-05	0.000286112	PNKD
2489.08	-0.671606	0.101524	-6.61522	3.7099e-11	8.2672e-10	PALD1
740.589	-0.670797	0.132141	-5.07638	3.84699e-07	4.92772e-06	TEAD2
1132.54	-0.670573	0.114645	-5.84914	4.94126e-09	8.28798e-08	NUMA1
264.139	-0.670512	0.19301	-3.47398	0.000512798	0.00322978	STX6
302.878	-0.669916	0.174552	-3.83792	0.000124079	0.000935527	COMMD4
804.558	-0.668997	0.136998	-4.88327	1.04342e-06	1.23201e-05	TBKBP1
251.938	-0.667945	0.198242	-3.36934	0.000753493	0.00451292	RHBDD2
2511.48	-0.667586	0.102787	-6.49486	8.31088e-11	1.78404e-09	TSPAN18
166.11	-0.666362	0.230803	-2.88714	0.0038876	0.0182596	NEK3
136.386	-0.666105	0.247281	-2.69372	0.007066	0.0300787	ST8SIA4
126.599	-0.66235	0.25748	-2.57243	0.0100987	0.0404265	ZNF154
447.451	-0.661948	0.149224	-4.43595	9.16682e-06	8.89378e-05	KHNYN
279.988	-0.661305	0.185154	-3.57165	0.000354736	0.00235793	KALRN
139.574	-0.660763	0.244828	-2.69889	0.00695722	0.0296877	COMMD5
341.951	-0.660722	0.16551	-3.99204	6.5506e-05	0.000528528	CCDC130
856.657	-0.660566	0.138139	-4.78189	1.73652e-06	1.95658e-05	KCNC4
121.095	-0.660027	0.258123	-2.55702	0.0105573	0.041892	CCDC71
202.845	-0.659199	0.204731	-3.21983	0.00128269	0.00707847	REV3L
274.787	-0.659197	0.182041	-3.62115	0.000293291	0.00200854	ICAM1
371.413	-0.658636	0.164982	-3.99217	6.54727e-05	0.000528528	UCKL1
488.628	-0.656428	0.151238	-4.34036	1.42251e-05	0.000132256	SETBP1
133.283	-0.656264	0.247329	-2.6534	0.00796843	0.0331163	PCGF2
426.453	-0.656254	0.174414	-3.76261	0.000168147	0.00122375	MAP3K10
490.454	-0.655933	0.156376	-4.1946	2.7336e-05	0.000239556	ISYNA1
183.649	-0.655286	0.214875	-3.04962	0.00229132	0.0116804	LCP2
335.851	-0.655006	0.168179	-3.8947	9.83205e-05	0.000759671	ANKRD10
199.1	-0.654628	0.207237	-3.15884	0.00158399	0.00850711	VPS8
298.998	-0.654457	0.174807	-3.74389	0.000181194	0.00130988	ZFAND6
192.021	-0.654353	0.209497	-3.12345	0.00178744	0.00946937	LRRC45
423.343	-0.654297	0.167732	-3.90085	9.58575e-05	0.000743916	ZCCHC24
153.469	-0.653942	0.237732	-2.75075	0.00594596	0.0260291	POLD4
247.081	-0.653781	0.197337	-3.31302	0.000922941	0.00537196	MTMR3
413.411	-0.653405	0.167326	-3.90499	9.4231e-05	0.00073332	RABEP2
404.002	-0.653387	0.161133	-4.05495	5.01446e-05	0.000413619	APBB1
291.247	-0.652997	0.178301	-3.66232	0.000249937	0.00173535	PGS1
189.195	-0.652672	0.211691	-3.08313	0.00204833	0.0105956	TBC1D15
185.551	-0.652558	0.22461	-2.90529	0.00366912	0.0174141	C17orf59
134.409	-0.651631	0.254798	-2.55744	0.0105446	0.0418535	GAMT
15770.9	-0.651224	0.079125	-8.23031	1.86729e-16	7.14302e-15	COL4A1
1122.12	-0.650802	0.111018	-5.86213	4.56975e-09	7.72019e-08	PCSK6
288.842	-0.65029	0.17645	-3.68541	0.000228336	0.00160484	GRIPAP1
719.389	-0.650097	0.129748	-5.01045	5.43015e-07	6.7285e-06	NECAP2
638.598	-0.650057	0.133986	-4.85168	1.22423e-06	1.42512e-05	FMNL2
661.624	-0.649926	0.135303	-4.8035	1.55915e-06	1.77526e-05	IDH1
246.38	-0.64978	0.191852	-3.38688	0.000706928	0.00426496	SLC26A2
419.654	-0.649763	0.15244	-4.26242	2.02228e-05	0.000182695	ZCCHC3
337.62	-0.649602	0.165852	-3.91675	8.9752e-05	0.000702357	FABP5
1995.79	-0.649356	0.102355	-6.34419	2.23603e-10	4.54951e-09	LSS
264.595	-0.648962	0.182901	-3.54815	0.000387943	0.00254264	MRPL43
207.244	-0.648673	0.210488	-3.08176	0.00205782	0.0106369	DHTKD1
117.968	-0.64811	0.261547	-2.47799	0.0132124	0.0499881	TUBG2
391.351	-0.647967	0.156461	-4.14141	3.45174e-05	0.000294942	PDHB
745.887	-0.647228	0.149333	-4.33413	1.4634e-05	0.000135608	ATHL1
337.99	-0.646931	0.176339	-3.66867	0.000243816	0.00169873	CCDC92
154.224	-0.646714	0.235423	-2.74702	0.00601387	0.0262527	LMBR1
206.947	-0.646021	0.204774	-3.1548	0.00160607	0.00861582	CEP164
185.22	-0.645784	0.218429	-2.9565	0.00311154	0.0151466	HEXIM1
872.705	-0.645591	0.122202	-5.28299	1.27091e-07	1.74241e-06	PDE2A
626.15	-0.645431	0.138602	-4.65674	3.21261e-06	3.45872e-05	SWAP70
201.05	-0.644853	0.208844	-3.08772	0.00201696	0.0104564	MAFB
774.489	-0.64415	0.144006	-4.47309	7.70985e-06	7.65478e-05	RNF187
601.909	-0.643732	0.135965	-4.73455	2.19545e-06	2.43844e-05	UBTD1
221.927	-0.643619	0.212034	-3.03545	0.00240177	0.0121859	FTO
168.962	-0.643558	0.222197	-2.89634	0.00377539	0.01784	MOAP1
166.453	-0.643553	0.224172	-2.8708	0.00409434	0.0190901	ARNT
561.023	-0.642377	0.153408	-4.18738	2.82188e-05	0.00024637	KDM6B
519.068	-0.642323	0.152523	-4.21131	2.53899e-05	0.000223759	FAM193B
651.707	-0.642321	0.136121	-4.71875	2.37295e-06	2.60672e-05	FZD4
191.467	-0.642273	0.215245	-2.98392	0.00284584	0.0140481	HMGCL
144.097	-0.642216	0.240839	-2.66658	0.00766273	0.0321347	AFMID
145.479	-0.641685	0.23907	-2.68408	0.00727294	0.0307544	KIFAP3
699.021	-0.640698	0.137835	-4.6483	3.34676e-06	3.58746e-05	MAF1
221.335	-0.640539	0.201833	-3.17361	0.00150553	0.00815125	KIAA0196
430.589	-0.638983	0.153414	-4.1651	3.1122e-05	0.000268875	VPS18
1033.26	-0.638644	0.118386	-5.39461	6.86733e-08	9.90857e-07	ARVCF
329.381	-0.638557	0.16852	-3.78921	0.00015113	0.00111787	TP53BP1
181.594	-0.638009	0.214417	-2.97555	0.00292467	0.0143816	ULK2
491.799	-0.637971	0.146438	-4.35659	1.32105e-05	0.000123642	DCAF8
782.789	-0.637882	0.123036	-5.18453	2.16564e-07	2.88185e-06	DAB2IP
480.842	-0.63731	0.146442	-4.35196	1.34924e-05	0.00012586	CROCC
812.353	-0.637204	0.138764	-4.59201	4.3899e-06	4.60267e-05	ZNF316
269.092	-0.636609	0.182033	-3.49722	0.00047014	0.0030015	RNF146
158.144	-0.635636	0.229408	-2.77077	0.00559241	0.0248377	FN3K
233.698	-0.635464	0.197173	-3.22288	0.00126907	0.0070061	BRWD1
554.857	-0.635037	0.152796	-4.15612	3.23705e-05	0.000278632	NCK2
919.311	-0.634739	0.125139	-5.07229	3.93065e-07	5.02115e-06	LIFR
626.325	-0.634657	0.157005	-4.04227	5.29371e-05	0.000435374	EXOC3L2
137.923	-0.634269	0.246334	-2.57483	0.0100289	0.0402044	LINC00342
233.71	-0.634043	0.194507	-3.25975	0.00111512	0.00628928	ZNF516
985.834	-0.633967	0.118266	-5.3605	8.29914e-08	1.17808e-06	KLHDC8B
319.087	-0.632881	0.175909	-3.59779	0.000320939	0.00218297	AHRR
381.297	-0.632754	0.162053	-3.90462	9.43747e-05	0.000734031	RIN2
558.383	-0.632456	0.149374	-4.23403	2.29537e-05	0.000204342	AHR
1391.18	-0.632399	0.111438	-5.67491	1.38761e-08	2.20619e-07	CTDSP2
253.64	-0.631755	0.190966	-3.3082	0.000938978	0.00545174	MEX3A
160.946	-0.630869	0.229113	-2.75353	0.00589572	0.0258818	FAM83D
306.945	-0.628289	0.176142	-3.56694	0.000361171	0.00239287	NAA60
1536.66	-0.627516	0.112179	-5.5939	2.22025e-08	3.42529e-07	POLR2A
529.633	-0.626599	0.144772	-4.32818	1.50344e-05	0.000138861	KCTD10
140.599	-0.625818	0.247534	-2.52821	0.0114645	0.0446054	TCEAL1
160.1	-0.625066	0.229595	-2.72248	0.00647943	0.0279892	VSIG10
326.055	-0.624987	0.173926	-3.5934	0.000326391	0.00221149	ZEB2
1740.73	-0.624111	0.11164	-5.5904	2.26553e-08	3.4913e-07	RDX
603.707	-0.62406	0.136991	-4.5555	5.22618e-06	5.39091e-05	RAPGEF2
4370.38	-0.62301	0.0873145	-7.13524	9.66157e-13	2.57379e-11	NEAT1
743.53	-0.622968	0.126921	-4.90831	9.18633e-07	1.09852e-05	GSDMD
206.071	-0.622616	0.204376	-3.04642	0.00231585	0.0117926	FAHD1
287.292	-0.622486	0.178487	-3.48757	0.000487437	0.00309504	ZDHHC21
283.567	-0.621957	0.178636	-3.4817	0.000498232	0.00314934	FEZ1
1205.34	-0.62195	0.11054	-5.62649	1.83919e-08	2.87531e-07	HERC2
656.032	-0.621326	0.134559	-4.6175	3.88396e-06	4.13083e-05	CUL7
141.103	-0.620777	0.243882	-2.54539	0.0109155	0.042913	BICD1
443.813	-0.620751	0.150261	-4.13115	3.60953e-05	0.000307863	VPS39
252.647	-0.620674	0.200401	-3.09715	0.0019539	0.0101895	FOXN3
247.833	-0.620015	0.207391	-2.9896	0.00279344	0.0138381	RFX1
1675.43	-0.619854	0.113598	-5.45657	4.85425e-08	7.15098e-07	NISCH
248.57	-0.619131	0.191517	-3.23277	0.00122595	0.00680912	DNAJC7
367.976	-0.618315	0.159966	-3.86529	0.000110959	0.000846636	ATP11C
140.289	-0.618268	0.241267	-2.56259	0.0103894	0.0413308	FANCE
704.197	-0.617703	0.136422	-4.52789	5.95768e-06	6.04334e-05	RNF44
183.767	-0.61756	0.215254	-2.86899	0.00411788	0.0191745	POLR2G
607.856	-0.617511	0.146199	-4.22376	2.40261e-05	0.000212944	ECH1
481.969	-0.617492	0.148522	-4.15759	3.21624e-05	0.000277181	NOL4L
258.447	-0.616953	0.197678	-3.121	0.00180235	0.00953759	CEP131
205.086	-0.616861	0.21118	-2.92103	0.00348881	0.0166937	INPP5K
142.054	-0.616693	0.242074	-2.54754	0.0108486	0.042688	CCDC85A
296.34	-0.616462	0.182557	-3.37682	0.0007333	0.00440325	THRA
240.748	-0.615851	0.204798	-3.00712	0.00263734	0.0131576	MSL3
304.43	-0.615142	0.173674	-3.54194	0.000397198	0.00259602	CNOT8
219.553	-0.615084	0.2079	-2.95856	0.00309085	0.0150668	CLK1
642.833	-0.61502	0.131576	-4.67427	2.95003e-06	3.19318e-05	SEPW1
164.302	-0.614751	0.228468	-2.69075	0.0071292	0.0302864	CYB5D2
358.239	-0.614322	0.18833	-3.26195	0.00110647	0.00624349	SMARCA2
190.453	-0.612116	0.211914	-2.88851	0.00387076	0.0181988	SUV420H1
435.414	-0.611426	0.150387	-4.06568	4.78922e-05	0.00039761	CTBP2
183.184	-0.611179	0.220737	-2.7688	0.00562623	0.0249622	APPBP2
552.748	-0.61087	0.138241	-4.41887	9.92205e-06	9.54734e-05	HIP1
272.54	-0.609322	0.185159	-3.29081	0.000999009	0.00574799	TMEM44
165.856	-0.608806	0.232211	-2.62178	0.00874728	0.0357922	ATP7B
328.454	-0.608483	0.168553	-3.61003	0.000306162	0.00208602	ALDH9A1
402.14	-0.607879	0.154465	-3.93538	8.30656e-05	0.000655882	FAM49A
1199.41	-0.607807	0.144751	-4.19897	2.68132e-05	0.000235122	UBALD2
2587.11	-0.607541	0.109883	-5.52898	3.22101e-08	4.86758e-07	REPIN1
257.89	-0.606468	0.185231	-3.27412	0.00105991	0.00602923	SH3KBP1
332.588	-0.606448	0.171884	-3.52825	0.000418317	0.00271646	SNCG
1704.99	-0.605658	0.107845	-5.616	1.95431e-08	3.03502e-07	ADD1
144.756	-0.605475	0.243432	-2.48724	0.0128738	0.0489849	PHLDB2
306.55	-0.605404	0.17291	-3.50126	0.000463063	0.0029617	H2AFJ
330.037	-0.605226	0.166845	-3.62748	0.000286205	0.00196385	SLC25A11
147.759	-0.604375	0.236113	-2.55969	0.0104766	0.0416187	2018-03-09
648.105	-0.603018	0.146008	-4.13004	3.62702e-05	0.000309166	HDAC10
173.844	-0.602612	0.22396	-2.69072	0.00712989	0.0302864	PIK3CA
206.998	-0.60237	0.211789	-2.84421	0.00445224	0.0205002	FDX1
399.196	-0.602173	0.183289	-3.28538	0.00101844	0.00584064	CPTP
158.513	-0.601973	0.235543	-2.55568	0.010598	0.0419942	PLEKHM1P
247.84	-0.601884	0.187777	-3.20532	0.00134914	0.00740224	MED28
1176.06	-0.601475	0.109816	-5.47712	4.32299e-08	6.42228e-07	ARHGEF7
174.911	-0.601226	0.242006	-2.48434	0.012979	0.04926	FBXL15
526.696	-0.599907	0.140106	-4.28182	1.85374e-05	0.000168118	ATP6V0D1
292.765	-0.599234	0.180598	-3.31805	0.000906474	0.00529367	ITPA
164.994	-0.596623	0.224491	-2.65767	0.00786834	0.0327883	SMAD1
889.475	-0.595689	0.11766	-5.06279	4.13172e-07	5.23513e-06	PPP1R16B
298.124	-0.595561	0.186964	-3.18544	0.00144536	0.00787404	AP5B1
1621.47	-0.594769	0.101377	-5.86692	4.43955e-09	7.50925e-08	ANXA6
173.646	-0.594699	0.225009	-2.64299	0.00821764	0.0339716	RBM38
1256.51	-0.594656	0.10883	-5.46406	4.65361e-08	6.88431e-07	FDPS
970.919	-0.593288	0.124428	-4.76813	1.85939e-06	2.08999e-05	LIMD2
350.625	-0.593166	0.173077	-3.42719	0.000609861	0.00376345	ATP6V1G1
196.044	-0.59288	0.207271	-2.86041	0.00423099	0.0196101	GRPEL2
976.409	-0.592279	0.117987	-5.01987	5.17064e-07	6.44104e-06	ZFP36L2
4656.12	-0.591452	0.0907347	-6.51848	7.10237e-11	1.53874e-09	SRRM2
1932.64	-0.591448	0.108679	-5.44218	5.26328e-08	7.71306e-07	AP1B1
301.017	-0.591288	0.175581	-3.36762	0.000758209	0.00453923	ABI3
271.111	-0.590239	0.188915	-3.12436	0.00178193	0.00944378	CHD6
330.33	-0.589773	0.168487	-3.50041	0.000464544	0.00296847	ACOT9
485.878	-0.589352	0.150527	-3.91525	9.03103e-05	0.000705939	WDR34
338.137	-0.589269	0.179402	-3.28463	0.00102116	0.00585148	SAMD1
430.773	-0.588273	0.150866	-3.8993	9.64708e-05	0.000747024	LAMA4
193.588	-0.587801	0.219618	-2.67647	0.00744026	0.0313675	C10orf76
278.985	-0.58777	0.181795	-3.23315	0.00122433	0.00680726	GPS2
159.991	-0.587009	0.235475	-2.49287	0.0126714	0.0483407	GALT
2548.8	-0.585963	0.0966099	-6.06524	1.31753e-09	2.37443e-08	PECAM1
464.912	-0.584002	0.158932	-3.67454	0.000238278	0.0016651	PNISR
636.479	-0.583509	0.145208	-4.01844	5.85851e-05	0.000476798	SGSM2
511.016	-0.583084	0.143331	-4.06809	4.73997e-05	0.000394454	URM1
1925	-0.583054	0.11951	-4.8787	1.06785e-06	1.25768e-05	MAPK8IP3
262.386	-0.58297	0.189886	-3.0701	0.00213985	0.0110009	KIAA0895L
3036.63	-0.581571	0.0985693	-5.90012	3.63228e-09	6.20153e-08	CLEC14A
194.973	-0.580982	0.208841	-2.78193	0.00540367	0.0241368	NTHL1
2244.62	-0.580911	0.0958534	-6.06042	1.35769e-09	2.44053e-08	ETS1
336.788	-0.580312	0.173095	-3.35255	0.000800694	0.0047611	NIPSNAP1
1268.45	-0.580307	0.109112	-5.31847	1.04645e-07	1.46326e-06	BCL6B
282.722	-0.579922	0.180528	-3.21237	0.00131643	0.0072419	CSRNP2
188.352	-0.578855	0.22459	-2.57738	0.00995531	0.0399495	RMND5A
248.248	-0.578623	0.191921	-3.0149	0.00257061	0.0128751	CTNS
1871.56	-0.577775	0.11516	-5.01717	5.24386e-07	6.50915e-06	CORO1B
572.291	-0.577012	0.169458	-3.40505	0.000661529	0.00403265	PWWP2B
742.076	-0.576332	0.124456	-4.63083	3.64204e-06	3.8853e-05	RCC2
308.97	-0.576304	0.178486	-3.22885	0.00124291	0.00688525	FAM53C
203.224	-0.576208	0.227196	-2.53617	0.0112073	0.0438638	ARHGAP18
216.122	-0.575737	0.215371	-2.67324	0.00751226	0.0315762	NOVA2
446.335	-0.575712	0.153657	-3.74674	0.000179145	0.00129707	SNX6
348.359	-0.574866	0.167706	-3.42782	0.000608441	0.00375799	VPS37B
3994.65	-0.574825	0.0922002	-6.23454	4.53118e-10	8.72609e-09	LAMB2
730.701	-0.574386	0.142526	-4.03004	5.57671e-05	0.000456244	BCAM
869.466	-0.574363	0.118665	-4.84022	1.29694e-06	1.49981e-05	FDFT1
477.606	-0.573385	0.148433	-3.86291	0.000112045	0.000854427	MADD
167.436	-0.573079	0.226488	-2.53029	0.0113969	0.0444572	FAM134C
513.139	-0.572736	0.141169	-4.05709	4.96874e-05	0.000410089	TCAF1
203.078	-0.572088	0.210083	-2.72316	0.00646607	0.0279486	LMO4
243.759	-0.571125	0.196782	-2.90233	0.00370402	0.01755	IMP3
251.862	-0.570921	0.196288	-2.90859	0.00363067	0.0172607	ME3
1479.88	-0.570552	0.102905	-5.54444	2.94905e-08	4.4807e-07	RALB
178.383	-0.570055	0.229629	-2.48251	0.0130462	0.0494508	C11orf96
301.733	-0.569891	0.175511	-3.24704	0.00116611	0.00653013	INPP4A
315.587	-0.569589	0.172937	-3.29363	0.000989031	0.00569758	MAP4K5
378.4	-0.569284	0.175733	-3.23947	0.00119751	0.0066796	NADSYN1
258.975	-0.569259	0.184149	-3.09129	0.00199289	0.0103539	STARD9
279.92	-0.568898	0.179646	-3.16677	0.00154141	0.00830707	USP32
831.977	-0.568573	0.123263	-4.61267	3.97527e-06	4.21516e-05	KCTD15
518.943	-0.56782	0.142832	-3.97543	7.02516e-05	0.000564223	UBXN1
728.398	-0.567767	0.12964	-4.37956	1.18917e-05	0.00011265	GRK5
248.467	-0.565287	0.191572	-2.95079	0.00316967	0.0153816	RRAGC
925.761	-0.564542	0.118502	-4.76399	1.89802e-06	2.1266e-05	TUG1
973.638	-0.563954	0.119272	-4.7283	2.26402e-06	2.49879e-05	PRKD2
481.582	-0.563252	0.14472	-3.89201	9.94184e-05	0.000766466	WBP5
180.407	-0.563191	0.21553	-2.61305	0.00897374	0.0366334	PLXNB3
410.459	-0.563172	0.153034	-3.68005	0.000233187	0.00163522	PGLS
197.272	-0.562918	0.207249	-2.71614	0.00660475	0.028443	ELMO1
238.003	-0.562364	0.206887	-2.71821	0.00656355	0.0283003	HERPUD1
4934.03	-0.560002	0.10289	-5.44273	5.24688e-08	7.69706e-07	DOCK6
391.895	-0.559615	0.159794	-3.50211	0.000461598	0.00295368	GMFG
741.57	-0.558393	0.131522	-4.24561	2.18002e-05	0.000195187	AP5Z1
4047.82	-0.557966	0.0983556	-5.67294	1.40364e-08	2.22916e-07	NDST1
298.915	-0.557855	0.180888	-3.08399	0.00204246	0.010573	SS18
1060.84	-0.55765	0.127623	-4.36953	1.24517e-05	0.000117479	FAM195B
210.718	-0.556633	0.201461	-2.76298	0.00572769	0.0252865	IKBKB
536.128	-0.556524	0.140462	-3.9621	7.42929e-05	0.00059464	SRSF4
752.441	-0.55633	0.150407	-3.69883	0.000216599	0.00153422	DVL3
370.635	-0.556265	0.184071	-3.02202	0.00251092	0.0126483	BSDC1
506.72	-0.555779	0.143599	-3.87036	0.000108675	0.000832342	PSIP1
312.909	-0.555366	0.180246	-3.08116	0.00206195	0.0106498	DVL2
206.289	-0.555177	0.205525	-2.70126	0.00690767	0.0295301	BAZ2B
244.863	-0.553882	0.189379	-2.92473	0.00344757	0.0165302	FKBP15
417.093	-0.551701	0.160926	-3.42829	0.000607399	0.0037532	RIMKLB
2376.79	-0.551478	0.10555	-5.22482	1.74327e-07	2.34873e-06	TUBA1A
178.375	-0.551405	0.220452	-2.50124	0.0123758	0.0474272	FUK
427.853	-0.551294	0.157313	-3.50444	0.000457577	0.00293062	EFEMP2
216.451	-0.549785	0.201088	-2.73404	0.00625616	0.0272089	NT5C3B
302.872	-0.549523	0.181208	-3.03256	0.0024249	0.0122855	STX7
675.198	-0.549436	0.135407	-4.05766	4.95658e-05	0.000409326	MPST
224.288	-0.549038	0.195828	-2.80367	0.00505241	0.0228514	EDEM2
1312.67	-0.548563	0.108315	-5.06452	4.0942e-07	5.20167e-06	PHLDA1
821.412	-0.548464	0.129256	-4.24323	2.20323e-05	0.000197014	SGSH
204.118	-0.547751	0.20736	-2.64155	0.00825273	0.0340965	FCHSD2
377.986	-0.545032	0.167513	-3.25367	0.00113926	0.00639928	SNX2
309.157	-0.544932	0.17616	-3.09339	0.00197883	0.0102942	ZBTB40
260.778	-0.543978	0.185117	-2.93856	0.00329736	0.0159132	SUSD6
541.993	-0.543795	0.142215	-3.82376	0.000131431	0.00098619	RBM6
469.419	-0.541867	0.153718	-3.52506	0.000423384	0.00274164	VPS26B
1493.53	-0.541859	0.113173	-4.78787	1.68561e-06	1.90533e-05	TCF4
273.272	-0.541814	0.184157	-2.94214	0.00325956	0.0157633	MYD88
324.331	-0.541542	0.177875	-3.04451	0.00233061	0.0118635	DEXI
411.143	-0.541488	0.16942	-3.19612	0.00139287	0.00762955	TSHZ1
3524.43	-0.541284	0.092692	-5.83959	5.23282e-09	8.75608e-08	HSPB1
347.459	-0.540785	0.164184	-3.29378	0.000988511	0.00569693	MTG1
1937.29	-0.53963	0.112738	-4.78658	1.69649e-06	1.91456e-05	TAOK2
343.416	-0.539531	0.17021	-3.16979	0.00152549	0.00824026	CES2
380.431	-0.539443	0.161573	-3.33869	0.00084174	0.00495895	STAG2
392.3	-0.539297	0.163265	-3.3032	0.000955879	0.00553157	MMS19
568.442	-0.53892	0.146022	-3.69068	0.000223658	0.00157548	FBXL19
344.656	-0.53879	0.167163	-3.22315	0.0012679	0.00700516	DBI
1408.98	-0.538512	0.104056	-5.17519	2.27683e-07	3.01267e-06	JAM3
915.529	-0.538482	0.117573	-4.57999	4.64989e-06	4.85713e-05	PRDX2
1751.81	-0.537055	0.115342	-4.65621	3.22083e-06	3.46492e-05	MINK1
939.627	-0.536865	0.118587	-4.52716	5.97814e-06	6.05971e-05	PEAK1
536.077	-0.536545	0.145827	-3.67933	0.000233845	0.00163902	TOP2B
235.42	-0.536324	0.194281	-2.76056	0.00577028	0.0254266	FAM210B
553.718	-0.535453	0.162264	-3.29988	0.000967245	0.00559043	MAU2
278.538	-0.535048	0.180354	-2.96665	0.00301061	0.0147371	RNF185
358.741	-0.534624	0.179882	-2.97207	0.00295797	0.014525	RABEP1
449.432	-0.534242	0.151149	-3.53454	0.000408492	0.00266117	ARHGAP17
680.63	-0.534236	0.148797	-3.59037	0.000330207	0.00223196	TNFAIP2
251.346	-0.533749	0.18868	-2.82886	0.00467142	0.0213483	KIAA0754
300.658	-0.532452	0.176376	-3.01885	0.00253732	0.0127356	CHMP1B
8129.31	-0.531848	0.103771	-5.12519	2.97234e-07	3.86377e-06	PLEC
322.768	-0.531446	0.172831	-3.07494	0.00210543	0.010859	ZFYVE26
641.8	-0.530892	0.133124	-3.98797	6.66424e-05	0.000536873	IFFO1
400.236	-0.530412	0.162173	-3.27065	0.001073	0.00608638	BCKDK
243.43	-0.52784	0.188777	-2.79611	0.00517224	0.023266	EDN1
1970.95	-0.527594	0.129705	-4.06765	4.74907e-05	0.000394763	TNRC18
218.602	-0.527437	0.198296	-2.65985	0.00781749	0.0326054	PIP4K2A
415.139	-0.526717	0.154346	-3.41257	0.000643543	0.0039384	SORBS2
350.624	-0.526413	0.176525	-2.98209	0.0028629	0.0141224	RBBP4
1867.53	-0.526329	0.117367	-4.48446	7.31002e-06	7.29392e-05	ZMIZ1
222.999	-0.5261	0.197579	-2.66273	0.00775089	0.0324239	BRD8
1436.19	-0.526073	0.10508	-5.00641	5.5454e-07	6.8592e-06	MDK
216.737	-0.525777	0.198766	-2.64521	0.00816406	0.0338144	LAMTOR4
566.751	-0.525274	0.136505	-3.84803	0.000119074	0.000902147	NAGK
329.099	-0.524968	0.169095	-3.10458	0.0019055	0.00999676	MKRN1
364.099	-0.524348	0.163358	-3.20981	0.00132823	0.00730109	ARMCX2
280.568	-0.520808	0.201915	-2.57934	0.00989882	0.0398194	ZNF513
249.619	-0.520798	0.194079	-2.68343	0.00728721	0.0307963	LPCAT3
1127.31	-0.520734	0.112348	-4.63502	3.569e-06	3.81318e-05	HDAC1
450.285	-0.520367	0.154788	-3.36181	0.000774338	0.00462593	POR
435.514	-0.519661	0.155372	-3.34463	0.000823921	0.0048806	TMEM65
3014.45	-0.518829	0.0992233	-5.2289	1.70522e-07	2.30189e-06	SHC1
234.52	-0.518575	0.19184	-2.70316	0.0068684	0.0293801	NDN
261.501	-0.518185	0.203242	-2.54959	0.010785	0.0425429	CRTC2
574.52	-0.517398	0.138396	-3.73854	0.000185092	0.00133599	NAPA
289.258	-0.517387	0.176644	-2.92899	0.00340067	0.01635	IDI1
691.8	-0.516987	0.135947	-3.80287	0.000143032	0.0010647	ALDH16A1
293.996	-0.515587	0.175004	-2.94614	0.00321765	0.0155875	STRN
542.067	-0.514734	0.140888	-3.65349	0.000258703	0.00179178	TMEM173
532.762	-0.51452	0.140045	-3.67395	0.000238831	0.00166792	ERC1
289.62	-0.514046	0.176	-2.92071	0.00349235	0.016705	STXBP2
297.386	-0.512316	0.174566	-2.93479	0.00333773	0.016086	BLMH
944.669	-0.512246	0.116358	-4.40235	1.07087e-05	0.000102272	KLF13
211.852	-0.511513	0.202168	-2.53014	0.0114016	0.0444632	PRPSAP1
273.807	-0.510728	0.18005	-2.83659	0.00455974	0.0209197	PLIN2
448.089	-0.510481	0.159879	-3.19291	0.00140846	0.00769691	RPS6KA3
285.163	-0.50985	0.18272	-2.79033	0.00526536	0.0236092	RSRP1
1048.96	-0.50896	0.112228	-4.53507	5.75841e-06	5.87944e-05	SQLE
480.713	-0.508712	0.144948	-3.50961	0.000448763	0.00288074	PGPEP1
480.782	-0.508316	0.178701	-2.84451	0.00444802	0.0204875	PLEKHH3
1204.51	-0.508295	0.108029	-4.70517	2.53652e-06	2.76907e-05	NGFRAP1
213.719	-0.507968	0.201717	-2.51823	0.0117948	0.0456792	ROGDI
7960.68	-0.507783	0.105984	-4.79112	1.65852e-06	1.87774e-05	FSCN1
644.587	-0.507471	0.130715	-3.88229	0.000103479	0.000796461	SLC23A2
241.024	-0.507399	0.198546	-2.55557	0.0106014	0.0419957	HDAC3
1956.08	-0.507211	0.11856	-4.27809	1.88503e-05	0.000170845	COL6A1
471.128	-0.506217	0.155436	-3.25674	0.00112698	0.00634642	NIN
559.915	-0.505614	0.141503	-3.57317	0.000352681	0.00234881	GADD45A
293.602	-0.504285	0.1808	-2.78918	0.0052841	0.0236856	AKT3
1181.38	-0.504037	0.127953	-3.93925	8.17383e-05	0.000647587	EVA1B
537.239	-0.503988	0.144502	-3.48776	0.000487087	0.00309421	BTBD3
615.131	-0.503122	0.138858	-3.62329	0.000290883	0.00199303	SMARCA5
239.119	-0.502877	0.196425	-2.56015	0.0104628	0.0415829	NREP
212.636	-0.502397	0.20214	-2.48539	0.0129409	0.0491417	PROCR
240.883	-0.502265	0.193253	-2.599	0.00934955	0.0379541	HEATR5B
495.063	-0.501864	0.144019	-3.48472	0.000492655	0.00312111	WDR27
236.04	-0.501532	0.192678	-2.60296	0.00924225	0.0375548	RUFY3
1865.71	-0.50142	0.119159	-4.20798	2.57664e-05	0.00022665	LRP10
577.376	-0.501034	0.141115	-3.55052	0.000384466	0.00252693	TP53I3
440.472	-0.500685	0.151387	-3.30732	0.000941923	0.00546207	EGLN1
1408.76	0.500027	0.105537	4.73793	2.15908e-06	2.39995e-05	MCL1
421.456	0.500028	0.172346	2.90131	0.00371605	0.0175952	LRP5
448.883	0.500413	0.154197	3.24529	0.00117331	0.00656692	SHB
222.697	0.50067	0.1983	2.52481	0.011576	0.0449558	DHX33
1069.73	0.500835	0.114885	4.35944	1.30394e-05	0.000122121	CKAP4
1299.71	0.501284	0.1069	4.68927	2.74181e-06	2.97697e-05	NME4
795.783	0.502846	0.140812	3.57105	0.00035556	0.00236126	RAVER1
363.973	0.503111	0.160163	3.14125	0.00168231	0.00897336	HIATL1
308.945	0.503214	0.173911	2.89351	0.00380961	0.0179654	GALNT10
428.487	0.503488	0.160735	3.1324	0.00173383	0.00922015	ASCC3
265.675	0.503889	0.182512	2.76086	0.00576499	0.0254112	NAT10
385.959	0.504259	0.156959	3.21268	0.00131504	0.00723711	USMG5
492.158	0.504346	0.143553	3.51331	0.000442553	0.00284478	CAMSAP2
1090.16	0.504403	0.115528	4.36607	1.26502e-05	0.000119109	G3BP2
321.231	0.504447	0.170983	2.95027	0.003175	0.0154021	MTMR2
438.347	0.50458	0.153392	3.28947	0.00100375	0.0057729	ASL
320.35	0.504694	0.171686	2.93964	0.00328593	0.0158799	UFM1
698.755	0.504796	0.12907	3.91101	9.19094e-05	0.000716444	SLC39A7
330.415	0.504872	0.175721	2.87314	0.00406412	0.0189807	INAFM2
259.591	0.506083	0.190628	2.65481	0.00793519	0.0330081	RCC1
516.846	0.50642	0.141468	3.57974	0.000343937	0.00230284	IMPDH1
252.077	0.506894	0.191631	2.64516	0.00816517	0.0338144	UPF2
357.834	0.507694	0.164239	3.0912	0.0019935	0.0103539	C16orf58
846.537	0.508429	0.122129	4.16305	3.14022e-05	0.000270962	TCEB2
1027.12	0.508435	0.115195	4.41368	1.01627e-05	9.75886e-05	TM9SF3
395.107	0.508788	0.157405	3.23236	0.00122773	0.00681178	HSPBP1
249.956	0.509242	0.20255	2.51415	0.0119318	0.0460828	ENOPH1
443.622	0.510186	0.156273	3.26472	0.00109573	0.00619532	NFKB2
456.561	0.510416	0.156677	3.25776	0.00112295	0.00632628	IQGAP3
8153.65	0.511298	0.100738	5.07554	3.86403e-07	4.94504e-06	IGFBP2
1426.89	0.512653	0.121628	4.21492	2.49867e-05	0.000220345	SBF1
295.464	0.513014	0.175389	2.925	0.00344454	0.016527	ASH1L
1258.96	0.513224	0.108493	4.73047	2.24e-06	2.48008e-05	RPL34
277.847	0.51368	0.178461	2.87838	0.0039972	0.0187243	MRPL24
355.367	0.513701	0.163038	3.1508	0.00162823	0.00871807	ABCE1
234.734	0.514143	0.191778	2.68092	0.007342	0.0309998	DNAJA3
466.66	0.514615	0.146838	3.50465	0.000457201	0.00292955	NDUFS8
611.422	0.515211	0.13468	3.82546	0.00013053	0.000979954	NDUFS6
950.884	0.515342	0.121686	4.23502	2.28527e-05	0.00020383	LAMP2
1121.22	0.5154	0.121374	4.24637	2.17261e-05	0.000194697	VARS
255.13	0.515877	0.187757	2.74758	0.00600374	0.0262248	PCCB
471.86	0.515964	0.147811	3.49071	0.000481736	0.00306577	ABHD2
214.507	0.516537	0.206048	2.50687	0.0121805	0.0467474	SGK1
1858.73	0.516767	0.104481	4.94604	7.5737e-07	9.19785e-06	SNRPB
582.298	0.516832	0.140795	3.67081	0.000241781	0.00168622	SNRPD3
424.923	0.517842	0.150916	3.43132	0.000600645	0.00371961	VARS2
211.492	0.5195	0.200367	2.59275	0.00952125	0.0385213	NDUFB6
764.447	0.520448	0.12431	4.1867	2.83037e-05	0.000246804	PPFIBP1
626.287	0.520668	0.13894	3.74744	0.000178648	0.00129414	MRPL37
1770.24	0.521103	0.131807	3.95353	7.70062e-05	0.000614605	SLC2A4RG
1400.46	0.521198	0.124339	4.19176	2.76799e-05	0.000242268	EPHA2
222.006	0.522309	0.202658	2.5773	0.00995761	0.0399495	SNPH
490.416	0.523051	0.151045	3.46287	0.000534441	0.00335555	ITGAV
1556.45	0.523362	0.129808	4.03181	5.53491e-05	0.000453681	IRAK1
504.88	0.523612	0.145022	3.61056	0.000305538	0.00208428	MAPKAP1
724.024	0.52365	0.131447	3.98374	6.78401e-05	0.000545479	PIGS
594.375	0.523794	0.135147	3.87575	0.000106298	0.000815923	UQCR11
482.875	0.525712	0.1479	3.55452	0.000378669	0.00249233	LIX1L
276.962	0.526171	0.179238	2.93561	0.00332895	0.0160491	PC
644.098	0.526332	0.13174	3.99523	6.46306e-05	0.000522366	C7orf50
396.447	0.526542	0.160373	3.28323	0.00102626	0.0058783	RRM2
290.53	0.526671	0.17693	2.97671	0.00291356	0.014342	NUS1
1067.22	0.526983	0.130712	4.03162	5.53932e-05	0.000453681	CCNY
203.951	0.527858	0.209259	2.52251	0.0116521	0.0451765	UBE2C
206.691	0.529066	0.209289	2.52792	0.0114739	0.0446213	C3orf58
281.032	0.529155	0.180461	2.93223	0.00336537	0.0162025	MRPS15
190.72	0.529286	0.210747	2.51148	0.0120226	0.0463496	SLC31A1
601.308	0.529355	0.14811	3.57407	0.000351477	0.00234524	YIF1B
257.756	0.529412	0.205419	2.57723	0.00995963	0.0399495	FAM114A1
765.071	0.529573	0.129077	4.10277	4.08228e-05	0.000344418	STK40
223.469	0.529595	0.201784	2.62456	0.00867608	0.0355423	CDK1
579.67	0.530558	0.138108	3.84161	0.000122228	0.00092256	OAF
5207.55	0.530669	0.0839457	6.32158	2.589e-10	5.19984e-09	RPL13
274.428	0.530882	0.180184	2.94634	0.0032156	0.0155829	PRKRIR
219.702	0.532443	0.196868	2.70457	0.00683937	0.0292827	ERP44
201.665	0.532504	0.207249	2.5694	0.0101875	0.040666	TMEM263
524.782	0.532757	0.140016	3.80497	0.000141819	0.00105679	CMTM6
385.053	0.533317	0.161174	3.30895	0.000936479	0.00543948	CARS2
188.778	0.534438	0.2113	2.52928	0.0114297	0.0445109	GRPEL1
3483.91	0.534764	0.0894124	5.98086	2.21958e-09	3.87089e-08	ATP5B
919.952	0.535219	0.120738	4.43291	9.29688e-06	9.00752e-05	ATP1B3
4489.44	0.535269	0.0860467	6.22068	4.94997e-10	9.46766e-09	RPS6
2792.32	0.535522	0.0927239	5.77545	7.67487e-09	1.25726e-07	UBA52
216.949	0.53606	0.199706	2.68424	0.00726946	0.0307544	DDAH1
274.266	0.536898	0.187549	2.86271	0.0042004	0.0195005	SNAPC2
244.996	0.537877	0.19568	2.74876	0.00598215	0.026145	TCF19
553.451	0.538267	0.142385	3.78037	0.000156593	0.00115221	SRSF10
241.461	0.538526	0.201583	2.67148	0.00755171	0.0317325	STK17A
488.272	0.538562	0.174202	3.0916	0.0019908	0.0103476	EVI5L
840.216	0.539666	0.12117	4.45378	8.43724e-06	8.26014e-05	CLPTM1L
885.373	0.539728	0.126563	4.2645	2.0035e-05	0.000181232	SAMD4B
577.881	0.539922	0.136	3.97002	7.18657e-05	0.000575869	SSR4
608.601	0.542709	0.134198	4.04409	5.25262e-05	0.000432248	DOCK4
1037.58	0.544339	0.112718	4.82923	1.37064e-06	1.5756e-05	WHSC1
209.815	0.545179	0.208971	2.60887	0.0090841	0.0370352	SLC4A7
809.512	0.54567	0.122153	4.4671	7.92872e-06	7.83882e-05	FAM120A
271.322	0.54658	0.181718	3.00784	0.0026311	0.0131312	SLC35F5
1020.24	0.547514	0.118719	4.61185	3.99105e-06	4.22871e-05	PDGFB
7334.98	0.547701	0.0830988	6.59096	4.37003e-11	9.66156e-10	RPL8
311.777	0.547902	0.197399	2.7756	0.00550993	0.0245179	RTCA
339.107	0.548164	0.167687	3.26897	0.0010794	0.00611285	PPP1R15B
2642.31	0.548554	0.0918458	5.97255	2.33569e-09	4.06329e-08	RPS28
691.698	0.548589	0.148243	3.7006	0.000215093	0.00152586	UBE2M
308.665	0.548602	0.179031	3.06428	0.00218194	0.0111878	CRELD2
359.178	0.548641	0.164492	3.33537	0.000851866	0.0050144	CAB39
493.859	0.548803	0.14702	3.73285	0.000189326	0.00135956	RNF145
191.013	0.550876	0.222336	2.47767	0.0132243	0.0499881	TPRN
314.138	0.551032	0.170383	3.23408	0.00122034	0.00678776	KIFC1
1141.03	0.551826	0.115255	4.78788	1.68552e-06	1.90533e-05	GDI1
605.16	0.551967	0.13465	4.09926	4.14471e-05	0.000349265	ELOVL5
250.464	0.552324	0.186564	2.96051	0.00307131	0.0149888	PPHLN1
191.347	0.553114	0.215025	2.57232	0.0101019	0.0404277	UBL3
308.765	0.553117	0.186616	2.96393	0.00303738	0.0148526	ADCY9
834.092	0.553125	0.126422	4.37522	1.21309e-05	0.000114839	CNPY3
940.543	0.553137	0.115905	4.77232	1.8212e-06	2.04871e-05	LPP
373.234	0.554111	0.164321	3.37214	0.000745875	0.00447318	FERMT3
180.624	0.554184	0.220152	2.51728	0.0118264	0.0457765	TMEM106B
302.022	0.554417	0.174552	3.17623	0.00149202	0.00809054	NDEL1
2540.07	0.554661	0.10118	5.48194	4.20682e-08	6.25631e-07	RPL9
979.865	0.555115	0.118116	4.69973	2.60506e-06	2.83727e-05	SLC1A5
222.041	0.556413	0.198728	2.79987	0.00511225	0.0230552	BLVRB
410.614	0.557059	0.155747	3.57669	0.000347979	0.00232521	SEC61B
326.058	0.557202	0.172375	3.2325	0.0012271	0.00681178	TWSG1
581.4	0.557733	0.137131	4.06716	4.75906e-05	0.00039534	MLEC
208.156	0.55805	0.204659	2.72672	0.00639664	0.0277083	TAP1
208.379	0.558874	0.203881	2.74117	0.00612205	0.0266669	SCMH1
331.471	0.559166	0.166706	3.35421	0.00079592	0.00473873	ABL2
764.956	0.559309	0.128264	4.36062	1.29696e-05	0.00012163	SMC4
504.272	0.55973	0.14193	3.94372	8.0228e-05	0.000638142	LRRC8C
312.298	0.560312	0.172145	3.25489	0.00113437	0.00637527	PDP1
931.455	0.560969	0.116047	4.83397	1.33839e-06	1.54521e-05	TSPAN3
946.734	0.561267	0.12315	4.55757	5.17484e-06	5.3494e-05	MYL12B
441.027	0.561927	0.150613	3.73094	0.000190769	0.00136853	TNPO3
1511.69	0.562128	0.102085	5.50648	3.66083e-08	5.48499e-07	EZR
948.042	0.562554	0.118732	4.738	2.15837e-06	2.39995e-05	HSPA9
163.86	0.563067	0.224263	2.51075	0.0120477	0.0463999	SIPA1L1
1113.55	0.563371	0.111187	5.06687	4.044e-07	5.15188e-06	MDH2
3589.36	0.563519	0.0934731	6.02867	1.65312e-09	2.92294e-08	RPS8
733.075	0.563598	0.124989	4.50919	6.50752e-06	6.56787e-05	VAPA
475.512	0.564517	0.14846	3.80249	0.000143247	0.00106574	SMG7
270.782	0.566254	0.182232	3.10732	0.00188792	0.00991934	MRPS25
762.059	0.566427	0.124286	4.55743	5.17831e-06	5.3494e-05	SMARCE1
254.422	0.566901	0.187622	3.02151	0.00251517	0.0126652	ALPK3
964.663	0.56724	0.125567	4.51743	6.25958e-06	6.32673e-05	RPS6KA4
1264.9	0.567408	0.106845	5.31057	1.09282e-07	1.52052e-06	RPN1
258.372	0.567782	0.193672	2.93167	0.00337148	0.0162263	YIPF6
731.696	0.570483	0.127887	4.46083	8.16424e-06	8.04336e-05	HN1L
467.959	0.570905	0.148119	3.85436	0.000116032	0.000880999	MYBBP1A
238.438	0.571797	0.19084	2.99621	0.00273358	0.0135655	EFR3A
179.118	0.572012	0.21626	2.64502	0.00816868	0.033819	POLR2D
221.001	0.572146	0.198553	2.88158	0.00395688	0.0185726	MEX3C
327.614	0.572216	0.168179	3.40243	0.000667896	0.00406794	ITFG1
1042.69	0.57396	0.122148	4.69889	2.61576e-06	2.84672e-05	HELZ2
166.948	0.573983	0.226006	2.53968	0.0110953	0.0435225	TMEM168
416.587	0.574746	0.155475	3.69671	0.00021841	0.00154333	IMPDH2
447.245	0.575831	0.148795	3.86997	0.000108851	0.000832782	TCERG1
173.44	0.57615	0.223412	2.57886	0.00991257	0.0398505	BCL2L12
308.89	0.576306	0.172004	3.35053	0.00080656	0.00478989	TMX1
494.233	0.577009	0.152698	3.77875	0.000157619	0.00115793	AGPAT3
331.243	0.577382	0.170252	3.39134	0.000695514	0.00421058	PDHA1
180.473	0.577431	0.219393	2.63195	0.00848969	0.0349624	P4HA2
192.133	0.577524	0.214956	2.68671	0.00721596	0.0305869	MYO9A
480.053	0.578187	0.144312	4.00652	6.16197e-05	0.000500335	PFAS
422.881	0.579585	0.159354	3.63708	0.000275743	0.00190229	MMP24-AS1
330.216	0.579704	0.170925	3.39158	0.000694917	0.00420877	DHX37
1305.44	0.581312	0.107041	5.43074	5.61213e-08	8.19861e-07	MYDGF
169.773	0.581379	0.22886	2.54032	0.011075	0.0434671	LINC01420
1390.9	0.582596	0.120063	4.85242	1.21962e-06	1.42093e-05	HLA-A
157.868	0.583238	0.229044	2.5464	0.0108841	0.0428016	RASSF1
397.524	0.583307	0.155611	3.74848	0.000177908	0.00128945	AKR1A1
527.043	0.584062	0.148617	3.92997	8.49555e-05	0.000668174	BCAT1
1163.94	0.584338	0.108958	5.36299	8.18549e-08	1.1643e-06	PHB
259.392	0.584363	0.185888	3.14363	0.00166865	0.00891066	ZBTB17
592.545	0.584723	0.139978	4.17724	2.95063e-05	0.000256019	STC1
221.963	0.584884	0.198032	2.95348	0.00314216	0.0152745	GNL3L
637.791	0.585276	0.143503	4.0785	4.5327e-05	0.000380362	DPP7
350.063	0.586764	0.170024	3.45106	0.000558392	0.00348877	KIF18B
346.096	0.586902	0.164626	3.56507	0.000363758	0.00240886	ZMAT3
285.259	0.587312	0.176677	3.32422	0.000886663	0.0051931	VTI1B
179.591	0.587673	0.214968	2.73377	0.00626132	0.0272229	QDPR
3939.29	0.588175	0.0886288	6.63639	3.21455e-11	7.19761e-10	FTH1
277.699	0.588677	0.189778	3.10193	0.00192265	0.0100572	DNAJC3
580.762	0.589151	0.135069	4.36186	1.28959e-05	0.0001211	CTDNEP1
226.657	0.58919	0.197066	2.98981	0.00279154	0.0138335	SUCO
546.641	0.589192	0.14331	4.1113	3.9343e-05	0.000332933	PGRMC1
522.555	0.589199	0.140247	4.20116	2.65549e-05	0.000233002	COX6B1
378.15	0.589378	0.164714	3.57819	0.000345976	0.00231293	TRNP1
812.351	0.589402	0.128317	4.59333	4.36234e-06	4.5772e-05	GSPT1
181.185	0.589707	0.221685	2.66011	0.00781143	0.0325976	OST4
178.441	0.589722	0.220177	2.6784	0.00739742	0.0312056	MRPL11
424.374	0.589795	0.15132	3.89766	9.71255e-05	0.000751678	MAN2A1
230.182	0.591208	0.196344	3.01108	0.00260318	0.0130104	MYO19
391.689	0.59159	0.156292	3.78516	0.000153607	0.00113439	CEP250
2358.73	0.591694	0.0931931	6.34912	2.16553e-10	4.41246e-09	LAMB1
1969.65	0.592036	0.105325	5.62104	1.89813e-08	2.95759e-07	CLSTN1
215.264	0.592845	0.206066	2.87697	0.00401508	0.0187801	HSPA13
332.276	0.593099	0.168787	3.5139	0.000441587	0.00283987	SNHG5
680.03	0.593203	0.146762	4.04194	5.30109e-05	0.000435726	G6PD
491.715	0.59361	0.155262	3.82327	0.000131695	0.000987115	RHEB
244.719	0.593912	0.195938	3.03112	0.00243646	0.0123307	MGA
264.491	0.594082	0.183326	3.24057	0.00119289	0.00665887	FAM173A
340.611	0.594108	0.188384	3.1537	0.00161212	0.00864168	PAQR4
372.484	0.594458	0.15899	3.73896	0.000184783	0.00133445	TMBIM1
319.729	0.594661	0.169212	3.51431	0.000440905	0.00283678	MYBL2
2928.54	0.594776	0.0925281	6.42805	1.29247e-10	2.72039e-09	RPS15
251.086	0.596586	0.194323	3.07008	0.00214	0.0110009	ACSL4
1604.63	0.597018	0.102668	5.81505	6.06155e-09	1.00352e-07	ATP2A2
437.612	0.597145	0.153259	3.89632	9.76656e-05	0.000755442	DPY19L1
152.161	0.597645	0.231811	2.57816	0.00993281	0.0398989	ZNF622
158.292	0.597967	0.230326	2.59618	0.0094268	0.0382273	RFWD3
234.283	0.597993	0.19233	3.10921	0.00187589	0.00987129	MANBAL
320.424	0.598968	0.172433	3.47362	0.000513482	0.00323263	KRTCAP2
1957.9	0.599149	0.103034	5.81506	6.06111e-09	1.00352e-07	RPL30
543.365	0.599606	0.138201	4.33866	1.43356e-05	0.000133195	IL32
226.572	0.599681	0.194634	3.08107	0.0020626	0.0106498	TSR2
339.07	0.600559	0.165539	3.62789	0.000285743	0.00196164	MESDC2
182.487	0.600623	0.217265	2.76447	0.00570153	0.0252027	POP7
229.089	0.60126	0.194749	3.08736	0.00201944	0.0104655	TOP3A
367.457	0.601933	0.15966	3.77008	0.000163192	0.00119264	CECR1
159.144	0.602007	0.227352	2.64791	0.00809903	0.0335819	ANKRD27
198.244	0.602081	0.21491	2.80154	0.0050859	0.0229585	ATAD1
341.604	0.60216	0.165288	3.6431	0.000269375	0.00185927	SETD7
199.709	0.603277	0.208145	2.89836	0.00375125	0.0177379	MAP7D3
153.254	0.603294	0.236016	2.55616	0.0105836	0.0419725	POLR2I
148.171	0.603958	0.236947	2.54892	0.0108057	0.0425769	RHNO1
311.535	0.604794	0.175247	3.45109	0.000558318	0.00348877	SAPCD2
821.854	0.605029	0.124802	4.84791	1.24769e-06	1.44763e-05	PSMA6
300.139	0.605082	0.174567	3.46619	0.000527896	0.00331891	STAT1
251.372	0.606392	0.19828	3.05827	0.00222621	0.0113899	POLR2J
1128.44	0.606859	0.111322	5.4514	4.99759e-08	7.35442e-07	FBN1
1148.85	0.607323	0.110121	5.51505	3.48673e-08	5.24092e-07	RPL38
174.274	0.607413	0.220001	2.76096	0.00576313	0.025411	MCTS1
221.416	0.607542	0.207281	2.931	0.00337872	0.01625	B4GALT7
874.902	0.60769	0.121473	5.00267	5.65404e-07	6.96902e-06	NCSTN
283.444	0.608029	0.179712	3.38334	0.000716089	0.00431281	TRAF3
1043.33	0.608429	0.114721	5.30357	1.13557e-07	1.57377e-06	EXT2
2938.49	0.608905	0.108992	5.58669	2.31442e-08	3.55494e-07	FKBP10
212.867	0.609082	0.208683	2.91869	0.00351502	0.0167962	TMEM201
282.166	0.609314	0.179255	3.39914	0.000675973	0.00411356	HBS1L
591.444	0.609559	0.138784	4.39215	1.12234e-05	0.000106679	KIRREL
405.031	0.609791	0.154908	3.93647	8.26902e-05	0.000653653	PDCD5
185.382	0.610013	0.221784	2.75048	0.00595078	0.0260421	USP46
245.565	0.610982	0.197795	3.08896	0.00200858	0.0104207	CHCHD10
190.758	0.611637	0.218837	2.79494	0.00519088	0.0233274	GAR1
1655.01	0.612462	0.110179	5.55881	2.71624e-08	4.14492e-07	THBD
257.246	0.61256	0.18628	3.28838	0.00100765	0.00579057	MRPL3
801.71	0.614243	0.126564	4.85324	1.21462e-06	1.41628e-05	NOMO1
664.528	0.614369	0.133871	4.58925	4.44832e-06	4.6535e-05	CNPPD1
921.407	0.614599	0.126704	4.85066	1.23054e-06	1.43128e-05	PRELID1
228.443	0.615491	0.198823	3.09567	0.00196371	0.0102257	ANAPC13
348.902	0.6168	0.168676	3.65671	0.000255468	0.00177025	USP36
275.953	0.617031	0.181661	3.3966	0.000682279	0.00414117	BCAR3
562.503	0.618441	0.137385	4.50153	6.74671e-06	6.78003e-05	PMP22
203.732	0.618809	0.20645	2.99738	0.00272314	0.0135233	FAM136A
1874.66	0.619022	0.0988172	6.26432	3.74456e-10	7.31154e-09	PDIA6
191.845	0.620623	0.213311	2.90947	0.00362044	0.0172238	BLOC1S2
1752.87	0.621345	0.0994955	6.24495	4.23934e-10	8.20912e-09	CYR61
593.294	0.621434	0.140601	4.41983	9.87769e-06	9.5177e-05	RANBP1
198.917	0.621618	0.206264	3.0137	0.00258085	0.0129125	BCL2L1
479.347	0.621679	0.146405	4.24631	2.17316e-05	0.000194697	PPT1
178.602	0.62277	0.218255	2.85341	0.0043253	0.0199944	SLX4
200.171	0.623488	0.211212	2.95195	0.00315774	0.015329	SLC25A38
500.508	0.624571	0.143213	4.36113	1.2939e-05	0.000121424	FNDC3A
1560.99	0.624888	0.10895	5.73556	9.71934e-09	1.56238e-07	SH3BGRL3
242.444	0.624904	0.191931	3.25587	0.00113044	0.00635575	TMEM33
397.949	0.62518	0.158845	3.93579	8.2923e-05	0.000655125	CCNK
242.984	0.626097	0.207354	3.01946	0.00253226	0.0127147	ADCY3
377.961	0.626465	0.159068	3.93836	8.20419e-05	0.000649625	TCEB3
816.728	0.627286	0.126939	4.94164	7.7467e-07	9.3836e-06	NDUFS7
288.074	0.627548	0.181636	3.45498	0.000550337	0.0034415	IL13RA1
18606.2	0.627753	0.0827322	7.58778	3.25441e-14	1.01081e-12	GAPDH
213.153	0.627868	0.200416	3.13282	0.00173135	0.00921048	NDUFA3
491.937	0.628782	0.147654	4.25847	2.05831e-05	0.000185473	CLTB
320.695	0.628989	0.16986	3.70298	0.000213082	0.00151313	TCEB1
205.233	0.629431	0.205128	3.06847	0.00215155	0.0110481	RRP9
475.056	0.629454	0.154085	4.08511	4.40565e-05	0.000370143	TMEM230
196.523	0.629553	0.210828	2.9861	0.00282563	0.0139631	SLC25A37
288.456	0.630791	0.177613	3.55149	0.00038305	0.0025188	FAM98A
133.201	0.631474	0.246661	2.56009	0.0104646	0.0415829	HJURP
455.178	0.631534	0.15131	4.17379	2.99574e-05	0.000259612	CCDC47
909.076	0.631745	0.117118	5.39411	6.88643e-08	9.92593e-07	NDUFS5
168.157	0.632108	0.225896	2.79822	0.00513851	0.0231513	TAF4
245.146	0.632385	0.190762	3.31505	0.000916271	0.00534644	ROMO1
216.465	0.632916	0.223962	2.82599	0.00471342	0.0215224	RELT
184.883	0.633172	0.212659	2.97741	0.00290697	0.0143196	FANCA
179.322	0.633389	0.216775	2.92187	0.00347935	0.0166541	SAR1B
484.16	0.634448	0.145648	4.35602	1.32446e-05	0.000123878	ATP2C1
325.029	0.634718	0.170669	3.71899	0.000200018	0.00142976	GTF2A2
204.285	0.635166	0.205019	3.09808	0.00194776	0.0101653	C8orf33
204.876	0.63551	0.227652	2.79159	0.00524505	0.0235407	ELOF1
351.559	0.635529	0.162743	3.90512	9.41796e-05	0.00073332	COPS7A
220.418	0.63557	0.208399	3.04978	0.00229011	0.0116785	ARFGAP3
263.193	0.636678	0.183832	3.46337	0.000533446	0.00335081	MRPL52
183.87	0.636827	0.21424	2.97249	0.0029539	0.0145101	ITGA4
160.853	0.637173	0.226568	2.81228	0.00491909	0.0223565	SCOC
335.274	0.637586	0.171584	3.71588	0.000202498	0.00144602	SLC5A6
158.821	0.638056	0.24217	2.63474	0.00842008	0.0346961	ISG15
259.412	0.638286	0.202552	3.15123	0.00162585	0.00870879	AGPAT2
7995.03	0.638402	0.0813812	7.84459	4.34374e-15	1.47655e-13	ENO1
4737.97	0.639016	0.0859399	7.43561	1.04083e-13	3.08926e-12	ITGA5
130.32	0.639105	0.252945	2.52666	0.0115154	0.0447577	VWA5A
281.458	0.639144	0.179743	3.55588	0.000376717	0.00248414	ZWINT
267.826	0.639531	0.181554	3.52255	0.000427423	0.00276398	BCS1L
178.651	0.639885	0.217411	2.9432	0.00324834	0.0157199	ZAK
183.239	0.640135	0.225899	2.83372	0.0046009	0.0210741	TOR1B
274.28	0.640256	0.183225	3.49437	0.00047519	0.00302823	AMZ2
237.281	0.641041	0.191973	3.33922	0.000840134	0.00495656	CD47
267.995	0.641392	0.182833	3.50807	0.000451372	0.00289484	ERLIN1
145.302	0.641975	0.256487	2.50295	0.0123162	0.0472293	TMEM167B
126.92	0.642114	0.253087	2.53713	0.0111765	0.0437799	PPIL1
2278.21	0.642409	0.107986	5.94903	2.69738e-09	4.64645e-08	PRKCSH
277.768	0.642727	0.18279	3.51621	0.000437763	0.00282045	SPAG5
468.032	0.643557	0.150075	4.28824	1.80094e-05	0.000164178	FKBP4
645.536	0.643607	0.130928	4.91575	8.84446e-07	1.06035e-05	AURKAIP1
536.358	0.644212	0.143617	4.48563	7.26978e-06	7.25892e-05	JMJD1C
1025.75	0.645483	0.112937	5.71544	1.09422e-08	1.75163e-07	LTBP1
629.834	0.645589	0.147774	4.36875	1.24958e-05	0.000117816	PITPNM2
285.661	0.645686	0.187214	3.44892	0.000562832	0.00351338	PRKACB
430.701	0.645846	0.152536	4.23405	2.29518e-05	0.000204342	SIGMAR1
668.006	0.646551	0.134908	4.79253	1.64693e-06	1.86884e-05	BAG3
964.876	0.646701	0.120012	5.38865	7.09882e-08	1.02111e-06	UBE2J1
157.378	0.647182	0.238609	2.71231	0.00668167	0.0287214	IER3
317.749	0.647198	0.172439	3.7532	0.00017459	0.00126744	PLA2G15
566.775	0.647544	0.143009	4.52801	5.9542e-06	6.04334e-05	PVRL1
429.783	0.647927	0.150459	4.30634	1.65979e-05	0.0001522	ATP5H
1177.89	0.647931	0.134053	4.83339	1.34225e-06	1.54838e-05	ZMIZ2
1114.54	0.647982	0.123589	5.24305	1.57944e-07	2.14032e-06	CALM2
343.519	0.648129	0.168416	3.84837	0.000118905	0.000901356	DYNLL2
191.126	0.64833	0.209785	3.09044	0.00199858	0.0103726	AARS2
260.139	0.648731	0.183937	3.52692	0.00042042	0.00272749	ARSB
410.685	0.648797	0.158244	4.09999	4.13171e-05	0.000348379	DR1
691.793	0.649112	0.13088	4.95961	7.06332e-07	8.61529e-06	ENTPD6
261.642	0.649198	0.191841	3.38403	0.000714295	0.00430529	AEN
841.737	0.649422	0.120068	5.40876	6.34616e-08	9.23251e-07	GALNT1
677.711	0.649463	0.128192	5.06632	4.05578e-07	5.1622e-06	PPP2CB
388.419	0.649537	0.159972	4.06032	4.90053e-05	0.000405328	MCM4
292.853	0.650704	0.20743	3.13698	0.00170699	0.00908778	UBR3
558.396	0.651701	0.145592	4.47621	7.59798e-06	7.55819e-05	RPTOR
149.521	0.652188	0.237765	2.74299	0.00608817	0.0265276	PRADC1
224.89	0.652701	0.204022	3.19917	0.00137822	0.00755518	DANCR
122.338	0.653093	0.259374	2.51796	0.0118037	0.0457009	METTL5
3402.67	0.653318	0.0879229	7.43058	1.08123e-13	3.19567e-12	HDLBP
698.232	0.653885	0.130761	5.00062	5.71464e-07	7.03753e-06	TRAP1
5716.27	0.654215	0.0847183	7.72224	1.14305e-14	3.69751e-13	FTL
665.358	0.654808	0.136545	4.79556	1.62221e-06	1.84257e-05	PELP1
360.069	0.655142	0.161062	4.06763	4.74931e-05	0.000394763	PER1
789.269	0.656424	0.125651	5.22417	1.74939e-07	2.35471e-06	TXN
132.598	0.656628	0.248981	2.63726	0.00835797	0.0344892	SNX11
468.525	0.657431	0.146247	4.49535	6.9454e-06	6.95481e-05	SGCB
1228.37	0.657766	0.136985	4.80172	1.5731e-06	1.78969e-05	CLUH
159.287	0.657784	0.230288	2.85636	0.00428532	0.0198357	TMEM164
247.19	0.65918	0.196792	3.34963	0.000809199	0.00480353	BCL2L2
192.628	0.659617	0.20901	3.15591	0.00159996	0.00858634	ALG3
345.439	0.659778	0.173792	3.79636	0.000146838	0.00109129	PFKFB3
261.882	0.660322	0.185099	3.56739	0.000360552	0.00238989	NDUFA1
495.884	0.660977	0.158527	4.1695	3.05268e-05	0.000264058	POFUT2
165.658	0.660994	0.223203	2.9614	0.00306245	0.01497	CDCA5
199.424	0.661075	0.217581	3.0383	0.00237915	0.012093	IMPACT
675.272	0.66133	0.129798	5.09506	3.48627e-07	4.47792e-06	PLEKHB2
840.819	0.661561	0.123344	5.36355	8.1603e-08	1.16189e-06	DIAPH1
173.32	0.661744	0.225005	2.94102	0.00327134	0.0158148	MRPS12
3412.16	0.662163	0.0883461	7.4951	6.6247e-14	2.00009e-12	CAPN2
1876.83	0.662647	0.102663	6.45457	1.0853e-10	2.30158e-09	RPS24
204.909	0.662702	0.203375	3.25852	0.00111997	0.00631202	MRPL18
614.675	0.662863	0.132501	5.00269	5.65354e-07	6.96902e-06	TCEAL4
112.174	0.662874	0.266893	2.48367	0.0130037	0.0493404	RNF168
125.937	0.66326	0.265618	2.49705	0.0125233	0.0478666	HAUS6
154.534	0.663548	0.233389	2.8431	0.00446773	0.0205648	JMJD6
709.325	0.664305	0.136362	4.87163	1.10679e-06	1.29919e-05	EMC1
409.586	0.664352	0.163507	4.06313	4.84186e-05	0.000401268	SF3B4
2911.82	0.665349	0.090662	7.33878	2.1555e-13	6.18836e-12	RPL37A
341.911	0.665456	0.169315	3.93028	8.48456e-05	0.000667683	ATP5G1
1403.8	0.66555	0.107752	6.1767	6.54563e-10	1.222e-08	MXRA7
464.423	0.665906	0.153762	4.33075	1.48606e-05	0.000137526	MRPL12
1947.76	0.665995	0.097156	6.8549	7.13639e-12	1.73636e-10	RPL35A
342.847	0.666055	0.16443	4.05068	5.10686e-05	0.000420747	SDC3
141.945	0.666087	0.243662	2.73365	0.00626369	0.0272247	FAM13B
265.126	0.666356	0.182768	3.64591	0.000266443	0.00184356	TXNDC11
1567.58	0.666978	0.10349	6.44484	1.15722e-10	2.44672e-09	YBX3
[truncated: 1,025 more rows]
