# Supplementary material for: A single-cell transcriptomic landscape of primate arterial aging
Source: Nat Commun. 2020 May 5;11:2202. doi: 10.1038/s41467-020-15997-0 (PMC7200799; doi:10.1038/s41467-020-15997-0)
Supplement: Supplementary file 11 — Supplementary Data 5 [file 41467_2020_15997_MOESM11_ESM.xlsx]

## Sheet: Sheet1
Name	Supplier	Host	Catalog #	Dilution	Application
FOXO3	Cell signaling Technology	Rabbit	2497	1:100	WB, IF and ChIP
FOXA2	Millipore	Rabbit	07-633		ChIP
CLDN5	Invitrogen	Rabbit	34-1600	1:400	IF
PECAM-1	R&D Systems	Mouse	BBA7	1:400	IF
WIF	R&D Systems	Mouse	MAB134-SP	1:400	IF
IL13RA2	R&D Systems	Goat	AF146	1:400	IF
PTGS1	Invitrogen	Mouse	35-8100	1:400	IF
ACKR1	R&D Systems	Mouse	MAB4139	1:400	IF
TAGLN	Abcam	Rabbit	Ab14106	1:500	IF
SMA	Zsbio	Mouse	ZM0003	1:200	IF
DES	Cell signaling Technology	Rabbit	5332	1:400	IF
SORBS2	Abcam	Mouse	Ab73444	1:200	IF
ACTC1	Invitrogen	Rabbit	PA5-21396	1:400	IF
POSTN	Abcam	Rabbit	Ab14041	1:400	IF
PEBP4	Sigma	Rabbit	HPA025064	1:200	IF
PCOLCE	Abcam	Rabbit	Ab39204	1:200	IF
LUM	R&D Systems	Goat	AF2846	1:400	IF
COL1A1	Abcam	Rabbit	Ab34710	1:400	IF
DMD	Invitrogen	Rabbit	PA514383	1:400	IF
MKI67	Vector	Rabbit	VP-RM04	1:400	IF
OCT4	Santa Cruz Biotechnology	Mouse	sc-365509	1:200	IF
SOX2	Santa Cruz Biotechnology	Goat	sc-17320	1:200	IF
NANOG	Abcam	Rabbit	T8578	1:100	IF
TUJ1	Sigma	Rabbit	D56D6	1:500	IF
Lamin A/C	Santa Cruz Biotechnology	Mouse	sc-376248	1:500	IF
VE-Cadherin	Cell Signaling Technology	Rabbit	2158	1:200	IF
Histone H3 (phospho S10)	Abcam	Rabbit	Ab183626	1:500	IF
FOXA2	Cell signaling Technology	Rabbit	8186S	1:800	WB and IF
HOXA9	Abcam	Rabbit	Ab83480	1:500	WB
KAT7	Cell signaling Technology	Rabbit	58418S	1:1000	WB
RELA	Abcam	Rabbit	Ab7970	1:1000	WB
Pan-TEAD	Cell signaling Technology	Rabbit	13295S	1:1000	WB
EP300	Abcam	Mouse	Ab54984	1:500	WB
NRF1	GeneTex	Rabbit	GTX103179	1:1000	WB
MYC	Santa Cruz Biotechnology	Mouse	sc-40	1:500	WB
ACTIN	Santa Cruz Biotechnology	Mouse	sc-69879	1:5000	WB
TUBULIN	Santa Cruz Biotechnology	Mouse	sc-5274	1:5000	WB
GAPDH	Santa Cruz Biotechnology	Rabbit	sc-25778	1:5000	WB
