# Supplementary material for: A single-cell transcriptomic landscape of primate arterial aging
Source: Nat Commun. 2020 May 5;11:2202. doi: 10.1038/s41467-020-15997-0 (PMC7200799; doi:10.1038/s41467-020-15997-0)
Supplement: Supplementary file 13 — Source Data [file 41467_2020_15997_MOESM13_ESM.xlsx]

## Sheet: Fig. 1b
	Fig. 1b, Relative wall thickness of vessel tissues of old versus young monkeys.
	Young	Old
	0.728285	1.0245
	0.826281	1.23608
	1.1559	1.32739
	0.899777	1.38307
	0.997773	1.54566
	1.05123	1.68151
	1.07572	1.96882
	1.26503	2.08909

## Sheet: Fig. 1d
	Fig. 1d, Relative quantification of the EC connectivity in old versus young vessels (Log10(Fold change)).
	Young	Old
	-0.0597037	-0.0372349
	-0.0196525	0.0177135
	-0.0440613	-0.765058
	-0.00118333	-0.342026
	0.00536072	-0.172954
	-0.0544566	0.0559438
	-0.0321063	-0.480126
	0.160939	-0.113951

## Sheet: Fig. 1e
	Fig. 1e, Relative expression levels of proatherosclerotic and atherosclerotic genes in old versus young monkey vessels by bulk qPCR (Log10(Fold change)).
		Young								Old
	MRC1	0.0137916	-0.219848	-0.102441	0.323968	-0.116417	-0.0489754	-0.146901	0.039566	0.262951	-0.248915	0.146049	-0.0568603	0.512391	0.129151	-0.138249	0.0107828
	VCAM-1	0.108965	-0.291904	-0.312906	0.0208152	0.11283	0.0836925	-0.0349687	0.0922819	0.503765	0.0792135	0.212699	0.0189434	0.655255	0.182077	0.0739082	0.0988226
	ICAM-1	0.122518	-0.148761	-0.090422	-0.202331	0.171	0.0851807	-0.103764	0.0161166	0.440936	0.173374	0.0587759	0.173868	0.623586	0.0822082	0.0580645	-0.15085
	NLRP3	0.193599	-0.553467	-0.301819	-0.677144	0.274794	0.104264	-0.0176125	0.125461	0.180049	-0.102869	-0.404337	-0.222421	0.261727	-0.15724	-0.168821	-0.0295299
	NOS3	0.392661	-0.0427156	0.251591	-0.157298	-0.313461	-0.230997	-0.362575	-0.196813	0.336286	-0.0176953	-0.157878	-0.400934	0.411204	-0.0246183	0.195775	-0.453086
	1L1beta	-0.196243	-0.312648	0.228269	0.21724	0.135956	-0.167912	-0.222272	-0.0506837	0.632806	0.150667	-0.0287678	-0.463394	0.91506	0.58603	0.167636	0.39391
	TNFalpha	-0.144356	-0.721102	-0.482669	-0.116666	0.132413	0.249536	-0.00098871	0.271521	0.468752	0.301509	1.08342	0.303642	0.371083	0.0804739	0.228145	0.577727
	SELE	-0.771677	-0.302258	-0.237087	-1.49174	0.350769	0.240123	0.0311628	0.221499	-0.225209	-0.566029	-1.10942	-0.31197	-0.00438674	-0.389545	-0.209658	-0.464228
	MMP1	-0.832405	-0.404318	0.38679	-0.316371	0.253891	-0.273239	0.15231	-0.101239	-0.421605	-0.443209	-0.383284	-0.468833	-0.249873	-0.372325	-0.17345	-0.782761
	MMP3	-0.554974	-0.268766	-0.396601	-0.249134	0.41599	-0.0232792	0.334603	-0.298026	0.0854583	-0.327999	-0.0973222	-0.449542	0.0952921	-0.215847	-0.0272447	-0.429868
	MMP9	-0.437759	-0.650829	0.196875	-0.195221	-0.26166	0.315647	-0.0890796	0.247893	-0.357853	-0.381805	-0.435799	-0.343758	-0.30443	-0.721637	-0.635005	0.13626
	MMP12	-0.619953	-0.30712	0.224653	-0.479999	0.286279	-0.0243812	0.198318	-0.0963284	-0.386047	-1.49889	0.0322476	-0.227807	0.0873863	-0.287216	-0.0878295	-0.501178
	MMP13	-0.805902	-0.578329	-0.248859	-0.383751	0.390693	-0.391514	0.372056	0.140683	-0.387121	-1.17796	-0.0644051	-0.0913327	0.0837613	-0.39053	-0.00387683	-0.284275

## Sheet: Fig.3g
	Fig. 3g, Relative quantification of immunofluorescence intensity in old vs young vessels.
	Young	Old
	0.492186	0.545963
	1.31953	0.491294
	1.62734	0.177308
	0.831765	0.877057
	0.990255	0.71857
	1.32575	0.397204
	0.883905	0.728927
	0.529263	0.635807

## Sheet: Fig.4c
	Fig. 4c, Relative quantification of clonal expansion ability of FOXO3A+/+ and FOXO3A-/- heVECs.
	FOXO3A+/+	FOXO3A-/-
	1.07509	0.174061
	0.972696	0.153584
	0.952218	0.112628

## Sheet: Fig.4d
	Fig. 4d, Percentages of heVECs at each stage of cell cycle.
		G0/G1			S			G2/M
	FOXO3A+/+	0.8089	0.8026	0.795	0.133	0.1298	0.1416	0.0572	0.0675	0.0634
	FOXO3A-/-	0.8736	0.8661	0.8612	0.0556	0.0595	0.0656	0.0709	0.0744	0.0732

## Sheet: Fig.4e
	Fig. 4e, In vitro angiogenesis is assessed by the formation of capillary-like tubes from FOXO3A+/+ and FOXO3A-/- heVECs
	FOXO3A+/+	FOXO3A-/-
	0.863415	0.263415
	1.08293	0.336585
	1.05366	0.351219

## Sheet: Fig.4f
	Fig. 4f, Relative quantification of migration ability of FOXO3A+/+ and FOXO3A-/- heVECs by wound scratch assay.
	FOXO3A+/+	FOXO3A-/-
	0.953592	0.513032
	1.03369	0.509218
	1.01272	0.585505

## Sheet: Extended Fig. 1c
	Extended Fig. 1c, Ultrasound-based measurement of heart rate of young and old monkeys.
	Young	Old
	222	166
	181	166
	139	212
	200	178
	175	188
	166	145
	156	166
	185	166

## Sheet: Extended Fig. 1e
	Extended Fig. 1e, Relative density of calcium deposition in vessel walls of old versus young monkeys.
	Young	Old
	1.62251	1.74311
	0.735686	0.882662
	0.27684	15.1822
	0.369974	11.2594
	0.612312	5.91587
	0.321442	12.2695
	2.10511	15.4024
	1.95613	8.22167

[truncated: 18 more sheets: Extended Fig. 1f, Extended Fig. 9a, Extended Fig. 9c, Extended Fig. 9e, Extended Fig. 9f, Extended Fig. 10b, Extended Fig. 10d, Extended Fig. 10f, Extended Fig. 10g, Extended Fig. 10h, Extended Fig. 10j, Extended Fig. 10k, Extended Fig. 10l, Extended Fig. 10m, Extended Fig. 10n, Extended Fig. 13f, Extended Fig. 14c, Extended Fig. 14d]
